# Supplementary material for: A Pan-Amazonian species delimitation: high species diversity within the genus Amazophrynella (Anura: Bufonidae)
Source: PeerJ. 2018 Jul 9;6:e4941. doi: 10.7717/peerj.4941 (PMC6042491; doi:10.7717/peerj.4941)
Supplement: Appendix S2 [file peerj-06-4941-s002.odt]

SUPPORTING INFORMATION
A Pan-Amazonian species delimitation: high species diversity within the genus Amazophrynella (Anura: Bufonidae)

APPENDIX 2 – PCR AMPLIFICATION CONDITION AND Sampling and source of DNA

PCR amplification condition 

Total DNA was extracted from muscle tissue using standard phenol/chloroform extraction (Sambrook et al., 1989).. Amplification of three genes (12S, 16S and COI) from this study was carried out under the following conditions: 60 s hot start at 92°C followed by 35 cycles of 92°C (60 sec), 50°C (50 sec) and 72°C (1.5 min). Final volume of the PCR reaction for all genes was 12 μl and contained 4.4 μL of ddH2O, 1.5 μL of 25 mM MgCl2, 1.25 μL of 10 mM dNTPs (2.5mM each dNTP), 1.25 μL of 10x buffer (75 mM Tris HCl, 50 mM KCl, 20 mM (NH4)2SO4), 1 μL of each 2 μM primer, 0.3 μL of 5 U/μL DNA Taq Polymerase (Fermentas, Lithuania) and 1 μL of DNA (about 30 ng/μL). Sequencing reactions were carried out according to the manufacturer's recommendation for the ABI BigDye Terminator cycle sequencing mix, using amplification primers and annealing temperature of 50°C. Sequencing reactions were precipitated using standard EDTA/EtOH protocol, and resolved in an ABI 3500 automatic sequencer. 


Supplementary Table S2a.  List of genetic sample of Amazophrynella taxa used in this study, with localities, country, geographic coordinates, museum voucher, taxonomic status, discrete area (see Materials and Methods). 
.
Sample
Locality, Country
lat
long
16S
12S
COI
Voucher number
Status
Area
A. sp1.
Trombetas River, Pará, Brazil
 -1.197472
-56.670022
MH270091
MH269906
MH270307
INPA-H 35513

NE
A. sp1.
Trombetas River, Pará, Brazil
 -1.197472
-56.670022
MH270092
MH269907
MH270308
INPA-H 35514

NE
A. sp1.
Trombetas River, Pará, Brazil
 -1.197472 
-56.670022 
MH270093
MH269908
MH270309
INPA-H 35515

NE
A. sp1.
Trombetas River, Pará, Brazil
 -1.197472 
-56.670022 
MH270094
MH269909
MH270310
INPA-H 35516

NE
A. sp1.
Trombetas River, Pará, Brazil
 -1.197472 
-56.670022 
MH270095
MH269910
MH270311
INPA-H 35517

NE
A. sp1.
Trombetas River, Pará, Brazil
 -1.197472 
-56.670022 
MH270096
MH269911
MH270312
INPA-H 35518

NE
A. sp1.
Trombetas River, Pará, Brazil
 -1.197472 
-56.670022 
MH270097
MH269912
MH270313
INPA-H 35519

NE
A. sp1.
Trombetas River, Pará, Brazil
 -1.197472 
-56.670022 
MH270098
MH269913
MH270314
INPA-H 35520

NE
A. sp1.
Trombetas River, Pará, Brazil
 -1.197472 
-56.670022 
MH270099
MH269914
MH270315
INPA-H 35521

NE
A. sp1.
Trombetas River, Pará, Brazil
 -1.197472 
-56.670022 
MH270100
MH269915
MH270316
INPA-H 35522

NE
A. sp1.
Trombetas River, Pará, Brazil
 -1.430833 
-56.747278 
MH270101
MH269916
MH270317
INPA-H 35523

NE
A. sp1.
Trombetas River, Pará, Brazil
 -1.430833 
-56.747278 
MH270102
MH269917
MH270318
INPA-H 35524

NE
A. sp1.
Trombetas River, Pará, Brazil
 -1.430833 
-56.747278 
MH270103
MH269918
MH270319
INPA-H 35525

NE
A. sp1.
Trombetas River, Pará, Brazil
 -1.430833 
-56.747278 
MH270104
MH269919
MH270320
INPA-H 35526

NE
A. sp1.
Trombetas River, Pará, Brazil
 -1.430833 
-56.747278 
MH270105
MH269920
MH270321
INPA-H 35527

NE
A. sp1.
Trombetas River, Pará, Brazil
 -1.430833 
-56.747278 
MH270106
MH269921
MH270322
INPA-H 35528

NE
A. sp1.
Trombetas River, Pará, Brazil
 -1.430833 
-56.747278 

MH269925

INPA-H 35529

NE
A. teko sp. nov.
Mitaraka, French Guyana
 2.235833 
-54.449167 
EU201057

JN867544
AF3035

NE
A. teko sp. nov.
Oiapoque, Brazil
 3.824357 
- 53.835377 
KR811165


MTR24057

NE
A. teko sp. nov.
Lourenco, Brazil


KR811166


MTR13918

NE
A. teko sp. nov.
Savane Roche Virgine, French Guyana
 4.134751 
 - 52.086610 
KR811167


PG776

NE
A. teko sp. nov.
Saut Maripa, French Guyana
 3.806111 
-51.893333 
KR811168


AF0761

NE
A. teko sp. nov.
Oiapoque, Brazil
 3.824357 
 - 53.835377 
KR811165


MTR24242

NE
A. teko sp. nov.
Savane Roche Virgine, French Guyana
 4.134751 
 - 52.086610 
JN867570

JN867543
296MC

NE
A. teko sp. nov.
Pic Courdeau do Sud, French Guyana
 2.253889 
-54.351111 
MH270107
MH269922
MH270323
MNHN 2015.152

NE
A. teko sp. nov.
Flat de la Waki, French Guyana
 3.087500 
-53.403333 
MH270108
MH269923
MH270324
INPA– H 36598

NE
A. teko sp. nov.
Lac Toponowini, French Guyana
 3.087500 
-53.403333 
MH270109
MH269924
MH270325
AF0900

NE
A. teko sp. nov.
Amapá, Brazil
 0.231818 
-51.863490 
MH270110
MH269905
MH270306
UFPA AA 604

NE
A. manaos
Campus UFAM, Amazonas, Brazil
 -3.098889 
-59.969167 
KF433956
MH269887
MH270288
INPA-H 6987
Paratopotype
NE
A. manaos
Fazenda UFAM, Amazonas, Brazil
 -2.588889 
-60.115278 
KF433958
MH269887
MH270289
INPA H 7798

NE
A. manaos
Fazenda UFAM, Amazonas, Brazil
 -2.588889 
-60.115278 
KF433959
MH269888
MH270290
INPA-H 30577
Paratype
NE
A. manaos
Presidente Figueiredo, Amazonas, Brazil
 -1.938889 
-60.037222 
KF433961
MH269889
MH270291
INPA-H 30573
Paratype
NE
A. manaos
Mineração Taboca, Amazonas, Brazil
 -0.716389 
-60.173333 
KF433963
MH269890
MH270292
INPA-H 30575
Paratype
NE
A. manaos
Rio Cuieiras, Amazonas, Brazil
 -2.724167 
-60.406111 
KF433964
MH269891
MH270293
INPA-H 1859
Paratype
NE
A. manaos
Campus UFAM, Amazonas, Brazil
 -3.098889 
-59.969167 
KF433954
MH269892
MH270294
INPA-H 6983

NE
A. manaos
Campus UFAM, Amazonas, Brazil
 -3.098889 
-59.969167 
KF433955
MH269893
MH270295
INPA-H 6984

NE
A. manaos
Presidente Figueiredo, Amazonas, Brazil
 -1.938889 
-60.037222 
KF433968
MH269894
MH270296
INPA-H 29570
Paratype
NE
A. manaos
Presidente Figueiredo, Amazonas, Brazil
 -1.938889 
-60.037222 
MH270082
MH269895
MH270297
INPA–H 20986
Paratype
NE
A. manaos
Presidente Figueiredo, Amazonas, Brazil
 -1.938889 
-60.037222 
MH270083
MH269896
MH270298
INPA–H 21217
Paratype
NE
A. manaos
Presidente Figueiredo, Amazonas, Brazil
 -1.938889 
-60.037222 
MH270084
MH269897
MH270299
INPA–H 29568
Paratype
NE
A. manaos
Presidente Figueiredo, Amazonas, Brazil
 -1.938889 
-60.037222 
MH270085
MH269898
MH270300
INPA–H 29569
Paratype
NE
A. manaos
Presidente Figueiredo, Amazonas, Brazil
 -1.938889 
-60.037222 
MH270086
MH269899
MH270301
INPA–H 29570
Paratype
NE
A. manaos
Presidente Figueiredo, Amazonas, Brazil
 -1.938889 
-60.037222 
MH270087
MH269900
MH270302
INPA–H 29571
Paratype
NE
A. manaos
Presidente Figueiredo, Amazonas, Brazil
 -1.938889 
-60.037222 
MH270088
MH269901
MH270303
INPA–H 29572
Paratype
NE
A. manaos
Presidente Figueiredo, Amazonas, Brazil
 -1.938889 
-60.037222 
MH270089
MH269902
MH270304
INPA–H 30575
Paratype
NE
A. manaos
Presidente Figueiredo, Amazonas, Brazil
 -1.938889 
-60.037222 
MH270090
MH269903
MH270305
INPA–H 30576
Paratype
NE
A. aff. vote sp.1 
Parque Nacional Nascentes do Lago Jari, Brazil
 -4.832444 
-61.002528 
MH270029
MH269839
MH270241
INPA-H 27412
Paratype
SW
A. aff. vote sp.1 
Parque Nacional Nascentes do Lago Jari, Brazil
 -4.832444 
-61.002528 
MH270030
MH269840
MH270242
INPA-H 27417
Paratype
SW
A. aff. vote sp.1 
Parque Nacional Nascentes do Lago Jari, Brazil
 -4.832444 
-61.002528 
MH270031
MH269841
MH270243
INPA-H 27418
Paratype
SW
A. aff. vote sp.1 
Parque Nacional Nascentes do Lago Jari, Brazil
 -4.832444 
-61.002528 
MH270032
MH269842
MH270244
INPA-H 27419
Paratype
SW
A. aff. vote sp.1 
Parque Nacional Nascentes do Lago Jari, Brazil
 -4.832444 
-61.002528 
MH270033
MH269843
MH270245
INPA-H 27426
Paratype
SW
A. aff. vote sp.1 
Parque Nacional Nascentes do Lago Jari, Brazil
 -4.832444 
-61.002528 
KF433970
MH269844
MH270246
INPA-H 28720
Paratype
SW
A. aff. vote sp.1 
Parque Nacional Nascentes do Lago Jari, Brazil
 -4.832444 
-61.002528 
KF433971
MH269845
MH270247
INPA-H 28722
Paratype
SW
A. aff. vote sp.1 
Parque Nacional Nascentes do Lago Jari, Brazil
 -4.832444 
-61.002528 
MH270034
MH269846
MH270248
INPA-H 27421
Paratype
SW
A. aff. vote sp.1 
Parque Nacional Nascentes do Lago Jari, Brazil
 -4.832444 
-61.002528 
MH270035
MH269847
MH270249
INPA-H 27423
Paratype
SW
A. aff. vote sp.1 
Parque Nacional Nascentes do Lago Jari, Brazil
 -4.832444 
-61.002528 
MH270036
MH269848
MH270250
INPA-H 27425
Paratype
SW
A. aff. vote sp.1 
Parque estadual Matupiri, Brazil
 -5.014444 
-61.270556 
MH270022
MH269832
MH270234
INPA-H 31882

SW
A. aff. vote sp.1 
Parque estadual Matupiri, Brazil
 -5.014444 
-61.270556 
MH270023
MH269833
MH270235
INPA-H 31874

SW
A. aff. vote sp.1 
Parque estadual Matupiri, Brazil
 -5.014444 
-61.270556 
MH270024
MH269834
MH270236
INPA-H 31880

SW
A. aff. vote sp.1 
Parque estadual Matupiri, Brazil
 -5.014444 
-61.270556 
MH270025
MH269835
MH270237
INPA-H 31884

SW
A. aff. vote sp.1 
Parque estadual Matupiri, Brazil
 -5.014444 
-61.270556 
MH270026
MH269836
MH270238
INPA-H 31870

SW
A. aff. vote sp.1 
Parque estadual Matupiri, Brazil
 -5.014444 
-61.270556 
MH270027
MH269837
MH270239
INPA-H 31866

SW
A. aff. vote sp.1 
Parque estadual Matupiri, Brazil
 -5.014444 
-61.270556 
MH270028
MH269838
MH270240
INPA-H 31873

SW
A. aff. vote sp.1 
Manaquiri, Amazonas, Brazil
 -5.456944 
-62.877222 
MH270019
MH269829
MH270231
INPA-H 35535

SW
A. aff. vote sp.1 
Manaquiri, Amazonas, Brazil
 -5.456944 
-62.877222 
MH270020
MH269830
MH270232
INPA-H 35536

SW
A. aff. vote sp.2
Manaquiri, Amazonas, Brazil
 -5.456944 
-62.877222 
MH270021
MH269831
MH270233
INPA-H 35537

SW
A. aff. vote sp.2
Tapauá, Purus River, Amazonas, Brazil
 -5.693472 
-63.199250 
MH270037
MH269849
MH270251
INPA-H 35551

SW
A. aff. vote sp.2
Tapauá, Purus River, Amazonas, Brazil
 -5.693472 
-63.199250 
MH270038
MH269850
MH270252
INPA-H 35552

SW
A. aff. vote sp.2
Tapauá, Purus River, Amazonas, Brazil
 -5.693472 
-63.199250 
MH270039
MH269851
MH270253
INPA-H 35553

SW
A. vote
Aripuanã River, Amazonas, Brazil
 -9.166700 
-60.616700 
MH270006
MH269806
MH270209
INPA-H 35540

SW
A. vote
Aripuanã River, Amazonas, Brazil
 -9.166700 
-60.616700 
MH270007
MH269807
MH270210
INPA-H 35541

SW
A. vote
Aripuanã River, Amazonas, Brazil
 -9.166700 
-60.616700 
MH270008
MH269808
MH270211
INPA-H 35542

SW
A. vote
Aripuanã River, Amazonas, Brazil
 -9.166700 
-60.616700 
MH270009
MH269809
MH270212
INPA-H 35543

SW
A. vote
Aripuanã River, Amazonas, Brazil
 -9.166700 
-60.616700 
MH270010
MH269810
MH270213
INPA-H 35544

SW
A. bokermanni
Juruti, Pará, Brazil
 -2.216199 
 -56.095978 
MH270081
MH269883
MH270284
INPA-H 31863

SW
A. bokermanni
Juruti, Pará, Brazil
 -2.216199 
 -56.095978 
KF433975
MH269884
MH270285
INPA-H 31864

SW
A. bokermanni
Juriti, Pará, Brazil
 -2.216199 
 -56.095978 
KF433976
MH269885
MH270286
INPA-H 31861

SW
A. bokermanni
Juriti, Pará, Brazil
 -2.216199 
 -56.095978 
KF433976
MH269885
MH270287
INPA-H 31862

SW
A. bokermanni
Autazes, Amazonas Brazil
 -3.727288 
 -59.132792 
MH270011
MH269811
MH270214
INPA-H 35529

SW
A. bokermanni
Autazes, Amazonas Brazil
 -3.727288 
 -59.132792 
MH270012
MH269812
MH270215
INPA-H 35530

SW
A. bokermanni
Autazes, Amazonas Brazil
 -3.727288 
 -59.132792 
MH270013
MH269813
MH270216
INPA-H 35531

SW
A. bokermanni
Autazes, Amazonas Brazil
 -3.727288 
 -59.132792 
MH270014
MH269814
MH270217
INPA-H 35532

SW
A. bokermanni
Autazes, Amazonas Brazil
 -3.727288 
 -59.132792 
MH270015
MH269815
MH270218
INPA-H 35528

SW
A. bokermanni
Autazes, Amazonas Brazil
 -3.727288 
 -59.132792 
MH270016
MH269816
MH270219
INPA-H 35529

SW
A. bokermanni
Autazes, Amazonas Brazil
 -3.727288 
 -59.132792 
MH270017
MH269817
MH270220
INPA-H 35530

SW
A. bokermanni
Autazes, Amazonas Brazil
 -3.727288 
 -59.132792 
MH270018
MH269818
MH270221
INPA-H 35531

SW
A. bokermanni
Pacamari, Abacaxis River, Amazonas, Brazil
 -4.596944 
-58.220556 
JN867562

JN867535
MTR12679

SW
A. bokermanni
Pacamari, Abacaxis River, Amazonas, Brazil
 -4.596944 
-58.220556 
JN867563

JN867536
MTR13037

SW
A. bokermanni
Pacamari, Abacaxis River, Amazonas, Brazil
 -4.596944 
-58.220556 
JN867561

JN867534
MTR13036

SW
A. xinguensis sp_nov.
Fazenda Paraiso, Xingu River, Pará, Brazil
 -3.161694 
-52.128306 
MH270070
MH269872
MH270273
INPA–H 35472

SW
A. xinguensis sp_nov.
Fazenda Paraiso, Xingu River, Pará, Brazil
 -3.161694 
-52.128306 
MH270071
MH269873
MH270274
INPA–H 35471

SW
A. xinguensis sp_nov.
Fazenda Paraiso, Xingu River, Pará, Brazil
 -3.161694 
-52.128306 
MH270072
MH269874
MH270275
INPA–H 35493

SW
A. xinguensis sp_nov.
PDS Virola Jatoba, Xingu River, Pará, Brazil
 -3.168333 
-51.298389 
MH270073
MH269875
MH270276
INPA–H 35484

SW
A. xinguensis sp_nov.
PDS Virola Jatoba, Xingu River, Pará, Brazil
 -3.168333 
-51.298389 
MH270074
MH269876
MH270277
INPA–H 35485

SW
A. xinguensis sp_nov.
PDS Virola Jatoba, Xingu River, Pará, Brazil
 -3.168333 
-51.298389 
MH270075
MH269877
MH270278
INPA–H 35473

SW
A. xinguensis sp_nov.
PDS Virola Jatoba, Xingu River, Pará, Brazil
 -3.168333 
-51.298389 
MH270076
MH269878
MH270279
INPA–H 35474

SW
A. xinguensis sp_nov.
PDS Virola Jatoba, Xingu River, Pará, Brazil
 -3.168333 
-51.298389 
MH270077
MH269879
MH270280
INPA–H 35490

SW
A. xinguensis sp_nov.
PDS Virola Jatoba, Xingu River, Pará, Brazil
 -3.168333 
-51.298389 
MH270078
MH269880
MH270281
INPA–H 35483

SW
A. xinguensis sp_nov.
Ramal dos Cocos, Xingu River, Pará, Brazil
 -2.576944 
-51.830639 
MH270079
MH269881
MH270282
INPA–H 35486

SW
A. xinguensis sp_nov.
Ramal dos Cocos, Xingu River, Pará, Brazil
 -2.576944 
-51.830639 
MH2700780
MH269882
MH270283
INPA–H 35487

SW
A. sp2
Flona Tapajos, Tapajos River, Pará, Brazil
 -5.764881 
-57.270049 
MH270041
MH269854
MH270254
UFPA AA 607

SW
A. sp2
Flona Tapajos, Tapajos River, Pará, Brazil
 -3.047654 
-54.979858 
MH270042
MH269852
MH270255
UFPA AA 608

SW
A. sp2
Flona Tapajos, Tapajos River, Pará, Brazil
 -5.764881 
-57.270049 
MH270043
MH269853
MH270256
UFPA AA 609

SW
A. sp3
Jatobá, Tapajos River, Pará, Brazil
-5 .245208
-56 .909929
MH270044
MH269819
MH270221
UFPA AA 562

SW
A. sp3
Jatobá, Tapajos River, Pará, Brazil
-5 .245208
-56 .909929
MH270045
MH269820
MH270222
UFPA AA 563

SW
A. sp3
Vila mamãe Maria, Tapajos River, Pará, Brazil
-5 .738375
-57 .355460
MH270046
MH269821
MH270223
UFPA AA 564

SW
A. sp3
Vila mamãe Maria, Tapajos River, Pará, Brazil
-5 .738375
-57 .355460
MH270047
MH269822
MH270224
UFPA AA 568

SW
A. sp3
Ponta do Bacabalzinho, Tapajos River, Pará, Brazil
-5 .764881
-57 .270049
MH270048
MH269823
MH270225
UFPA AA 573

SW
A. sp3
Preciosa, Tapajos River, Pará, Brazil
-6 .126882
-57 .587733
MH270049
MH269824
MH270226
UFPA AA 580

SW
A. sp3
Jatobá, Tapajos River, Pará, Brazil
-5 .245208
-56 .909929
MH270050
MH269825
MH270227
UFPA AA 585

SW
A. sp3
Jatobá, Tapajos River, Pará, Brazil
-5 .245208
-56 .909929
MH270051
MH269826
MH270228
UFPA AA 586

SW
A. sp3
Vila mamãe Maria, Tapajos River, Pará, Brazil
-5 .738375
-57 .355460
MH270052
MH269827
MH270229
UFPA AA 598

SW
A. sp3
Vila mamãe Maria, Tapajos River, Pará, Brazil
-5 .738375
-57 .355460
MH270053
MH269828
MH270230
UFPA AA 599

SW
A. sp3
Vila mamãe Maria, Tapajos River, Pará, Brazil
-5 .738375
-57 .355460
MH270054
MH269855
MH270257
UFPA AA 600

SW
A. sp3
Fortaleza, Tapajos River, Pará, Brazil
-6 .100396
-57 .662726
MH270055
MH269856
MH270258
UFPA AA 557

SW
A. sp3
Fortaleza, Tapajos River, Pará, Brazil
-6 .100396
-57 .662726
MH270056
MH269857
MH270259
UFPA AA 558

SW
A. sp3
Fortaleza, Tapajos River, Pará, Brazil
-6 .100396
-57 .662726
MH270057
MH269858
MH270260
UFPA AA 577

SW
A. sp3
Fortaleza, Tapajos River, Pará, Brazil
-6 .100396
-57 .662726
MH270058
MH269859
MH270261
UFPA AA 581

SW
A. sp3
Vila mamãe Maria, Tapajos River, Pará, Brazil
-5 .738375
-57 .355460
MH270059
MH269860
MH270262
UFPA AA 590

SW
A. sp3
Vila mamãe Maria, Tapajos River, Pará, Brazil
-5 .738375
-57 .355460
MH270060
MH269861
MH270263
UFPA AA 591

SW
A. sp3
Vila mamãe Maria, Tapajos River, Pará, Brazil
-5 .738375
-57 .355460
MH270061
MH269862
MH270264
UFPA AA 592

SW
A. sp3
Vila mamãe Maria, Tapajos River, Pará, Brazil
-5 .738375
-57 .355460
MH270062
MH269863
MH270265
UFPA AA 593

SW
A. sp3
Vila mamãe Maria, Tapajos River, Pará, Brazil
-5 .738375
-57 .355460
MH270063
MH269864
MH270266
UFPA AA 594

SW
A. sp3
Vila mamãe Maria, Tapajos River, Pará, Brazil
-5 .738375
-57 .355460
MH270064
MH269865
MH270267
UFPA AA 595

SW
A. sp3
Vila mamãe Maria, Tapajos River, Pará, Brazil
-5 .738375
-57 .355460
MH270065
MH269866
MH270268
UFPA AA 569

SW
A. sp3
Vila mamãe Maria, Tapajos River, Pará, Brazil
-5 .738375
-57 .355460
MH270066
MH269867
MH270269
UFPA AA 570

SW
A. sp3
Vila mamãe Maria, Tapajos River, Pará, Brazil
-5 .738375
-57 .355460
MH270067
MH269868
MH270270
UFPA AA 571

SW
A. sp3
Vila mamãe Maria, Tapajos River, Pará, Brazil
-5 .738375
-57 .355460
MH270068
MH269869
MH270271
UFPA AA 572

SW
A. sp3
Vila mamãe Maria, Tapajos River, Pará, Brazil
-5 .738375
-57 .355460
MH270069
MH269870
MH270272
UFPA AA 596

SW
A. sp3
Vila mamãe Maria, Tapajos River, Pará, Brazil
-5 .738375
-57 .355460

MH269871

UFPA AA 597

SW
A. matses
Requena, Loreto, Peru
 -5.042500 
-73.833889 
MH269984
MH269776
MH270179
MZUNAP 928
Paratype
SW
A. matses
Jenaro Herrera, Loreto, Peru
 -4.898469 
-73.618231 
MH269985
MH269777
MH270180
MZUNAP 929
Paratype
SW
A. matses
Jenaro Herrera, Loreto, Peru
 -4.898469 
-73.618231 
MH269986
MH269778
MH270181
MZUNAP 930
Paratype
SW
A. matses
Jenaro Herrera, Loreto, Peru
 -4.898469 
-73.618231 
MH269987
MH269779
MH270182
MZUNAP 931
Paratype
SW
A. matses
Jenaro Herrera, Loreto, Peru
 -4.898469 
-73.618231 
MH269988
MH269780
MH270183
MZUNAP 933
Paratype
SW
A. matses
Jenaro Herrera, Loreto, Peru
 -4.898469 
-73.618231 
MH269989
MH269781
MH270184
MZUNAP 955
Paratype
SW
A. matses
Jenaro Herrera, Loreto, Peru
 -4.898469 
-73.618231 
MH269990
MH269782
MH270185
MZUNAP 950
Paratype
SW
A. matses
Jenaro Herrera, Loreto, Peru
 -4.898469 
-73.618231 
MH269991
MH269783
MH270186
MZUNAP 937
Paratype
SW
A. matses
Jenaro Herrera, Loreto, Peru
 -4.898469 
-73.618231 
MH269992
MH269784
MH270187
MZUNAP 939
Paratype
SW
A. matses
Jenaro Herrera, Loreto, Peru
 -4.898469 
-73.618231 
MH269993
MH269785
MH270188
MZUNAP 941
Paratype
SW
A. matses
Jenaro Herrera, Loreto, Peru
 -4.898469 
-73.618231 
MH269994
MH269786
MH270189
MZUNAP 942
Paratype
SW
A. matses
Jenaro Herrera, Loreto, Peru
 -4.898469 
-73.618231 
MH269995
MH269787
MH270190
MZUNAP 949
Paratype
SW
A. matses
Nuevo Salvador, Loreto, Peru
 -5.042500 
-73.833889 
KF681680
MH269788
MH270191
MZUNAP 936
Paratype
SW
A. matses
Nuevo Salvador, Loreto, Peru
 -5.042500 
-73.833889 
KF681681
MH269789
MH270192
MZUNAP 941
Paratopotype
SW
A. matses
Nuevo Salvador, Loreto, Peru
 -5.042500 
-73.833889 
KF681682
MH269790
MH270193
MZUNAP 934
Paratopotype
SW
A. matses
Nuevo Salvador, Loreto, Peru
 -5.042500 
-73.833889 
KF681683
MH269791
MH270194
MZUNAP 958
Paratopotype
SW
A. matses
Nuevo Salvador, Loreto, Peru
 -5.042500 
-73.833889 
KF681684
MH269792
MH270195
MZUNAP 922
Paratopotype
SW
A. matses
Nuevo Salvador, Loreto, Peru
 -5.042500 
-73.833889 
KF681685
MH269793
MH270196
MZUNAP 923
Paratopotype
SW
A. matses
Nuevo Salvador, Loreto, Peru
 -5.042500 
-73.833889 
MH269986
MH269794
MH270197
MZUNAP 934
Paratopotype
SW
A. matses
Nuevo Salvador, Loreto, Peru
 -5.042500 
-73.833889 
MH269987
MH269795
MH270198
MZUNAP 955
Paratopotype
SW
A. matses
Nuevo Salvador, Loreto, Peru
 -5.042500 
-73.833889 
MH269988
MH269796
MH270199
MZUNAP 940
Paratopotype
SW
A. matses
Nuevo Salvador, Loreto, Peru
 -5.042500 
-73.833889 
MH269989
MH269797
MH270200
MZUNAP 948
Paratopotype
SW
A. matses
Nuevo Salvador, Loreto, Peru
 -5.042500 
-73.833889 
MH269990
MH269798
MH270201
MZUNAP 943
Paratopotype
SW
A. aff. matses sp. 1
Carauari, Jurua River, Brazil
 -4.863162 
-66.976975 
MH270001
MH269799
MH270202
MZUNAP 952

SW
A. aff. matses sp. 1
Carauari, Jurua River, Brazil
 -4.863162 
-66.976975 
MH270002
MH269800
MH270203
MZUNAP 953

SW
A. aff. matses sp. 1
Carauari, Jurua River, Brazil
 -4.863162 
-66.976975 
MH270003
MH269801
MH270204
MZUNAP 932

SW
A. javierbustamantei
Quebrada Guacamayo, Madre de Dios, Peru
-12.906806 
-69.992417 
KR905184
MH269802
MH270205
MHNC 8331
Holotype
SW
A. javierbustamantei
Quebrada Guacamayo, Madre de Dios, Peru
-12.906806 
-69.992417 
KR905185
MH269803
MH270206
MHNC 8363
Paratype
SW
A. moisesii sp.nov.
Panguana, Rio Yuyaapichis, Huanuco, Peru
-8 .57
-75 .48
DQ502120
DQ502120
DQ502120
MJH 7095

SW
A. moisesii sp.nov
Acre, Brazil
-7 .42
-73 .65
MH270004
MH269805
MH270207
PRMS 0404 

SW
A. moisesii sp.nov
Acre, Brazil
-8 .57
-75 .48
MH270005
MH269804
MH270208
PRMS 0420 

SW
A. amazonicola
Fundo Zamora, Loreto, Peru
 -3.966111 
-73.418611 
MH269931
MH269714
MH270116
MZUNAP 908
Paratype
NW
A. amazonicola
Fundo Zamora, Loreto, Peru
 -3.966111 
-73.418611 
MH269932
MH269715
MH270117
MZUNAP 924
Paratype
NW
A. amazonicola
Fundo Zamora, Loreto, Peru
 -3.966111 
-73.418611 
MH269933
MH269716
MH270118
MZUNAP 886
Paratype
NW
A. amazonicola
Fundo Zamora, Loreto, Peru
 -3.966111 
-73.418611 
MH269934
MH269717
MH270119
MZUNAP 900
Paratype
NW
A. amazonicola
Fundo Zamora, Loreto, Peru
 -3.966111 
-73.418611 
MH269935
MH269718
MH270120
MZUNAP 888
Paratype
NW
A. amazonicola
Fundo Zamora, Loreto, Peru
 -3.966111 
-73.418611 
MH269936
MH269719
MH270121
MZUNAP 902
Paratype
NW
A. amazonicola
Fundo Zamora, Loreto, Peru
 -3.966111 
-73.418611 
MH269937
MH269720
MH270122
MZUNAP 887
Paratype
NW
A. amazonicola
Fundo Zamora, Loreto, Peru
 -3.966111 
-73.418611 
MH269938
MH269721
MH270123
MZUNAP 920
Paratype
NW
A. amazonicola
Fundo Zamora, Loreto, Peru
 -3.966111 
-73.418611 
MH269939
MH269722
MH270124
MZUNAP 905
Paratype
NW
A. amazonicola
Fundo UNAP, Loreto, Peru
 -4.035223 
-73.450595 
MH269940
MH269723
MH270125
MZUNAP 242
Paratype
NW
A. amazonicola
Nauta, Loreto, Peru
 -4.569167 
-73.723611 
MH269941
MH269724
MH270126
MZUNAP 909
Paratype
NW
A. amazonicola
Puerto Almendras, Loreto, Peru
 -3.828056 
-73.368611 
MH269942
MH269725
MH270127
MZUNAP 889
Paratype
NW
A. amazonicola
Puerto Almendras, Loreto, Peru
 -3.828056 
-73.368611 
MH269943
MH269726
MH270128
MZUNAP 914
Paratype
NW
A. amazonicola
Puerto Almendras, Loreto, Peru
 -3.828056 
-73.368611 
MH269944
MH269727
MH270129
MZUNAP 913
Paratype
NW
A. amazonicola
Puerto Almendras, Loreto, Peru
 -3.828056 
-73.368611 
MH269945
MH269728
MH270130
MZUNAP 916
Paratype
NW
A. amazonicola
Puerto Almendras, Loreto, Peru
 -3.828056 
-73.368611 
MH269946
MH269729
MH270131
MZUNAP 911
Paratype
NW
A. amazonicola
Puerto Almendras, Loreto, Peru
 -3.828056 
-73.368611 
MH269947
MH269730
MH270132
MZUNAP 910
Paratype
NW
A. amazonicola
Puerto Almendras, Loreto, Peru
 -3.828056 
-73.368611 
MH269948
MH269731
MH270133
MZUNAP 889
Paratype
NW
A. amazonicola
Puerto Almendras, Loreto, Peru
 -3.828056 
-73.368611 

MH269732
MH270134
MZUNAP 913
Paratype
NW
A. amazonicola
Puerto Almendras, Loreto, Peru
 -3.828056 
-73.368611 
KF681668
MH269733
MH270135
MZUNAP 901
Holotype
NW
A. amazonicola
Puerto Almendras, Loreto, Peru
 -3.828056 
-73.368611 
KF681669
MH269734
MH270136
MZUNAP 915
Paratopotype
NW
A. amazonicola
Puerto Almendras, Loreto, Peru
 -3.828056 
-73.368611 
KF681670
MH269735
MH270137
MZUNAP 906
Paratopotype
NW
A. amazonicola
Puerto Almendras, Loreto, Peru
 -3.828056 
-73.368611 
KF681671
MH269736
MH270138
MZUNAP 907
Paratopotype
NW
A. amazonicola
Puerto Almendras, Loreto, Peru
 -3.828056 
-73.368611 
KF681672
MH269737
MH270139
MZUNAP 110
Paratopotype
NW
A. amazonicola
Puerto Almendras, Loreto, Peru
 -3.828056 
-73.368611 
KF681673
MH269738
MH270140
MZUNAP 917
Paratopotype
NW
A. siona sp. nov.
Pankins, Morona Santiago, Ecuador
 -2.80395 
 -77.49367 
MH270111
MH269926
MH270326
QCAZ 53279

NW
A. siona sp. nov.
Nuevo Israel, Morona Santiago, Ecuador
 -2.16500 
 -77.90292 
MH270112
MH269927
MH270327
QCAZ 46440

NW
A. siona sp. nov.
Pankins, Morona Santiago, Ecuador
 -2.803950 
-77.493670 
MH270113
MH269928
MH270328
QCAZ 46430

NW
A. siona sp. nov.
Parque Yasuni, Ecuador
 -0.666944 
-76.442500 
MH270114
MH269929
MH270329
QCAZ 61068

NW
A. siona sp. nov.
Parque Yasuni, Ecuador
 -0.941944 
-75.905000 
MH270115
MH269930
MH270330
QCAZ 52823

NW
A. siona sp. nov.
Rio Lagarto Cocha, Peru


AY326000
AY326000
AY326000
USNM 520905

NW
A. siona sp. nov.
Equador


DQ158262
DQ158262
DQ158262
QCAZ833

NW
A. minuta 
Taracuá, Amazonas, Brazil
 0.094661 
 -68.466130 
KF792834
MH269760
MH270163
INPA-H 32729
Topotype
NW
A. minuta 
Taracuá, Amazonas, Brazil
 0.094661 
 -68.466130 
KF792835
MH269761
MH270164
INPA-H 32730
Topotype
NW
A. minuta 
Taracuá, Amazonas, Brazil
 0.094661 
 -68.466130 
MH269971
MH269762
MH270165
INPA-H 32732
Topotype
NW
A. minuta 
Taracuá, Amazonas, Brazil
 0.094661 
 -68.466130 
MH269972
MH269763
MH270166
INPA-H 32733
Topotype
NW
A. minuta 
Taracuá, Amazonas, Brazil
 0.094661 
 -68.466130 
MH269973
MH269764
MH270167
INPA-H 32738
Topotype
NW
A. minuta 
Taracuá, Amazonas, Brazil
 0.094661 
 -68.466130 
MH269974
MH269765
MH270168
INPA-H 32737
Topotype
NW
A. minuta 
Taracuá, Amazonas, Brazil
 0.094661 
 -68.466130 
MH269975
MH269766
MH270169
INPA-H 32730
Topotype
NW
A. minuta 
Taracuá, Amazonas, Brazil
 0.094661 
 -68.466130 
MH269976
MH269767
MH270170
INPA–H 32725
Topotype
NW
A. minuta 
Taracuá, Amazonas, Brazil
 0.094661 
 -68.466130 
MH269977
MH269768
MH270171
INPA–H 32726
Topotype
NW
A. minuta 
Taracuá, Amazonas, Brazil
 0.094661 
 -68.466130 
MH269978
MH269769
MH270172
INPA–H 32728
Topotype
NW
A. minuta 
Taracuá, Amazonas, Brazil
 0.094661 
 -68.466130 
MH269979
MH269770
MH270173
INPA–H 32729
Topotype
NW
A. minuta 
Taracuá, Amazonas, Brazil
 0.094661 
 -68.466130 
MH269980
MH269771
MH270174
INPA–H 32730
Topotype
NW
A. minuta 
Taracuá, Amazonas, Brazil
 0.094661 
 -68.466130 
MH269981
MH269772
MH270175
INPA–H 32732
Topotype
NW
A. minuta 
Taracuá, Amazonas, Brazil
 0.094661 
 -68.466130 
MH269982
MH269773
MH270176
INPA–H 32733
Topotype
NW
A. minuta 
Taracuá, Amazonas, Brazil
 0.094661 
 -68.466130 
MH269983
MH269774
MH270177
INPA–H 32735
Topotype
NW
A. minuta 
Taracuá, Amazonas, Brazil
 0.094661 
 -68.466130 

MH269775
MH270178
INPA–H 32740
Topotype
NW
A. minuta 
São Gabriel da Cachoeira, Amazonas, Brazil
 -0.163433 
-66.980272 
MH269966
MH269755
MH270158
INPA-H 32728

NW
A. minuta 
São Gabriel da Cachoeira, Amazonas, Brazil
 -0.163433 
-66.980272 
MH269967
MH269756
MH270159
INPA-H 32734

NW
A. minuta
São Gabriel da Cachoeira, Amazonas, Brazil
 -0.163433 
-66.980272 
MH269968
MH269757
MH270160
INPA-H 32731

NW
A. minuta 
São Gabriel da Cachoeira, Amazonas, Brazil
 -0.163433 
-66.980272 
MH269969
MH269758
MH270161
INPA-H 32735

NW
A. minuta 
São Gabriel da Cachoeira, Amazonas, Brazil
 -0.163433 
-66.980272 
MH269970
MH269759
MH270162
INPA-H 32741

NW
A. aff. minuta sp1
Japura River, Amazonas, Brazil
 -1.814577 
-68.981414 
MH269949
MH269739
MH270141
INPA-H 35494

NW
A. aff. minuta sp1
Japura River, Amazonas, Brazil
 -1.814577 
-68.981414 
MH269950
MH269740
MH270142
INPA-H 35495

NW
A. aff. minuta sp1
Japura River, Amazonas, Brazil
 -1.814577 
-68.981414 
MH269951
MH269741
MH270143
INPA-H 35496

NW
A. aff..minuta sp1
Japura River, Amazonas, Brazil
 -1.814577 
-68.981414 
MH269952
MH269742
MH270144
INPA-H 35497

NW
A. aff. minuta sp1
Japura River, Amazonas, Brazil
 -1.814577 
-68.981414 
MH269953
MH269743
MH270145
INPA-H 35498

NW
A. aff..minuta sp1
Japura River, Amazonas, Brazil
 -1.814577 
-68.981414 
MH269954
MH269744
MH270146
INPA-H 35499

NW
A. aff. minuta sp1
Japura River, Amazonas, Brazil
 -1.814577 
-68.981414 
MH269955
MH269745
MH270147
INPA-H 35500

NW
A. aff..minuta sp1
Japura River, Amazonas, Brazil
 -1.814577 
-68.981414 
MH269956
MH269746
MH270148
INPA-H 35501

NW
A. aff..minuta sp1
Japura River, Amazonas, Brazil
 -1.814577 
-68.981414 
MH269957
MH269747
MH270149
INPA-H 35502

NW
A. aff..minuta sp1
Japura River, Amazonas, Brazil
 -1.814577 
-68.981414 
MH269958
MH269748
MH270150
INPA-H 35503

NW
A. aff. minuta sp1
Japura River, Amazonas, Brazil
 -1.814577 
-68.981414 
MH269959
MH269749
MH270151
INPA-H 35504

NW
A. aff..minuta sp1
Japura River, Amazonas, Brazil
 -1.814577 
-68.981414 
MH269960
MH269750
MH270152
INPA-H 35494

NW
A. aff.. minuta sp1
Japura River, Amazonas, Brazil
 -1.814577 
-68.981414 
MH269961
MH269751
MH270153
INPA-H 35495

NW
A. aff.. minuta sp1
Japura River, Amazonas, Brazil
 -1.814577 
-68.981414 
MH269962
MH269752
MH270154
INPA-H 35496

NW
A. aff.. minuta sp1
Japura River, Amazonas, Brazil
 -1.814577 
-68.981414 
MH269963
MH269753
MH270155
INPA-H 35497

NW
A. aff.. minuta sp1
Japura River, Amazonas, Brazil
 -1.814577 
-68.981414 
MH269964
MH269754
MH270156
INPA-H 35498

NW

Supplementary Table S2b List of non-Amazophrynella taxa used in this study, with GenBank accession numbers.

Sample
Locality
16S
12S
Voucher number 
Rhinella sp. aff. margaritifera
Madre de dios, Tambopata, Peru
JN867547
JN867573
ROM40103
Rhinella sp. aff. margaritifera
APM Manso, Chapada dos Guimarães, Mato Grosso, Brazil
JN867549
JN867575
AF727; 5337
Rhinella hoogmoedi
Serra Bonita, Camacan, Bahia, Brazil
JN867545
JN867571
MTR16199
Rhinella sp. aff. margaritifera
Carolina, Argentina
JN867548
JN867574
ESTR00173
Rhinella ocellata
UHE Lajeado, Palmas, Tocantins, Brazil
JN867546
JN867572
LAJ210
Melanophryniscus stelzneri
Parque Nacional San Rafael, Paraguay
DQ158421
DQ158421
KU28907
Oreophrynella sp.
Mazaruni-Potaro District, Mount Ayanganna, Guyana
DQ158422
DQ158422
ROM39649
Atelopus peruensis
Cajamarca, Peru
DQ158419
DQ158419
KU211632
Nannophryne variegatus
Puerto Edén, Isla Wellington, Chile
DQ158494
DQ158494
IZUA 3198
Nannophryne cophotis
Cajamarca, S slope Abra Quilsh, Peru
DQ158446
DQ158446
KU211685
Rhaebo nasicus
Mazaruni-Potaro District, Potaro River, Guyana
DQ158477
DQ158477
ROM20560
Rhaebo guttatus
Parque Estadual Guajara-Mirim, Roraima, Brazil
DQ158459
DQ158459
LSUMZ17418
Peltophryne lemur
Puerto-Rico
DQ158465
DQ158465
A. Goebel
Ingerophryne galeatus
Khammouane Prov. Nakai Dist. Nakai Nam, Lao
DQ158452
DQ158452
FMNH256443
Pseudepidalea viridis
pet trade
DQ283279
DQ283279
MNHA168402/MVZ164718
Nectophrynoides tornieri
Tanzania
FJ882815
FJ882815
MW1822/BMNH2005.1375
Duttaphryne melanostictus
Ha Tinh, Huang Son Reserve, Rao An region, Vietnan
DQ283333
DQ283333
AMNHA161135/AMNH16001
Schismaderma carens
Harare, Zimbabwe
DQ158424
DQ158424
MVZ223386
Epidalea calamita
?
EU938400
EU938400
MVZ164859/MVZ186039
Bufo gutturalis
Mumba Village, Tanzania
DQ283436
DQ283436
RdS873/CAS214842
Leptophryne borbonica
Borneo, Sabah, Crocker Range, Ulu Kimanis, Malaysia
AB331716
AB331716
BORNEENSIS08127/VUB0673
Pedostibes hosii
Danum Valley Research Center, Malaysia
DQ283164
DQ283164
FMNH231190/VUB0661
Anaxyrus boreas
CA, San Diego Co., USA
DQ283180
DQ283180
RNF2416/MVZ223292
Incilius alvarius
Arizona, Santa Cruz, USA
DQ283269
DQ283269
ATH499/USNM320001
Incilius coniferus
Cocle, Parque Nacional El Cop, Panama
DQ283166
DQ283166
SIUC6913/KU217480
Rhinella atacamensis
Coquimbo, Chile
DQ158433
DQ158433
KU217352
Rhinella marina
Pichincha, Tinalandia, Ecuador
AY680259
AY680259
KU202274/KU217482
Rhinella "granulosa"
Southern Rupununi Savanna, Aishalton, Guyana
DQ283332
DQ283332
AMNHA139020/AF0093
Rhinella veraguensis
La Paz, Bolivia
DQ158496
DQ158496
dlRiva3820
Rhinella (Rhamphophryne) festae
pastaza, Ecuador
DQ158423
DQ158423
KU217501
Rhinella nesiotes
La Paz, Bolivia
DQ158478
DQ158478
UTA53310
Rhinella ocellata
Peixe, Tocantins, Brazil
DQ158479
DQ158479
MZUSP103261
Rhinella sp. aff. margaritifera
Madre de Dios, Peru
DQ158490
DQ158490
USNM268828
Rhinella castaneotica
100 km S Santarem, Para, Brazil
DQ158440
DQ158440
LSUMZ17429
Rhinella "dapsilis"
Pichincha, Bosque Protector La Perla, Ecuador
DQ158448
DQ158448
QCAZ3509
Pseudopaludicola falcipes
Corrientes, Yapeyu, Argentina
AY843741
AY843741
MACN38647/5468
Physalaemus cuvieri/ sp.
Misiones, San Vicente, Argentina
AY843729
AY843729
MACN38640/CTMZ05253
D. leucomyxtas
Ilha grande, Brazil
JN867558
JN867531
MTR15547
D. leucomyxtas
Ilha grande, Brazil
JN867530
JN867530 
MTR15548
D. proboscideus
Mata Escura, Brazil
JN867566
JN867538
MTR16424
D. proboscideus
Mata Escura, Brazil
JN867539 
JN867539
MTR17173
D. oreites
Serra das lontras, Brazil
JN867567
JN867540
MTR16368
D. carvalhoi
Mata Escura, Brazil
JN867542
JN867542
MTR15757
D. carvalhoi
Parna Caparão, Brazil
JN867568
JN867541
MTR15755
D. berthalutzae
Treviso, Brazil
JN867551
JN867524
CFBH10322
D. brevipollicatus
Parque estadual Carlos Botelho, São Paulo, Brazil


CFBH19280
D. brevipollicatus
Treviso, São Carlos, Brazil
JN867551
JN867524
CFBH10322
D. brevipollicatus
Brazil: Juquitiba, SP
JN867556
JN867529
JUQ
D. brevipollicatus
Sao Bernardo, São Paulo, Brazil
JN867555
JN867528
TH040AF1025
D. brevipollicatus
Estacao Biologica de Boraceia, São Paulo, Brazil
JN867554
JN867527
AF1541
D. brevipollicatus
APA, Dona Francisca, Joinville, São Carlos, Brazil


CFBH19726
D. brevipollicatus
Caucaia do Alto, Reserva do Morro Grande, São Paulo, Brazil
JN867553
JN867526
AF1577
D. leucomyxtas
Ilha grande, Brazil
JN867558
JN867531
MTR15547
D. leucomyxtas
Ilha grande, Brazil
JN867530
JN867530 
MTR15548
D. proboscideus
Mata Escura, Brazil
JN867566
JN867538
MTR16424
D. proboscideus
Mata Escura, Brazil
JN867539 
JN867539
MTR17173
D. oreites
Serra das lontras, Brazil
JN867567
JN867540
MTR16368
D. carvalhoi
Mata Escura, Brazil
JN867542
JN867542
MTR15757
D. carvalhoi
Parna Caparão, Brazil
JN867568
JN867541
MTR15755
D. berthalutzae
Treviso, Brazil
JN867551
JN867524
CFBH10322
D. brevipollicatus
Parque estadual Carlos Botelho, São Paulo, Brazil


CFBH19280
D. brevipollicatus
Treviso, São Carlos, Brazil
JN867551
JN867524
CFBH10322
D. brevipollicatus
Brazil: Juquitiba, SP
JN867556
JN867529
JUQ
D. brevipollicatus
Sao Bernardo, São Paulo, Brazil
JN867555
JN867528
TH040AF1025
D. brevipollicatus
Estacao Biologica de Boraceia, São Paulo, Brazil
JN867554
JN867527
AF1541
D. brevipollicatus
APA, Dona Francisca, Joinville, São Carlos, Brazil


CFBH19726
D. brevipollicatus
Caucaia do Alto, Reserva do Morro Grande, São Paulo, Brazil
JN867553
JN867526
AF1577
D. leucomyxtas
Ilha grande, Brazil
JN867558
JN867531
MTR15547
D. leucomyxtas
Ilha grande, Brazil
JN867530
JN867530 
MTR15548
D. proboscideus
Mata Escura, Brazil
JN867566
JN867538
MTR16424
D. proboscideus
Mata Escura, Brazil
JN867539 
JN867539
MTR17173
D. oreites
Serra das lontras, Brazil
JN867567
JN867540
MTR16368
