# Supplementary material for: A Pan-Amazonian species delimitation: high species diversity within the genus Amazophrynella (Anura: Bufonidae)
Source: PeerJ. 2018 Jul 9;6:e4941. doi: 10.7717/peerj.4941 (PMC6042491; doi:10.7717/peerj.4941)
Supplement: Appendix S3 [file peerj-06-4941-s003.odt]

SUPPORTING INFORMATION
A Pan-Amazonian species delimitation: high species diversity within the genus Amazophrynella (Anura: Bufonidae)

APPENDIX 3 – GEOGRAPHIC DATA FOR ENVIROMENTAL ANALYSES 
Supplementary Table S3a. Data for environmental analysis 
Lineage
Locality
State/province
Country
Long.
Lat.
A. minuta
Taracuá
Amazonas
Brazil
-67 .08
-0 .12
A. minuta
São Gabriel 
Amazonas
Brazil
-66 .98
-0 .16
A. minuta
Lago Cucui
Amazonas
Brazil
-66 .86
-0 .88
A. minuta
Mitu
Amazonas
Colombia
-70 .48
1 .16
A. minuta
Taraira
Amazonas
Colombia
-69 .67
-0 .90
A .minuta
Estación Biologica Caparu
Amazonas
Colombia
-70 .44
0 .45
A .minuta
Uauapes, River
Amazonas
Colombia
-70 .22
1 .25
A. minuta
Raudal Rio Cuao
Amazonas
Venezuela
-67 .19
4 .51
A. aff. minuta sp1
Japura, River
Amazonas
Brazil
-69 .98
-1 .91
A. aff. minuta sp1
Japura, River
Amazonas
Brazil
-68 .98
-1 .81
A. siona sp. nov.
Santa Cecilia
Sucumbios
Ecuador
-76 .99
-0 .08
A. siona sp. nov.
Reserva Yasuni
Orellana
Ecuador
-75 .91
-0 .94
A. siona sp. nov.
Bataburo Lodge
Pastaza
Ecuador
-76 .72
-1 .21
A. siona sp. nov.
Cuyabeno
Sucumbios
Ecuador
-76 .17
-0 .02
A. siona sp. nov.
Pindo
Orellana
Ecuador
-76 .77
-0 .75
A. siona sp. nov.
Kurintza
Pastaza
Ecuador
-76 .80
-2 .06
A. siona sp. nov.
Campo Agrooil
Pastaza
Ecuador
-77 .51
-1 .51
A. siona sp. nov.
Pankins
Morona santiago
Ecuador
-77 .89
-2 .90
A. siona sp. nov.
Puyo
Morona Santiago
Ecuador
-78 .00
-1 .41
A. siona sp. nov.
Kapawi Lodge
Pastaza
Ecuador
-76 .86
-2 .54
A. siona sp. nov.
Lorocachi
Pastaza
Ecuador
-75 .99
-1 .62
A. amazonicola
Alto Nanay river
Loreto
Peru
-74 .01
-3 .17
A. amazonicola
Mazan
Loreto
Peru
-73 .12
-3 .51
A. amazonicola
Cuenca media Nanay
Loreto
Peru
-74 .17
-3 .82
A. amazonicola
Nauta
Loreto
Peru
-73 .72
-4 .57
A. amazonicola
Fazenda Zamora
Loreto
Peru
-73 .42
-3 .97
A. amazonicola
Fundo UNAP
Loreto
Peru
-73 .45
-4 .04
A. amazonicola
Puerto Almendra
Loreto
Peru
-73 .37
-3 .83
A. matses
Jurua river
Amazonas
Brazil
-66 .98
-4 .86
A. matses
Nuevo Salvador
Loreto
Peru
-73 .83
-5 .04
A. matses
Chonco
Loreto
Peru
-73 .61
-5 .56
A. matses
Actiame
Loreto
Peru
-73 .16
-6 .32
A. matses
Jenaro Herrera
Loreto
Peru
-73 .62
-4 .90
A. matses
Itia Tebu
Loreto
Peru
-73 .76
-5 .85
A. matses
Requena
Loreto
Peru
-73 .83
-5 .04
A. javierbustamentei
Tambopata
Madre de Dios
Peru
-69 .58
-12 .97
A. javierbustamentei
Mapi
Madre de Dios
Peru
-73 .47
-11 .52
A. javierbustamentei
Tsoroja
Cusco
Peru
-73 .54
-11 .32
A. javierbustamentei
Camana
Cusco
Peru
-73 .05
-12 .09
A. javierbustamentei
Inanbari
Madre de Dios
Peru
-70 .38
-13 .04
A. javierbustamentei
La Pampa
Cusco
Peru
-72 .46
-12 .67
A. javierbustamentei
Quebrada Guacamayo
Madre de Dios
Peru
-69 .99
-12 .91
A. javierbustamentei
Panguana
Huanuco
Peru
-74 .79
-9 .58
A. moisesii sp. nov.
Envira
Amazonas
Brazil
-7 .50
-73 .60
A. moisesii sp. nov.
Mâncio Lima
Acre
Brazil
-8 .97
-72 .48
A. moisesii sp. nov.
Parque Nacional Serra do Divisor
Acre
Brazil
-7.410
-73.652
A. moisesii sp. nov.
Acre
Acre
Brazil
-8 .57
-75 .48
A. moisesii sp. nov.
Acre
Acre
Brazil
-7 .42
-73 .65
A. manaos
Campus UFAM
Amazonas
Brazil
-59 .97
-3 .10
A. manaos
Rio cuieiras
Amazonas
Brazil
-60 .41
-2 .72
A. manaos
Presidente Figueiredo
Amazonas
Brazil
-60 .04
-1 .94
A. manaos
Mineração taboca
Amazonas
Brazil
-60 .17
-0 .72
A. manaos
Zona Franca
Amazonas
Brazil
-60 .12
-2 .59
A. manaos
Balbina
Amazonas
Brazil
-1 .72
-59 .19
A. manaos
Figueiredo Road
Amazonas
Brazil
-1 .43
-60 .45
A. manaos
Taboca Road
Amazonas
Brazil
-0 .85
-60 .38
A. manaos
Iwokrama Forest Reserve
Iwokrama
Guyana
3 .74
-58 .51
A. teko sp. nov.
Trombetas River
Amazonas
Brazil
-1 .43
-56 .75
A. teko sp. nov.
Amapá
Amapá
Brazil
0 .23
-51 .86
A.sp1
Trombetas River 
Amazonas
Brazil
-1 .20
-56 .67
A.sp1
Trombetas River 
Amazonas
Brazil
-1 .28
-55 .67
A.sp1
Cachoeira Porteira
Amazonas
Brazil
-0 .75
-60 .80
A. teko sp. nov.
Cachoeira Porteira
Amazonas
Brazil
-0 .74
-59 .80
A. teko sp. nov.
Mitan
Cayene
French Guyana
2 .63
-52 .55
A. teko sp. nov.
Alikené
Cayene
French Guyana
3 .22
-52 .40
A. teko sp. nov.
Saint Georges
Cayene
French Guyana
3 .97
-51 .87
A. teko sp. nov.
Mitaraka Layo
St. Laurent Du Marioni
French Guyana
2 .24
-54 .45
A. teko sp. nov.
Flat de la Waki
St. Laurent Du Marioni
French Guyana
3 .09
-53 .40
A. xinguensis sp.nov.
Senador Porfirio
Pará
Brazil
-2 .58
-51 .83
A. xinguensis sp.nov.
Virola Jatobá
Pará
Brazil
-3 .17
-51 .30
A. xinguensis sp.nov.
Ramal dos cocos
Pará
Brazil
-3 .16
-52 .13
A. xinguensis sp.nov.
Flona Tapajós
Pará
Brazil
-3 .05
-54 .98
A. xinguensis sp.nov.
Reserva Tapajós
Pará
Brazil
-3 .33
-55 .19
A. xinguensis sp.nov.
Flona Jatoba
Pará
Brazil
-5 .76
-57 .27
A. xinguensis sp.nov.
UHE Jatoba
Pará
Brazil
-6 .13
-57 .59
A. xinguensis sp.nov.
Itaituba
Pará
Brazil
-4 .66
-55 .60
A.bokermanni
Abacaxis River
Amazonas
Brazil
-4 .60
-58 .22
A.bokermanni
Juruti
Amazonas
Brazil
-2 .46
-56 .05
A.bokermanni
Autazes
Amazonas
Brazil
-3 .80
-58 .69
A. vote
Fazenda São Nicolau
Mato Grosso
Brazil
-10 .04
-58 .12
A.vote
Reserva Biológica Jaru
Amazonas
Brazil
-10 .27
-61 .67
A.vote
Colniza
Amazonas
Brazil
-8 .94
-59 .07
A.vote
Fazenda Maracatia
Amazonas
Brazil
-9 .36
-61 .27
A.vote
Aripuanã River
Amazonas
Brazil
-6 .94
-60 .53
A.vote
Igarapé Açuã 
Amazonas
Brazil
-7 .19
-64 .19
A.vote
Cachoeirinha
Amazonas
Brazil
-5 .49
-60 .82
A. vote sp1
Matupiri
Amazonas
Brazil
-5 .01
-61 .27
A. vote sp1
Manaquiri
Amazonas
Brazil
-4 .24
-60 .60
A. vote sp1
Igapó Açu
Amazonas
Brazil
-4 .75
-61 .40
A. vote sp1
Parque Nacional Nascentes do Lago Jari
Amazonas
Brazil
-5 .46
-62 .88
A. vote sp1
Purus River
Amazonas
Brazil
-5 .60
-63 .37
