# Supplementary material for: A Pan-Amazonian species delimitation: high species diversity within the genus Amazophrynella (Anura: Bufonidae)
Source: PeerJ. 2018 Jul 9;6:e4941. doi: 10.7717/peerj.4941 (PMC6042491; doi:10.7717/peerj.4941)
Supplement: Appendix S6 [file peerj-06-4941-s006.ods]

## Sheet: Males
Species	SVL	HW	HL	SL	ED	IND	UAL	HAL	THL	TAL	TL	FL
A. xinguensis sp. nov.	17.70	5.40	6.70	3.20	2.00	1.40	5.60	3.40	8.30	8.40	5.40	6.20
A. xinguensis sp. nov.	18.60	5.00	6.50	3.20	2.10	1.60	6.60	4.10	9.70	9.30	5.70	6.40
A. xinguensis sp. nov.	20.00	5.30	7.10	3.40	2.10	1.80	6.70	4.20	10.50	10.00	5.90	6.90
A. xinguensis sp. nov.	20.00	4.80	6.70	3.00	2.00	1.60	5.60	3.40	10.00	9.70	5.60	6.60
A. xinguensis sp. nov.	18.25	5.00	6.40	3.20	1.80	1.40	5.90	3.80	9.00	8.20	5.30	6.30
A. teko sp. nov.	15.80	4.70	5.60	2.50	1.60	1.40	5.40	3.34	7.50	7.70	4.80	5.90
A. teko sp. nov.	15.11	4.80	5.63	2.50	1.66	1.20	5.40	3.30	8.57	8.10	5.16	6.00
A. teko sp. nov.	15.51	4.50	5.30	2.60	1.60	1.30	5.33	3.40	8.50	7.80	4.68	5.79
A. teko sp. nov.	14.81	4.50	5.30	2.47	1.60	1.30	5.00	3.13	8.10	7.70	4.77	5.89
A. teko sp. nov.	15.10	4.20	5.20	2.60	1.60	1.40	5.00	3.40	7.90	6.90	4.50	5.60
A. teko sp. nov.	14.00	4.23	5.20	2.40	1.50	1.20	4.60	3.33	6.70	6.80	4.40	4.98
A. teko sp. nov.	14.35	4.30	5.20	2.60	1.50	1.30	4.50	3.40	7.47	7.45	4.60	5.80
A. teko sp. nov.	12.86	4.50	5.00	2.60	1.60	1.30	4.00	2.80	7.00	6.70	4.00	5.40
A. teko sp. nov.	14.37	4.00	5.40	2.20	1.50	1.30	4.30	2.66	5.00	6.00	4.20	5.00
A. teko sp. nov.	14.60	4.40	5.50	2.50	1.70	1.20	4.10	2.90	8.11	7.70	4.30	5.20
A. teko sp. nov.	14.77	4.60	5.48	2.60	1.70	1.20	4.00	3.20	7.50	6.60	4.20	5.10
A. teko sp. nov.	14.78	4.30	5.30	2.70	1.40	1.30	4.70	3.30	8.30	7.00	4.50	5.83
A. teko sp. nov.	15.60	4.70	5.80	2.70	1.60	1.20	5.60	3.60	8.37	7.91	5.16	6.39
A. sp1	15.21	4.58	5.10	2.24	1.45	1.41	4.71	2.89	7.53	7.10	4.23	4.92
A. sp1	15.47	4.45	5.31	2.34	1.46	1.29	4.96	3.21	7.97	7.77	4.94	5.88
A. sp1	15.00	4.48	5.11	2.30	1.51	1.29	4.67	3.16	6.88	7.13	4.90	4.60
A. sp1	15.90	4.15	5.17	2.57	1.42	1.34	4.72	3.34	7.91	7.82	5.21	5.42
A. sp1	15.00	4.72	5.52	2.45	1.25	1.33	4.92	3.00	7.53	7.70	4.64	5.00
A. sp1	14.60	3.89	4.84	2.42	1.22	1.17	4.61	2.99	7.15	6.70	4.00	4.83
A. sp1	14.93	4.85	5.00	2.52	1.63	1.31	4.93	3.46	7.91	7.35	4.72	5.74
A. sp1	14.99	4.41	5.46	2.48	1.25	1.19	4.99	2.95	7.49	7.21	4.68	5.29
A. sp1	14.22	4.85	4.93	2.32	1.25	1.19	4.31	3.47	7.81	7.67	4.37	6.14
A. manaos	15.01	4.70	5.21	2.68	1.41	1.36	4.08	3.14	6.87	7.30	4.59	5.54
A. manaos	15.00	4.34	5.40	2.68	1.50	1.23	3.40	2.77	6.30	6.60	4.87	5.14
A. manaos	14.99	4.39	5.35	2.68	1.40	1.25	3.20	2.83	7.55	7.60	4.94	5.71
A. manaos	14.96	4.60	5.60	2.68	1.45	1.30	3.87	3.11	7.53	7.26	5.24	6.66
A. manaos	14.95	4.20	5.31	2.68	1.33	1.21	4.01	2.79	6.20	6.73	4.95	5.48
A. manaos	14.77	4.39	5.60	2.60	1.30	1.12	3.84	2.92	7.02	7.10	4.45	5.26
A. manaos	14.76	4.43	5.50	2.68	1.29	1.09	3.96	3.10	6.70	7.17	4.60	5.63
A. manaos	14.75	4.52	5.50	2.68	1.33	1.16	4.12	3.00	7.40	7.56	4.50	5.11
A. manaos	14.74	4.59	5.36	2.68	1.60	1.20	3.98	2.89	7.00	7.20	4.98	5.60
A. manaos	14.74	4.59	5.61	2.68	1.38	1.18	3.60	2.74	6.79	6.85	4.85	5.44
A. manaos	14.27	4.20	5.08	2.68	1.34	1.28	3.58	2.40	6.16	6.76	5.20	5.27
A. manaos	14.26	4.11	5.46	2.68	1.38	1.14	2.89	2.48	5.78	6.86	4.57	4.94
A. manaos	14.25	4.20	5.47	2.68	1.56	1.20	3.89	3.10	6.98	7.02	4.90	5.67
A. manaos	14.23	4.20	5.43	2.68	1.54	1.21	3.57	2.90	6.90	7.02	4.55	5.19
A. manaos	14.20	4.29	5.55	2.68	1.27	1.10	3.39	2.79	6.73	7.10	4.65	5.20
A. manaos	14.14	4.09	5.29	2.68	1.30	1.10	3.50	2.44	6.68	6.70	3.91	4.69
A. manaos	14.14	3.83	4.50	2.68	1.30	1.15	3.60	2.55	6.56	6.69	4.25	4.60
A. manaos	14.11	3.99	4.70	2.68	1.25	1.04	3.80	2.98	6.99	7.10	4.39	5.15
A. manaos	14.11	3.85	4.93	2.68	1.29	1.10	3.39	2.90	7.19	7.20	4.76	5.31
A. manaos	13.60	4.48	5.60	2.40	1.30	1.00	3.07	2.03	6.99	6.46	4.68	4.50
A. manaos	13.60	4.40	5.19	2.40	1.30	1.15	3.50	2.87	6.95	6.79	4.47	5.07
A. manaos	13.60	3.77	4.79	2.40	1.30	1.07	3.02	2.25	5.78	6.70	4.38	4.78
A. manaos	13.58	4.22	4.96	2.30	1.25	1.10	3.38	2.58	6.71	6.68	4.50	5.10
A. manaos	13.52	4.33	4.98	2.30	1.24	1.00	3.20	2.34	6.29	7.33	4.30	4.90
A. manaos	13.51	3.63	4.90	2.40	1.20	1.05	2.89	2.60	5.90	6.50	4.80	5.00
A. manaos	13.51	4.13	5.18	2.30	1.20	1.09	3.39	2.82	6.37	6.78	4.11	5.03
A. manaos	13.47	4.12	5.28	2.50	1.24	1.07	3.70	2.62	6.34	7.32	4.55	6.12
A. javierbustamantei	16.42	4.71	5.58	2.59	1.60	1.20	5.20	4.45	8.84	9.26	6.00	6.00
A. javierbustamantei	15.05	4.43	5.20	2.34	1.58	0.93	4.57	3.63	8.44	8.15	5.42	6.59
A. javierbustamantei	16.24	4.55	5.50	2.50	1.40	0.92	5.46	4.19	8.74	8.15	5.00	6.20
A. javierbustamantei	15.04	4.36	5.20	2.28	1.34	0.80	4.50	3.81	8.40	8.22	4.50	6.40
A. javierbustamantei	14.20	4.36	4.48	2.15	1.33	0.98	4.48	3.31	6.76	7.30	4.11	5.14
A. javierbustamantei	14.71	4.28	5.53	2.23	1.41	1.19	4.88	4.00	7.28	7.86	4.17	5.94
A. javierbustamantei	14.88	4.00	4.92	2.33	1.40	0.89	4.31	3.26	8.13	8.20	4.77	5.11
A. javierbustamantei	14.90	4.56	5.29	2.17	1.35	0.89	4.45	3.65	8.00	7.64	4.62	6.00
A. javierbustamantei	14.92	4.25	4.73	2.23	1.57	0.93	4.64	3.99	7.98	7.46	5.00	6.80
A. javierbustamantei	15.25	4.48	5.13	2.37	1.49	1.00	4.68	4.26	7.33	7.72	4.71	5.80
A. javierbustamantei	14.50	4.27	5.18	2.21	1.32	1.10	3.93	3.58	7.50	7.53	4.71	6.15
A. javierbustamantei	15.10	4.33	5.30	2.53	1.40	0.90	4.47	3.57	7.45	8.32	4.81	5.77
A. javierbustamantei	14.05	3.80	4.68	2.00	1.20	0.85	4.23	3.32	6.75	6.70	4.24	5.00
A. javierbustamantei	14.60	4.13	5.19	2.45	1.50	0.90	4.14	3.87	7.23	7.30	4.62	5.42
A. javierbustamantei	15.59	4.00	5.00	2.14	1.49	0.98	4.58	3.41	7.47	7.82	4.87	5.66
A. javierbustamantei	15.60	4.00	5.20	2.00	1.30	0.97	4.65	4.00	8.38	8.10	4.85	6.10
A. javierbustamantei	15.77	4.10	5.15	2.10	1.32	1.00	4.00	3.60	7.37	7.70	4.24	6.10
A. javierbustamantei	15.86	4.42	5.00	2.30	1.48	0.98	4.49	3.20	8.50	8.60	4.80	6.00
A. javierbustamantei	15.00	4.25	5.19	2.19	1.30	1.00	4.37	3.86	7.80	7.90	4.52	6.30
A. javierbustamantei	16.14	4.39	5.55	2.42	1.43	0.80	5.67	4.12	7.47	7.80	4.80	6.00
A. javierbustamantei	12.79	3.58	4.45	1.77	1.00	0.95	3.84	2.56	6.98	6.75	3.97	4.57
A. javierbustamantei	13.67	4.14	5.00	1.92	1.20	0.97	3.92	2.94	6.44	6.60	4.00	4.90
A. javierbustamantei	15.10	4.68	5.37	2.11	1.28	1.00	4.47	3.42	8.12	8.11	4.78	5.48
A. javierbustamantei	13.14	3.81	4.82	1.78	1.25	0.87	4.10	3.18	6.27	6.26	4.70	5.15
A. javierbustamantei	13.24	3.84	4.65	1.98	1.10	0.90	4.23	2.87	6.97	6.78	4.00	5.20
A. javierbustamantei	15.50	4.30	5.40	2.63	1.43	1.10	4.94	3.93	8.45	8.32	4.66	5.56
A. javierbustamantei	15.80	4.61	5.60	2.31	1.39	1.10	4.72	4.45	8.80	8.80	8.42	6.19
A. javierbustamantei	16.00	4.61	5.60	2.60	1.49	1.14	5.00	3.99	8.60	8.80	4.88	7.42
A. javierbustamantei	14.86	4.39	5.30	2.38	1.40	0.92	4.34	3.32	6.79	6.86	4.63	4.88
A. moisesii sp. nov.	16.10	5.00	5.80	2.91	1.93	1.20	5.50	4.00	8.30	8.60	5.50	6.20
A. moisesii sp. nov.	13.29	4.19	5.40	2.78	1.70	1.11	4.10	3.21	7.30	7.00	4.00	5.90
A. moisesii sp. nov.	14.80	4.28	5.50	2.70	1.60	1.20	5.40	4.00	8.51	8.10	7.70	6.40
A. moisesii sp. nov.	14.61	4.50	5.50	2.30	1.70	1.40	4.10	3.42	7.90	7.80	7.50	6.20
A. moisesii sp. nov.	14.40	4.40	5.40	2.60	1.68	1.20	4.67	3.35	8.20	7.68	4.93	5.40
A. moisesii sp. nov.	16.22	4.56	6.00	2.68	2.13	1.10	5.25	4.10	8.20	8.70	5.38	6.10
A. moisesii sp. nov.	14.80	4.30	5.40	2.60	1.50	1.23	5.00	3.20	7.40	7.20	5.00	5.30
A. moisesii sp. nov.	12.30	3.60	5.30	2.60	1.40	1.19	4.00	2.50	7.20	6.40	4.30	4.80
A. moisesii sp. nov.	12.20	3.60	4.80	2.10	1.40	1.11	4.00	2.50	6.40	6.30	4.22	3.90
A. moisesii sp. nov.	13.59	4.15	5.14	2.60	1.50	1.30	4.79	3.50	7.40	7.30	4.50	5.50
A. moisesii sp. nov.	14.70	4.40	5.50	2.70	1.60	1.20	4.80	3.50	7.90	8.10	4.90	6.17
A. moisesii sp. nov.	12.39	3.60	4.90	2.20	1.40	1.00	4.40	3.00	7.80	6.90	4.40	5.00
A. moisesii sp. nov.	16.89	4.90	6.10	3.00	1.60	1.00	5.90	3.80	9.80	9.60	5.90	6.70
A. aff_vote sp1	12.31	3.95	4.51	2.07	1.35	1.06	4.05	2.78	6.62	5.83	3.98	4.60
A. aff. vote sp1	14.25	4.30	4.90	2.60	1.48	1.25	4.27	3.20	6.92	6.47	4.22	5.44
A. aff. vote sp1	14.10	4.30	5.20	2.40	1.30	1.20	4.48	3.20	7.21	7.00	6.95	5.41
A. aff. vote sp1	12.62	3.90	4.59	2.10	1.25	1.09	3.80	2.60	5.60	5.20	3.50	4.30
A. aff. vote sp1	12.70	3.97	4.59	2.19	1.29	1.10	3.90	2.69	5.66	5.50	3.60	4.50
A. aff. vote sp1	10.54	3.30	4.00	1.90	1.20	1.00	2.84	2.15	5.39	4.80	2.90	3.10
A. aff. vote sp1	10.83	3.40	4.10	1.90	1.21	1.01	2.83	2.16	5.38	4.90	2.94	3.11
A. aff. vote sp1	13.95	4.38	4.80	2.34	1.36	1.20	3.90	2.80	6.70	5.86	4.20	4.50
A. aff. vote sp1	13.75	4.06	4.60	2.13	1.26	1.19	3.70	2.90	6.60	5.90	3.90	4.30
A. aff. vote sp1	13.77	4.20	4.70	2.23	1.40	1.19	3.80	2.81	6.60	5.70	4.00	4.50
A. aff. vote sp1	13.30	3.90	4.50	1.91	1.30	1.15	3.60	2.70	6.45	5.60	3.40	4.50
A. aff. vote sp2	13.27	3.80	4.56	1.94	1.20	1.15	3.40	2.60	5.70	5.30	3.60	4.30
A. aff. vote sp2	12.95	4.04	4.82	2.12	1.40	1.14	4.40	2.76	6.46	5.80	3.95	4.32
A. aff. vote sp2	12.34	3.95	4.57	2.11	1.39	1.09	3.90	2.28	5.41	5.51	3.62	4.10
A. siona sp. nov.	13.06	4.41	4.87	1.97	1.50	1.22	4.00	2.55	7.40	6.77	4.20	4.30
A. siona sp. nov.	12.72	3.80	4.97	2.36	1.54	1.13	3.98	2.60	6.93	6.50	4.24	4.40
A. siona sp. nov.	13.10	3.92	4.98	2.45	1.30	1.20	4.30	2.88	7.50	6.93	4.30	5.00
A. siona sp. nov.	13.02	3.99	5.00	2.20	1.50	1.29	4.20	3.10	6.60	6.50	4.30	4.90
A. siona sp. nov.	13.30	3.70	5.00	2.40	1.40	1.23	4.24	3.10	7.30	6.48	4.40	5.10
A. siona sp. nov.	13.40	4.00	5.20	2.30	1.49	1.12	4.60	2.82	7.40	6.80	4.64	5.00
A. siona sp. nov.	13.50	4.10	5.20	2.40	1.44	1.10	4.40	2.90	7.10	6.60	4.50	5.10
A. siona sp. nov.	12.20	3.90	4.90	2.00	1.20	1.00	3.80	2.70	6.50	6.30	4.20	4.30
A. siona sp. nov.	12.90	4.00	4.98	2.50	1.44	1.17	4.30	3.20	7.10	7.10	4.50	5.20
A. siona sp. nov.	13.62	4.10	5.00	2.30	1.40	1.20	4.30	3.10	7.70	7.20	4.80	5.10
A. siona sp. nov.	13.42	3.98	5.00	2.30	1.30	1.17	4.00	2.80	7.10	6.75	4.20	5.37
A. siona sp. nov.	13.90	4.50	5.40	2.40	1.40	1.15	4.42	3.20	7.26	7.00	4.40	5.40
A. siona sp. nov.	13.30	4.20	5.00	2.32	1.48	1.25	3.80	2.60	7.00	6.60	4.00	4.60
A. siona sp. nov.	12.70	4.00	4.80	2.20	1.50	1.16	4.34	3.16	6.90	6.50	4.10	5.10
A. siona sp. nov.	12.98	4.34	5.00	2.30	1.50	1.10	4.50	2.75	7.20	6.98	4.25	5.00
A. siona sp. nov.	14.76	4.30	5.30	2.73	1.40	1.20	4.56	3.20	7.83	7.40	4.60	5.80
A. siona sp. nov.	13.00	4.32	5.10	2.29	1.30	1.13	4.40	2.70	6.90	6.70	4.50	5.18
A. siona sp. nov.	12.60	4.00	5.00	2.24	1.37	1.14	3.51	2.72	6.70	6.30	3.90	4.50
A. siona sp. nov.	13.60	3.90	5.00	2.40	1.40	1.22	4.60	2.76	7.24	7.00	4.18	4.70
A. siona sp. nov.	12.90	4.12	5.12	2.31	1.49	1.20	4.00	3.00	6.60	6.70	4.00	4.80
A. siona sp. nov.	12.48	3.60	4.60	2.21	1.33	1.16	3.86	2.50	6.50	6.10	3.45	3.90
A. siona sp. nov.	13.38	3.72	4.80	2.51	1.40	1.13	3.78	2.30	6.80	6.30	3.96	4.25
A. siona sp. nov.	11.53	3.10	4.20	1.90	1.30	1.00	3.41	2.22	5.90	5.80	2.88	4.00
A. siona sp. nov.	12.64	3.80	4.90	2.00	1.22	1.20	3.80	2.64	6.30	6.20	3.40	4.50
A. siona sp. nov.	13.70	4.00	5.00	2.23	1.40	1.26	4.47	2.80	7.10	6.90	4.40	4.30
A. siona sp. nov.	12.40	3.30	4.60	2.00	1.40	1.00	3.00	2.40	5.70	5.40	3.70	3.78
A. siona sp. nov.	11.97	3.55	4.60	2.00	1.30	1.00	4.48	2.50	6.30	5.70	4.15	4.00
A. amazonicola	13.40	4.21	4.90	2.27	1.16	1.09	4.15	3.00	6.97	6.87	4.28	4.00
A. amazonicola	12.87	4.00	4.60	2.17	1.16	1.00	3.77	2.60	6.50	6.50	4.30	4.50
A. amazonicola	13.44	3.83	4.63	2.20	1.00	1.00	4.20	2.90	7.00	6.40	4.10	4.30
A. amazonicola	14.83	4.40	5.20	2.50	1.20	1.10	4.60	3.20	7.74	7.57	4.16	5.00
A. amazonicola	13.17	4.17	5.00	2.40	1.20	1.19	4.30	3.00	6.60	6.40	4.35	5.00
A. amazonicola	14.86	4.30	5.10	2.50	1.20	1.18	4.60	3.20	8.00	7.50	4.98	5.10
A. amazonicola	14.70	5.48	6.20	2.40	1.20	1.19	4.60	3.20	7.80	7.50	4.66	5.55
A. amazonicola	14.72	4.50	5.10	2.43	1.20	1.30	4.50	3.20	7.50	7.21	4.65	5.10
A. amazonicola	15.60	4.70	5.50	2.80	1.19	1.20	5.26	3.50	8.14	7.90	4.95	6.00
A. amazonicola	14.33	4.44	5.10	2.71	1.10	1.05	4.50	3.10	6.30	7.00	4.43	5.22
A. amazonicola	13.30	4.33	5.23	2.31	1.10	1.00	4.20	3.10	6.40	7.30	4.53	4.60
A. amazonicola	14.99	4.60	5.80	2.50	1.30	1.20	4.60	3.20	7.80	7.40	4.20	5.60
A. amazonicola	14.49	4.40	5.40	2.50	1.20	1.10	4.46	3.10	7.79	7.10	3.90	4.70
A. amazonicola	15.40	4.60	5.60	2.60	1.20	1.20	4.94	3.00	7.00	7.40	4.20	5.44
A. amazonicola	14.76	4.40	5.40	2.40	1.30	1.20	4.70	3.30	7.80	7.30	4.10	6.00
A. amazonicola	13.80	4.30	5.40	2.30	1.30	1.10	4.40	3.10	7.90	7.40	4.00	5.00
A. amazonicola	14.24	4.35	5.21	2.20	1.23	1.00	4.20	3.20	7.45	7.10	4.20	4.70
A. amazonicola	14.54	4.59	5.45	2.40	1.17	1.15	5.00	3.30	8.00	7.20	4.50	5.30
A. amazonicola	13.28	4.48	5.15	2.20	1.19	1.00	4.20	2.80	7.00	7.10	4.10	5.00
A. amazonicola	13.63	4.14	5.12	2.37	1.18	1.00	4.30	3.12	6.90	6.70	4.20	5.00
A. amazonicola	13.31	4.46	5.16	2.60	1.36	1.00	4.15	3.18	7.29	6.70	3.98	4.90
A. amazonicola	12.88	4.40	4.80	2.50	1.34	1.10	3.90	2.99	6.49	6.38	3.40	4.50
A. amazonicola	13.88	4.40	5.10	2.50	1.33	1.16	4.16	3.10	7.00	6.60	4.20	4.90
A. amazonicola	14.25	4.50	5.20	2.50	1.37	1.29	4.94	3.20	8.10	7.50	4.70	5.30
A. amazonicola	11.80	3.70	4.44	2.30	1.10	1.10	3.74	2.50	6.30	6.00	3.20	4.10
A. amazonicola	11.60	3.40	4.40	2.00	1.10	1.10	3.40	2.50	6.20	5.90	3.20	3.90
A. matses	13.46	3.97	4.50	2.17	1.10	1.10	4.00	2.80	5.93	5.75	4.26	5.30
A. matses	12.56	3.82	4.57	2.23	1.10	1.00	3.57	2.80	5.60	5.80	3.60	4.50
A. matses	13.50	4.10	4.80	2.22	1.10	1.20	4.22	3.10	6.30	6.50	4.10	5.00
A. matses	12.50	3.70	4.70	2.00	1.00	1.20	3.50	2.70	6.10	5.70	4.00	4.50
A. matses	12.00	3.50	4.20	1.80	0.93	0.84	3.64	2.40	6.20	5.10	3.70	4.30
A. matses	12.34	3.60	4.20	2.00	1.10	1.00	3.50	2.70	5.80	5.80	4.00	4.60
A. matses	11.54	3.50	3.90	1.50	0.90	0.96	3.20	2.30	5.50	5.60	3.80	4.00
A. matses	12.70	4.10	4.60	2.20	1.20	1.10	3.90	2.90	6.60	6.27	4.00	4.50
A. matses	12.08	3.40	4.50	1.80	1.19	1.00	3.50	2.70	6.20	5.80	3.90	4.30
A. matses	11.46	3.56	4.20	1.60	1.00	0.90	2.90	2.30	5.50	5.50	3.72	4.10
A. matses	11.90	3.50	4.20	2.00	1.10	1.00	3.40	2.50	6.60	5.80	3.80	4.30
A. matses	12.00	3.50	4.30	2.30	1.20	1.20	3.30	2.50	6.40	5.80	3.60	4.00
A. matses	12.00	3.50	4.30	2.30	1.20	1.20	3.30	2.40	6.40	5.70	3.70	4.10
A. minuta	13.80	4.20	4.90	2.30	1.30	1.10	3.70	3.00	6.80	6.40	4.10	4.70
A. minuta	13.80	4.30	5.00	2.30	1.40	1.10	3.90	2.60	6.80	6.50	4.10	4.80
A. minuta	13.20	4.10	4.90	2.10	1.40	1.10	3.70	2.90	6.80	6.60	4.20	4.60
A. minuta	14.20	4.40	5.30	2.40	1.40	1.30	3.50	2.80	7.20	7.10	4.40	5.20
A. minuta	12.40	4.00	4.80	2.10	1.50	1.00	3.80	2.80	6.90	6.30	3.90	4.50
A. minuta	13.70	4.30	5.20	2.50	1.30	1.20	4.00	2.90	6.90	7.10	4.60	5.00
A. minuta	13.60	4.30	4.90	2.40	1.40	1.10	3.60	2.90	6.80	6.90	4.10	4.90
A. minuta	14.10	4.30	5.10	2.20	1.40	1.20	4.00	2.90	7.00	6.70	4.30	5.30
A. minuta	13.80	4.30	5.00	2.40	1.40	1.30	4.00	2.70	7.00	6.70	3.80	5.10
A. minuta	12.20	3.80	4.60	2.20	1.20	1.10	4.00	2.40	6.30	6.10	3.70	4.20
A. minuta	13.50	4.10	4.80	2.20	1.40	1.10	3.80	2.60	7.00	6.70	4.30	4.40
A. minuta	13.30	4.20	4.90	2.10	1.50	1.20	3.50	2.80	6.80	6.50	4.10	5.10
A. minuta	13.50	4.30	5.00	2.50	1.40	1.30	3.70	2.80	6.80	6.70	4.30	4.80
A. minuta	13.90	4.40	4.90	2.20	1.30	1.30	3.60	2.60	7.00	6.90	3.90	4.20
A. minuta	13.32	4.41	5.42	2.46	2.00	1.15	4.56	3.00	6.27	6.88	4.37	5.10
A. minuta	14.20	4.79	5.81	2.59	1.87	1.40	5.34	3.14	8.12	8.10	4.77	5.82
A. minuta	13.52	4.49	4.90	2.40	1.44	1.10	4.22	3.00	7.11	6.67	4.54	5.56
A. minuta	14.31	4.48	5.28	2.59	1.50	1.20	4.23	3.23	7.86	7.41	4.65	4.72
A. minuta	13.90	4.45	5.30	2.33	1.30	1.00	3.90	2.43	7.30	6.81	6.67	5.24
A. minuta	14.70	4.66	5.50	2.63	1.70	1.27	4.40	3.21	7.10	7.20	4.20	5.67
A. minuta	13.80	4.20	4.90	2.30	1.30	1.10	3.70	3.00	6.80	6.40	4.10	4.70
A. minuta	13.80	4.30	5.00	2.30	1.40	1.10	3.90	2.60	6.80	6.50	4.10	4.80
A. minuta	13.20	4.10	4.90	2.10	1.40	1.10	3.70	2.90	6.80	6.60	4.20	4.60
A. minuta	14.20	4.40	5.30	2.40	1.40	1.30	3.50	2.80	7.20	7.10	4.40	5.20
A. minuta	12.40	4.00	4.80	2.10	1.50	1.00	3.80	2.80	6.90	6.30	3.90	4.50
A. minuta	13.70	4.30	5.20	2.50	1.30	1.20	4.00	2.90	6.90	7.10	4.60	5.00
A. minuta	13.60	4.30	4.90	2.40	1.40	1.10	3.60	2.90	6.80	6.90	4.10	4.90
A. minuta	14.10	4.30	5.10	2.20	1.40	1.20	4.00	2.90	7.00	6.70	4.30	5.30
A. minuta	13.80	4.30	5.00	2.40	1.40	1.30	4.00	2.70	7.00	6.70	3.80	5.10
A. minuta	12.20	3.80	4.60	2.20	1.20	1.10	4.00	2.40	6.30	6.10	3.70	4.20
A. minuta	13.50	4.10	4.80	2.20	1.40	1.10	3.80	2.60	7.00	6.70	4.30	4.40
A. minuta	13.30	4.20	4.90	2.10	1.50	1.20	3.50	2.80	6.80	6.50	4.10	5.10
A. aff. minuta sp1	13.50	4.30	5.00	2.50	1.40	1.30	3.70	2.80	6.80	6.70	4.30	4.80
A. aff. minuta sp1	13.90	4.40	4.90	2.20	1.30	1.30	3.60	2.60	7.00	6.90	3.90	4.20
A. aff. minuta sp1	13.32	4.41	5.42	2.46	2.00	1.15	4.56	3.00	6.27	6.88	4.37	5.10
A. aff. minuta sp1	14.20	4.79	5.81	2.59	1.87	1.40	5.34	3.14	8.12	8.10	4.77	5.82
A. aff. minuta sp1	13.52	4.49	4.90	2.40	1.44	1.10	4.22	3.00	7.11	6.67	4.54	5.56
A. aff. minuta sp1	14.31	4.48	5.28	2.59	1.50	1.20	4.23	3.23	7.86	7.41	4.65	4.72
A. aff. minuta sp1	13.90	4.45	5.30	2.33	1.30	1.00	3.90	2.43	7.30	6.81	6.67	5.24
A. aff. minuta sp1	14.70	4.66	5.50	2.63	1.70	1.27	4.40	3.21	7.10	7.20	4.20	5.67
A. bokermanni	16.00	4.83	5.60	2.83	1.70	1.45	4.93	2.60	8.30	7.00	4.70	5.50
A. bokermanni	16.30	4.87	5.80	3.00	1.60	1.50	5.10	2.90	8.20	7.20	4.40	5.50
A. bokermanni	16.50	4.90	5.80	3.20	2.12	1.50	6.00	2.80	7.90	7.60	4.60	5.40
A. bokermanni	16.50	4.90	5.70	2.90	1.70	1.40	5.60	3.10	7.60	7.60	4.90	6.30
A. bokermanni	16.40	4.80	5.90	3.00	1.70	1.54	5.80	2.90	7.60	7.70	4.90	5.00
A. bokermanni	16.50	4.90	5.70	2.88	1.60	1.50	5.00	3.21	8.00	7.80	5.80	5.60
A. bokermanni	15.90	4.60	5.80	3.22	1.70	1.40	5.60	3.70	8.41	7.80	4.90	6.00
A. vote	18.88	6.88	6.08	2.59	1.59	1.71	5.00	2.60	8.48	9.06	5.62	6.83
A. vote	15.80	6.11	4.95	2.40	1.56	1.55	5.18	3.00	7.22	7.36	4.61	5.58
A. vote	17.45	6.15	5.42	2.59	1.58	1.60	3.88	3.14	7.50	7.65	4.75	5.89
A. vote	16.74	6.09	5.54	2.33	1.55	1.57	3.75	3.00	7.40	7.81	4.89	6.12
A. vote	15.68	6.00	4.86	2.63	1.65	1.17	5.48	3.23	6.75	7.36	4.90	5.50
A. vote	16.30	5.44	4.72	2.32	1.45	1.40	5.44	2.43	6.18	7.47	4.55	5.90
A. vote	15.80	5.95	4.92	2.00	1.67	1.36	4.38	3.21	6.78	7.50	4.53	5.73
A. vote	15.77	6.15	5.38	2.00	1.55	1.57	4.99	2.83	7.12	7.33	4.77	5.55
A. vote	15.36	5.89	4.90	2.18	1.62	1.53	4.92	2.87	6.99	7.49	4.72	5.74
A. vote	15.55	5.92	5.00	2.50	1.56	1.37	4.40	3.00	6.58	7.11	4.70	5.76
A. vote	15.15	5.98	4.65	2.37	1.56	1.27	4.75	2.75	6.28	6.98	4.52	5.33
A. vote	15.53	5.87	4.93	2.35	1.49	1.28	4.75	2.80	6.86	6.84	4.76	5.37
A. vote	15.60	5.80	4.93	2.30	1.49	1.28	4.75	2.80	6.80	6.74	4.35	5.28

## Sheet: Females
Species	SVL	HW	HL	SL	ED	IND	UAL	HAL	THL	TAL	TL	FL
A. xinguensis sp. nov.	23.93	5.8	8.34	3.6	2.1	1.9	8.4	5.5	11.6	11.7	7.4	9.2
A. xinguensis sp. nov.	24.5	6.6	8.4	3.6	2.3	1.5	7.8	5.1	12.5	10.7	6.9	9
A. xinguensis sp. nov.	26.3	6.5	8.2	4.1	2.2	1.6	8.9	5.7	13.1	12.2	7.4	9.5
A. xinguensis sp. nov.	26.3	6.6	7.7	4	2.1	1.6	8.3	4.3	12.5	11.5	7.4	9.5
A. xinguensis sp. nov.	24.8	6.7	7.9	3.9	2.2	1.6	8.4	5.5	12	11.8	7.8	9.2
A. xinguensis sp. nov.	23	6.6	7.9	3.6	2.1	1.6	7.6	5	10.6	10.4	6.7	8.2
A. xinguensis sp. nov.	24.2	6.8	7.9	3.8	2.4	1.7	8.5	5	12.2	11.4	7.2	9.3
A. xinguensis sp. nov.	23.1	5.9	7.4	3.7	2.2	1.8	8.1	5	12	11	6.4	8
A. xinguensis sp. nov.	24.9	5.8	8.4	3.8	2.3	1.7	7.5	5.4	12.5	12	6.9	8.7
A. xinguensis sp. nov.	23	6.3	7.4	3.7	2.2	1.5	7.4	5	11.5	11.2	7.1	8
A. xinguensis sp. nov.	22.4	6.2	8.1	3.7	2	1.5	7.8	4.4	11.7	11.5	7.6	8.9
A. xinguensis sp. nov.	23.83	6.3	7.7	3.78	2	1.7	7.49	4.66	10.2	10.3	6.8	8.7
A. xinguensis sp. nov.	23.5	6.4	7.6	3.5	2.2	1.7	7.9	5	12	10	7.2	9.2
A. teko sp. nov.	19.86	6.13	6.79	2.87	1.88	1.6	6.38	4.43	10	10	6.2	7.48
A. teko sp. nov.	20.25	5.64	6.9	2.99	1.7	1.6	5.96	4.48	9.9	9.8	6.18	7.88
A. teko sp. nov.	18.67	5.26	6.28	3	1.72	1.4	4.92	4	9.4	8.9	5.32	6.6
A. teko sp. nov.	19.61	5.4	6.8	2.96	1.8	1.7	6.57	4.68	10	10.4	6.3	7.1
A. teko sp. nov.	20.85	5.39	6.8	3.1	1.9	1.5	6.8	4.39	10.3	10.3	6	7.7
A. teko sp. nov.	19.7	5.5	6.9	3.23	1.7	1.5	5.69	4	10.48	9.93	5.92	7.6
A. teko sp. nov.	21.56	6	7.3	3.2	2	1.7	6.8	4.56	9.6	9.8	5.97	8.12
A. teko sp. nov.	18.62	5.3	6.5	3.1	1.8	1.5	5.92	3.83	9.1	8.7	5.24	6.9
A. teko sp. nov.	18.17	5.1	6.3	2.9	1.9	1.4	5.9	4	8.7	8.5	5.37	6.1
A. teko sp. nov.	19.52	5.8	6.3	3.2	1.8	1.5	5.4	3.7	8.8	9	5.5	6.6
A. teko sp. nov.	18.94	5.4	6.4	3	1.9	1.7	6.24	4.1	9.2	9.5	5.6	7
A. teko sp. nov.	20.49	5.8	6.7	3	2	1.5	6.98	4.23	10	10	6.25	7.8
A. teko sp. nov.	18.24	5.63	6.5	3	1.9	1.6	5.8	3.6	9.59	8.9	5.3	7.38
A. teko sp. nov.	18.2	5	6.2	3	2	1.4	6.5	4.1	10	9.7	6.18	7.7
A. teko sp. nov.	18.22	5.2	6.3	2.65	1.6	1.4	5.8	4	9.3	8.6	5.3	7
A. teko sp. nov.	17.91	4.97	6	2.7	1.6	1.3	6.31	3.9	9.1	8.7	5.5	6
A. teko sp. nov.	18.39	4.8	6	2.9	1.5	1.2	5.84	4	9.3	9.34	6.22	6.71
A_manaos	24.7	6.9	7.5	3.6	2.3	2.2	4.9	5.9	10.7	10.9	10.3	9.9
A_manaos	23.6	6.2	7.5	3.3	2.1	2.1	4.6	5.9	11.5	11.8	7.6	8.4
A_manaos	23.0	5.4	7.5	3.5	2.3	2.1	4.7	5.5	10.3	11.2	7.5	8.5
A_manaos	23.1	5.9	7.5	3.2	2.2	2.1	4.5	5.4	10.7	10.8	6.5	8.0
A_manaos	22.0	6.8	7.4	4.2	2.1	2.1	4.6	5.6	9.9	9.9	8.4	8.6
A_manaos	22.9	6.7	7.4	3.5	2.0	2.1	4.1	5.6	10.3	10.6	7.5	8.3
A_manaos	22.9	6.0	7.4	3.5	1.8	2.1	4.4	5.3	10.1	10.3	7.7	8.6
A_manaos	20.0	6.2	7.4	3.3	1.8	2.1	4.8	5.8	10.3	11.6	6.7	8.7
A_manaos	18.6	6.4	7.4	3.3	1.8	2.1	4.7	5.2	10.6	10.6	7.1	8.6
A_manaos	22.6	6.1	7.3	3.4	1.8	2.0	4.2	5.5	10.1	11.2	7.2	8.0
A_manaos	20.5	6.0	7.3	3.3	1.8	2.0	4.7	5.8	10.5	10.7	6.7	7.9
A_manaos	18.0	6.7	7.3	3.4	1.8	2.0	4.0	5.7	10.2	10.5	6.4	8.1
A_manaos	20.0	5.7	7.4	3.7	1.8	2.1	4.4	5.4	9.8	10.5	7.0	7.8
A_manaos	21.9	6.9	7.3	3.3	1.9	2.2	4.5	5.3	9.4	10.7	7.9	8.2
A_manaos	20.1	6.4	7.3	3.0	1.6	2.0	4.3	5.5	10.0	10.1	7.3	8.3
A_manaos	21.8	6.8	7.3	2.9	1.7	2.1	3.7	4.8	9.4	10.2	7.3	7.8
A_manaos	20.0	5.3	7.3	2.9	1.8	2.0	4.9	5.9	11.5	10.8	7.5	8.1
A_manaos	16.0	5.8	7.2	3.1	1.8	2.0	4.4	5.4	9.8	10.1	6.8	7.9
A_manaos	21.5	6.1	7.3	3.4	1.8	2.2	4.8	5.1	10.1	11.0	7.2	8.0
A_manaos	20.0	5.7	7.0	3.2	1.8	1.9	4.7	5.1	10.5	10.8	6.7	7.7
A_manaos	20.9	5.8	7.0	3.4	1.8	2.0	4.1	5.1	10.2	11.4	6.7	8.0
A_manaos	20.0	5.4	7.0	3.3	1.7	1.9	3.7	5.0	8.4	8.5	4.9	6.7
A_manaos	20.0	5.5	7.0	3.6	1.7	1.9	4.5	5.6	10.7	11.0	6.5	8.0
A_manaos	20.8	5.4	7.0	2.9	1.7	1.9	4.8	5.8	10.9	11.0	7.5	8.3
A_manaos	20.8	5.0	6.9	3.0	1.7	1.9	4.1	5.2	9.9	10.2	6.4	7.5
A_manaos	20.0	6.5	6.9	2.8	1.7	1.9	4.1	5.6	10.1	9.8	6.5	6.9
A_manaos	20.0	5.5	6.4	3.4	1.7	1.9	4.6	5.7	10.1	10.5	7.2	8.2
A_manaos	16.0	5.5	6.4	3.1	1.7	1.8	4.4	5.7	10.0	10.1	6.4	7.2
A. javierbustamantei	17.5	5	5.9	2.8	1.7	1.3	5.4	4.5	8.4	9.6	5.63	6.1
A. javierbustamantei	20.11	4.97	6.14	2.8	1.32	1.16	6.4	2.93	9.33	9.52	5.41	6.56
A. javierbustamantei	20.52	4.96	6.48	3	1.56	1.13	6.35	4.8	10	10.19	6.92	7.3
A. javierbustamantei	21	5	6.28	2.66	1.7	1.12	6.89	4.95	9.8	10	6.77	8.2
A. javierbustamantei	19.92	5	6.1	2.7	1.55	1.13	5.81	4.45	9.53	9.8	5.21	7.34
A. javierbustamantei	20.26	4.9	5.94	2.69	1.57	1	6.43	4.62	9.78	10.2	6.31	7.45
A. javierbustamantei	19.87	5.1	6.17	2.79	1.68	1.35	5.7	4.64	9	9.48	6.12	7
A. javierbustamantei	22.27	5.7	6.9	3.1	1.85	1.44	6.5	5.18	9.9	11.25	6.15	8.52
A. javierbustamantei	22.46	5.15	7	3	1.6	1.43	7.71	5.43	11.64	11.3	6.35	8.21
A. javierbustamantei	16.39	4.95	5.96	2.65	1.35	1	5.32	4.1	8.4	8.31	4.8	6.2
A. javierbustamantei	17.92	4.71	5.8	2.67	1.41	1.1	5.05	4.85	9	8.9	5.28	7.3
A. javierbustamantei	17.27	4.8	5.9	2.5	1.4	1.1	5.16	4	8.74	8.65	5.59	6.67
A. javierbustamantei	18.2	5.29	5.97	2.78	1.4	1.1	6.06	4.14	9.8	9.8	5.93	7.32
A. javierbustamantei	20.67	5.25	6.71	2.99	1.5	1.19	6	5.23	9.95	10	5.82	8.39
A. javierbustamantei	20	5.01	6.06	3	1.5	1.19	6.1	5.52	10	10.1	6.67	7.44
A. javierbustamantei	17	4.8	5.8	2.63	1.6	1.14	5.6	4.52	10	10	5.9	6.86
A. javierbustamantei	19.78	5.08	6.3	2.88	1.6	1.17	6.3	4.5	10	10.2	6.57	7.82
A. javierbustamantei	21.55	5.16	6.3	2.9	1.7	1.23	6.47	5.25	10.5	10.6	6.47	8.31
A. javierbustamantei	22.25	5.31	6.7	3.1	1.66	1.3	7.14	5.94	11	11.24	6	7.3
A. javierbustamantei	17.15	4.43	5.82	2.54	1.39	1	5.65	3.85	8.5	8.7	5.33	5.99
A. javierbustamantei	18.1	4.54	6.08	2.6	1.3	1.1	5.45	4.2	8.7	8.9	5.33	6.43
A. javierbustamantei	17.7	4.18	5.61	2.67	1	1	5.62	3.93	8.99	8.76	5.2	6.24
A. javierbustamantei	17.5	5	5.9	2.8	1.7	1.3	5.4	4.5	8.4	9.6	5.63	6.1
A. javierbustamantei	20.11	4.97	6.14	2.8	1.32	1.16	6.4	2.93	9.33	9.52	5.41	6.56
A. javierbustamantei	20.52	4.96	6.48	3	1.56	1.13	6.35	4.8	10	10.19	6.92	7.3
A. javierbustamantei	21	5	6.28	2.66	1.7	1.12	6.89	4.95	9.8	10	6.77	8.2
A. javierbustamantei	19.92	5	6.1	2.7	1.55	1.13	5.81	4.45	9.53	9.8	5.21	7.34
A. javierbustamantei	20.26	4.9	5.94	2.69	1.57	1	6.43	4.62	9.78	10.2	6.31	7.45
A. javierbustamantei	19.87	5.1	6.17	2.79	1.68	1.35	5.7	4.64	9	9.48	6.12	7
A. javierbustamantei	22.27	5.7	6.9	3.1	1.85	1.44	6.5	5.18	9.9	11.25	6.15	8.52
A. javierbustamantei	22.46	5.15	7	3	1.6	1.43	7.71	5.43	11.64	11.3	6.35	8.21
A. moisesii sp. nov.	19.0	5.4	6.9	3.2	2.1	1.3	5.7	4.5	9.6	9.5	5.7	7.7
A. moisesii sp. nov.	20.7	4.9	6.9	3.2	2.1	1.4	6.4	5.2	10.0	9.8	5.7	8.1
A. moisesii sp. nov.	20.9	5.2	6.9	3.4	2.0	1.5	7.1	5.6	10.4	10.7	6.3	8.7
A. moisesii sp. nov.	17.2	5.2	6.1	2.8	1.8	1.2	5.6	4.0	9.7	8.9	5.3	6.5
A. moisesii sp. nov.	20.8	5.4	6.3	3.0	1.9	1.6	6.5	4.9	10.1	9.6	5.9	8.0
A. moisesii sp. nov.	16.7	4.9	6.2	2.5	1.8	1.4	5.2	4.0	9.4	9.0	5.3	6.5
A. moisesii sp. nov.	16.4	4.9	6.0	2.8	1.8	1.4	5.5	3.9	9.0	8.9	5.6	6.2
A. moisesii sp. nov.	19.4	5.2	6.4	3.1	2.0	1.5	6.0	4.8	9.6	9.8	6.3	7.4
A. moisesii sp. nov.	18.9	5.2	6.6	3.2	1.8	1.4	5.9	4.9	9.8	9.6	6.1	7.7
A. moisesii sp. nov.	20.4	5.9	6.9	3.4	2.1	1.7	6.6	5.6	10.4	10.1	5.4	8.0
A. moisesii sp. nov.	17.6	5.0	6.4	2.9	2.1	1.5	6.4	4.4	10.0	10.1	5.8	7.4
A. moisesii sp. nov.	17.6	5.1	6.6	2.8	1.7	1.4	5.7	4.6	10.1	10.0	6.1	7.0
A. moisesii sp. nov.	16.5	4.5	5.7	2.6	1.6	1.2	5.8	3.6	9.2	9.1	5.6	6.6
A. moisesii sp. nov.	18.2	5.0	6.0	2.6	2.0	1.6	5.9	4.5	9.8	9.5	5.3	7.3
A. moisesii sp. nov.	17.4	4.9	6.0	2.8	1.7	1.3	5.9	4.8	9.6	9.5	5.6	7.1
A. vote	13.5	4.1	4.7	2.22	1.39	1.16	4.1	2.8	6.7	6.1	3.8	4.6
A. vote	15.4	4.6	5.1	2.4	1.5	1.26	4.4	2.72	7.2	6.6	4.4	5.2
A. vote	14.22	4.3	5	2.28	1.51	1.18	3.9	2.9	6.8	6.3	4	5
A. aff. vote sp1	16.27	4.6	5.3	2.5	1.72	1.29	4.6	3.4	7.62	6.9	5.1	5.2
A. aff. vote sp1	16.41	4.7	5.2	2.5	1.86	1.3	4.5	3.3	7.55	6.94	4.9	5.4
A. aff. vote sp1	15.81	4.6	5.1	2.33	1.81	1.26	4.5	2.98	7.5	6.78	4.51	5.2
A. aff. vote sp1	16.94	5.01	5.71	2.6	1.9	1.3	5.8	3.81	7.75	7.53	4.69	6.03
A. aff. vote sp1	19.14	5.5	6.11	3.06	2.27	1.42	6.01	4.13	8.13	7.89	5.6	6.46
A. aff. vote sp1	15.56	4.7	5.37	2.4	1.5	1.28	4.83	2.92	7.73	6.82	4.55	5.46
A. aff. vote sp1	14.3	4.45	5.1	2.28	1.6	1.23	3.97	2.9	6.43	5.77	3.95	4.33
A. aff. vote sp1	15.4	4.22	5.1	2.52	1.59	1.21	4.3	2.95	7.05	6.33	4	5.09
A. aff. vote sp1	16.3	4.7	5.3	2.5	1.65	1.32	5.03	3.4	7.8	6.78	4.73	4.62
A. aff. vote sp1	15	4.17	5	2.47	1.44	1.19	3.9	2.88	7	5.95	4	4.99
A. aff. vote sp1	16.59	4.7	5.34	2.51	1.7	1.3	4.51	3.36	7.58	7.14	4.21	5.42
A. aff. vote sp1	14.5	4.2	4.9	2.37	1.36	1.26	4.46	3.13	7.1	6.26	4.11	4.61
A. aff. vote sp1	18.29	5.47	6.1	3.18	1.91	1.53	5.85	4.2	9.22	8.7	5.44	7.2
A. aff. vote sp1	18.79	5.6	6.2	3.22	2.2	1.59	5.92	4.44	9.2	9.1	6.13	7.3
A. aff. vote sp1	17.96	5.44	6.14	2.87	1.9	1.47	5.5	4.15	8.7	8.5	5.33	7.15
A. aff. vote sp1	18.05	5.4	6.1	2.99	1.8	1.42	5.6	3.9	9.2	8.3	4.99	6.9
A. aff. vote sp1	16.67	5	5.4	2.64	1.6	1.24	5.16	3.69	8.34	8.1	4.83	6.31
A. aff. vote sp1	18.26	5.38	6.16	3	1.89	1.49	5.6	4.3	9	8.7	5.4	7
A. amazonicola	16.29	4.44	5.41	2.5	1.42	1.2	4.6	3.17	8.6	8.4	4.9	4.8
A. amazonicola	17.71	4.7	5.7	2.89	1.6	1.3	5.1	3.92	8.23	8.2	5.3	6
A. amazonicola	17.41	4.91	6	3.27	1.47	1.33	5.36	4	8.34	8.3	5.44	6.2
A. amazonicola	18.94	5.3	6.3	3.37	1.4	1.5	5.5	4.3	10	9.5	5.18	6.4
A. amazonicola	17.82	5	5.6	2.7	1.4	1.3	5.4	3.8	9.3	8.5	5.38	6.17
A. amazonicola	16.24	5	5.5	2.6	1.2	1.3	5.2	3.6	8.6	7.9	4.8	5.15
A. amazonicola	17.03	4.47	5.8	3.03	1.3	1.2	5	3.5	8.3	8.3	4.9	6.2
A. amazonicola	16.94	4.7	5.6	2.6	1.5	1.2	4.65	3.9	8.7	8	4.97	5.9
A. amazonicola	17.59	5	6	3.1	1.5	1.3	5.4	3.7	8.5	8.3	4.81	6.5
A. amazonicola	16.97	4.96	5.7	2.6	1.38	1.14	4.9	3.2	8.7	8.2	5	5.9
A. amazonicola	20.86	5.87	6.6	3.4	1.5	1.5	6.3	4.49	11.27	10.19	6.21	7.18
A. amazonicola	19.25	5.3	6.17	3.15	1.4	1.32	5.3	4.29	10.12	9.11	5.3	7
A. amazonicola	19.6	5.69	7.2	2.98	1.5	1.5	6.3	4.48	10.39	10.11	6.44	7.1
A. amazonicola	19.81	5.5	6.6	3.3	1.44	1.5	6.3	4.4	10.7	10.26	5.83	7.21
A. amazonicola	18.65	5.6	6.6	2.8	1.39	1.5	6.4	3.5	10.35	9.91	5.8	6.8
A. amazonicola	17.76	5.2	6	3	1.6	1.3	5.4	4	8.8	8.6	5.37	6.95
A. amazonicola	17.3	4.9	6.1	2.9	1.47	1.2	5.3	3.8	8.8	8.9	5.2	6.7
A. amazonicola	16.55	4.7	5.81	2.7	1.43	1.2	5.1	3.5	8.8	8.5	5	5.9
A. amazonicola	18.38	5.6	6.5	2.9	1.7	1.4	4.8	4.4	10.08	9.3	5.4	6.5
A. amazonicola	18.98	5.8	6.7	2.9	1.8	1.45	6.3	4.52	10.5	9.9	5.8	7.2
A. amazonicola	18.63	4.9	6.5	2.91	1.6	1.4	6.2	4.1	9.8	9.2	5.6	6.9
A. amazonicola	18.19	4.8	6.1	2.9	1.5	1.4	5.3	3.8	9.1	8.8	5.3	6.5
A. amazonicola	18.75	5.7	6.3	2.9	1.8	1.4	6.3	4.4	10.37	9.67	5.7	7.53
A. amazonicola	16.35	5.2	6.12	2.6	1.5	1.3	5.27	3.45	9.6	9.12	5.3	6.3
A. amazonicola	19.16	5.6	6.4	3.2	1.9	1.6	6.2	4.4	10.4	9.6	5.9	7.33
A. amazonicola	18.23	5	6.6	2.9	1.6	1.42	5.18	3.6	9.78	9.45	5.13	7.2
A. amazonicola	18.44	5.67	6.62	2.91	1.85	1.47	6.4	3.5	10.34	9.83	5.89	6.2
A. amazonicola	19.01	5.5	6.8	3.27	1.8	1.4	6.5	4.5	10.77	10.26	5.9	7.2
A. amazonicola	17.78	4.91	6.1	3.1	1.6	1.3	5.2	4.1	8.8	8.7	5.37	6.9
A. matses	17.86	4.98	6.03	2.65	1.35	1.17	5.32	3.82	8.18	8.2	5.39	6.55
A. matses	19	5.4	6.06	3.1	1.6	1.4	5.6	4.19	10	8.72	5.76	6.6
A. matses	17.12	4.8	5.86	2.62	1.35	1.2	5.1	3.87	8.24	8.2	5.4	6.3
A. matses	16.65	4.5	4.99	2.5	1.32	1.14	4.4	3.5	7.3	8	4.8	5.8
A. matses	16.58	4.5	5.1	2.6	1.29	1.1	4.6	3.6	8	8	5	5.9
A. matses	17.26	4.7	5.62	2.91	1.33	1.27	5.2	3.5	8.4	8.6	5	5.8
A. matses	16.7	4.46	5.2	2.3	1.14	1.09	4.8	3.86	7.4	8.46	4.76	6.12
A. matses	17	5.1	5.9	2.7	1.4	1.3	5.3	4	8.2	8.5	4.87	6.3
A. matses	17.1	5.1	5.8	2.5	1.4	1.3	5.4	4.1	8.1	8.6	5.5	6.5
A. matses	16.32	4.4	5.31	2.4	1.2	1.16	4.4	3.4	7.52	7.47	4.9	5.9
A. matses	17.31	4.7	5.9	2.6	1.4	1.22	5.2	3.4	8.3	8.2	5	6.5
A. matses	15.6	4.4	5.4	2.4	1.28	1.1	5	3.2	8	7.8	4.83	5.2
A. matses	16.1	4.3	5.4	2.4	1.3	1.2	4.8	3.2	8.1	7.8	4.7	6.3
A. matses	17	5.2	5.8	3	1.4	1.2	5.3	3.8	8.3	8.5	5.61	6.2
A. matses	17.88	5.2	5.9	3.1	1.4	1.3	6	4	9.34	8.8	5.8	6.8
A. matses	17.7	5.2	5.9	3	1.4	1.3	5.8	3.98	8.9	8.8	5.7	6.6
A. matses	17.79	5.2	5.8	3.1	1.3	1.2	5.5	3.8	8.6	8.4	5.9	6.8
A_matses	17.9	5.1	5.8	3.3	1.5	1.3	5.7	4.2	9.5	8.9	5.8	6.9
A. minuta	17.9	5.1	5.9	2.9	1.7	1.4	5.1	3.7	8.8	8.5	5.5	6.4
A. minuta	18	5.1	5.8	2.8	1.5	1.4	5.1	3.6	8.8	8.5	5.4	6.5
A. minuta	18.5	5.3	5.9	2.7	1.7	1.4	5.2	3.6	9.1	8.9	5.7	6.4
A. minuta	17.8	5.2	6.1	2.6	1.7	1.3	5.3	3.7	9	8.8	5.8	6.9
A. minuta	18.9	5.3	6.3	2.6	1.7	1.4	5.5	3.7	8.7	9	5.8	6.6
A. minuta	17.1	5	6	2.4	1.6	1.3	5.2	3.5	8.4	8.6	5.6	6.7
A. minuta	17.58	4.96	5.86	2.86	1.74	1.41	5.19	3.7	9.28	8.62	5.4	6.15
A. minuta	14.5	4.54	5.61	2.32	1.53	1.26	4.6	2.83	7.54	7.21	4.63	5.56
A. minuta	17.13	4.92	6	2.75	1.91	1.23	5.15	3.53	6.8	8.19	5.13	5.96
A. minuta	15.23	4.55	5.14	2.83	1.6	1.33	5.22	3.63	8	7.98	4.75	5.31
A. minuta	19.42	5.9	6.9	3.25	1.96	1.49	5.54	4.45	10.1	10	6	8.18
A. minuta	17.9	5.1	5.9	2.9	1.7	1.4	5.1	3.7	8.8	8.5	5.5	6.4
A. minuta	18	5.1	5.8	2.8	1.5	1.4	5.1	3.6	8.8	8.5	5.4	6.5
A. minuta	18.5	5.3	5.9	2.7	1.7	1.4	5.2	3.6	9.1	8.9	5.7	6.4
A. minuta	17.8	5.2	6.1	2.6	1.7	1.3	5.3	3.7	9	8.8	5.8	6.9
A. minuta	18.9	5.3	6.3	2.6	1.7	1.4	5.5	3.7	8.7	9	5.8	6.6
A. minuta	17.1	5	6	2.4	1.6	1.3	5.2	3.5	8.4	8.6	5.6	6.7
A. minuta	17.58	4.96	5.86	2.86	1.74	1.41	5.19	3.7	9.28	8.62	5.4	6.15
A. minuta	14.5	4.54	5.61	2.32	1.53	1.26	4.6	2.83	7.54	7.21	4.63	5.56
A. minuta	17.13	4.92	6	2.75	1.91	1.23	5.15	3.53	6.8	8.19	5.13	5.96
A. minuta	15.23	4.55	5.14	2.83	1.6	1.33	5.22	3.63	8	7.98	4.75	5.31
A. minuta	19.42	5.9	6.9	3.25	1.96	1.49	5.54	4.45	10.1	10	6	8.18
A. siona sp. nov.	18.21	4.91	5.73	2.89	1.8	1.5	6	3.75	9.2	9.31	5.6	7.4
A. siona sp. nov.	18.21	4.99	6.1	2.85	1.7	1.4	5.54	4.2	9.12	9	5.76	6.7
A. siona sp. nov.	18.25	5.28	6.39	2.7	1.7	1.3	5	3.67	9	8.74	5.59	6.8
A. siona sp. nov.	18	5.16	6.2	2.7	1.8	1.5	4.98	3.36	9.1	8.7	5.6	6.8
A. siona sp. nov.	19.1	5.1	6.19	2.8	2	1.4	5.2	4.1	9.4	9.2	5.9	7.3
A. siona sp. nov.	18	5.4	6.2	2.8	1.6	1.3	5	3.7	9.5	9.2	6.14	6.9
A. siona sp. nov.	17.8	5.2	6.4	2.8	1.8	1.4	5.8	3.9	9.7	9.4	5.9	7
A. siona sp. nov.	18.74	5.32	6.4	3.15	1.6	1.3	5.6	4.3	10.3	10	6.6	7.6
A. siona sp. nov.	18.72	5.4	6.7	3	2	1.5	6.1	4.46	10.2	10	6.7	7.88
A. siona sp. nov.	18.41	5.2	6.3	3.43	2	1.4	5.9	4.6	10.1	10.2	6.31	7.68
A. siona sp. nov.	17	4.85	5.9	2.62	1.6	1.3	5.86	4	9.2	9	5	6.86
A. siona sp. nov.	18.1	5.6	6.8	3.69	1.8	1.53	5.65	4.36	9.9	9.9	6.6	7.22
A. siona sp. nov.	17.8	5.3	6.6	3.44	1.78	1.4	5.77	3.22	9.7	9.3	5.1	6.82
A. siona sp. nov.	16.14	4.5	5.6	2.8	1.5	1.4	5.9	3.55	8.5	8.2	5.5	6.25
A. siona sp. nov.	19.7	5.3	6.4	3.1	1.9	1.3	6.3	4.8	11	10.6	6.3	8
A. siona sp. nov.	18.66	5.5	6.4	3.1	1.8	1.6	5.4	3.8	9.7	9.4	5.83	8
A. siona sp. nov.	18.6	5.1	6.1	3	1.8	1.5	5.4	4	9.6	8.9	5.6	6.8
A. siona sp. nov.	16.7	5	5.9	2.7	1.5	1.1	4.6	3.3	7.9	7.8	4.7	5.8
A. siona sp. nov.	18.8	4.77	6	2.6	1.6	1.2	5.7	3.84	9.3	9	5.48	6.5
A. siona sp. nov.	18.1	4.6	5.6	2.7	1.4	1.2	5	3.7	8.5	8.3	5.2	6.4
A. siona sp. nov.	18	4.9	6	2.6	1.4	1.4	5.6	3.8	9.9	9.2	5.2	7.4
A. siona sp. nov.	17.76	5	6.3	3	1.5	1.4	5.7	4.1	9.2	8.8	5.5	6.4
A. siona sp. nov.	17.1	4.8	6	3	1.6	1.3	5.6	3.6	8.8	8.5	5.2	6
A. siona sp. nov.	19.39	5.49	6.48	3	2.1	1.5	5.93	4.52	10	9.6	6.41	7.68
A. siona sp. nov.	19.53	6	7	3.5	1.75	1.6	6.2	4.18	10.1	9.9	6.13	7.3
A. siona sp. nov.	20.8	6	7.2	3.4	2	1.8	6.3	4.3	10	10	6.27	8
A. siona sp. nov.	18.36	5.38	6.5	2.9	1.8	1.6	6.2	4.46	10	9.9	6.5	7.37
A. siona sp. nov.	18	4.7	5.7	2.6	1.8	1.3	5.26	3.9	9.6	8.6	5.44	6.5
A. siona sp. nov.	17.82	5.2	6.3	2.75	1.79	1.4	5.6	3.92	8.8	8.9	5.5	6.38
A. siona sp. nov.	19.53	4.74	6	2.78	1.6	1.5	5.5	4	9.5	9.3	6.3	6.97
A. siona sp. nov.	17.81	5.32	6.4	2.81	1.7	1.4	5.96	3.85	9.1	9.1	5.66	7
A. siona sp. nov.	19.1	5.4	6.5	2.8	1.8	1.5	6.13	4.22	10.2	9.9	5.5	7.52
A. siona sp. nov.	16.8	4.7	5.8	2.63	1.63	1.32	4.4	3.69	8.2	8.3	5.42	6.3
A. siona sp. nov.	18.83	4.94	6.8	2.8	1.6	1.5	5.5	4.4	9.4	9.2	6	6.8
A. siona sp. nov.	19	5	6.3	2.8	1.6	1.5	5.85	4.3	9.8	9.6	6.12	6.9
