# Supplementary material for: A Pan-Amazonian species delimitation: high species diversity within the genus Amazophrynella (Anura: Bufonidae)
Source: PeerJ. 2018 Jul 9;6:e4941. doi: 10.7717/peerj.4941 (PMC6042491; doi:10.7717/peerj.4941)
Supplement: Appendix S7 — Loadings, eigenvalues and percentage of variance explained by the first two discriminant function analyses and Principal Components of morphometric and environmental variables. [file peerj-06-4941-s007.odt]

SUPPORTING INFORMATION
A Pan-Amazonian species delimitation: integrative methods reveals high species diversity within the genus Amazophrynella (Anura: Bufonidae)

APPENDIX 7 – The Principal component analyses in both clades (eastern and western) revealed a grouping of specimens in the morphometric and enviromental space recovered by our mtDNA species delimitation

Supplementary Table S7a. Character loadings, eigenvalues and percentage of variance explained for principal components (PCI–II) of morphometric variables in eastern clade.

Variables
PC1
PC2
HW
-0.27145390
-0.29986006
HL
0.19817704
0.22986006
SL
0.13483346
0.13832937
ED
0.04256796
-0.09528512
IND
-0.01713498
-0.06320377
UAL
0.31909930
-0.38166439
HAL
0.25777629
-0.12664122
THL
0.68238827
-0.08012108
TAL
0.36759369
0.24526361
TL
0.19734451
0.32210470
FL
0.24239685
0.16706204
Proportion of variance 
0.3748
0.2029
% of variation
37.48
20.29


Supplementary Table S7a. Character loadings, eigenvalues and percentage of variance explained for principal components (PCI–II) of morphometric variables in western clade.

Variables
PC1
PC2
HW
-0.06979093
0.07973594
HL
-0.15922245
0.15887750
SL
-0.07454643
0.14245097
ED
-0.10308788
0.08649269
IND
-0.02191212
0.03191286
UAL
-0.26133061
0.38215811
HAL
-0.15530546
-0.15530546
THL
-0.43784778
-0.43784778
TAL
-0.34811346
-0.34811346
TL
-0.67146886
-0.67146886
FL
-0.31134458
-0.31134458
Proportion of variance 
0.332
0.1917
% of variation
33.2
19.17


Supplementary Table S7c. Character loadings, eigenvalues and percentage of variance explained for principal components (PCI–II) of environmental variables in eastern clade.

Variables
PC1
PC2
Bio1
-0.015717411

-0.008277502 

Bio2
0.024078811

0.024245101

Bio3
-0.009908581

-0.013460223

Bio4
0.051222299

0.037428103

Bio5
0.006068017

0.016850287

Bio6
-0.045160030

-0.039375932

Bio7
0.051228047 

0.056226219

Bio8
-0.012947867

-0.006533222

Bio9
-0.020971087

-0.017799107

bio10
-0.015166112

-0.009706813

bio11
-0.016572401

-0.009763284

Bio12
-0.519230388

0.528628983

Bio13
-0.018142489

0.093529847

Bio14
-0.063174125

-0.002788441

Bio15
0.023648886

-0.002213662 

Bio16
-0.063592992

0.298395523

Bio17
-0.203355538

0.018610537

Bio18
-0.129583480

0.281608874 

Bio19
-0.508683876

-0.532791044

Proportion of variance 
0.7328
0.1443
% of variation
73.28
14.43

Supplementary Table S7d. Character loadings, eigenvalues and percentage of variance explained for principal components (PCI–II) of environmental variables in western clade.

Variables
PC1
PC2
Bio1
-0.0023595881

-0.03396163

Bio2
0.0141430849

0.02485335

Bio3
-0.0038647870

-0.01327903

Bio4
0.0731429165

0.11958520

Bio5
0.0066355446

-0.01810788

Bio6
-0.0162394850

-0.06956953

Bio7
0.0228750296

0.05146165

Bio8
-0.0002397016

-0.01834540

Bio9
-0.0074276086

-0.05534892

bio10
-0.0016121156

-0.03291453

bio11
-0.0030423604

-0.03599881

Bio12
-0.3516130409

0.68977906

Bio13
-0.0672441885

0.10654620

Bio14
-0.0823560620

-0.13156347

Bio15
0.0147276954

0.04216460

Bio16
-0.1904547880

0.27385865

Bio17
-0.2583045118

-0.29918629

Bio18
-0.1320883130

0.45305535

Bio19
-0.3692207130

-0.55920411

Proportion of variance 
0.9537
0.0018
% of variation
95.37
0.18
