# Supplementary material for: A Pan-Amazonian species delimitation: high species diversity within the genus Amazophrynella (Anura: Bufonidae)
Source: PeerJ. 2018 Jul 9;6:e4941. doi: 10.7717/peerj.4941 (PMC6042491; doi:10.7717/peerj.4941)
Supplement: Supplemental Information 1 — Fasta alignment [file peerj-06-4941-s009.fas]

>amazonicola_CIA30
GATTACTTGCCAAGCGCCTAAAACCCAAAGGACTTGACGGTACCCTACATCCATCTAGAG
GAGCCTGTCCTATAATCGATAACCCACGTTCAACCTCACCGCTTCTAGTTTTTCAGCCTG
TATACCTCCGTCGTCAGCTTACCCCGTGAGCGCCTCATAGTGAGCATAATGTCTTCTTAC
AACACGTCAGGTCAAGGTGCAGCTAATGAAGCGGGAAGAGATGGGCTACACTTTCTACTT
TAGAACACACGGAAAACTACTATGAAATCTAGTTTGAAGGCGGATTTAGCAGTAAAAAGA
GACCATAATACTCATTTTAAACTGGCACTAGGGTGTGTACACACCGCCCGTCACCCTCTT
CGAA-CAACTCA--TTATAATTAATAAATCTAAAATATAGAGAAGAGGCAAGTCGTAACA
GAAGTCAACGGCCGCGGTATCCTAACCGTGCG-AAGGTAGCGCAATCACTTGCCCTCTAA
ATCAGGACTAGTATGAACGGCACCACGAGGGTTATACTGTCTCCTTTTTCCAATTAGTGA
ACTTAATCTTCCCGTGAAGAAGCCGGAATAATCTTATAAGACGAGAAGACCCTTTGGAGC
TTTAAACAACTTAGCACTTGCACCATCTTCATTTTGAATACCCTATACCCCGCAAGATGA
CTATAAGTTTTAGGTTGGGGTGACCGCGGAGTAAAATAAACCCTCCACACTGTAGGAATC
A-AATCTTAACTAAGAGCCAC---TCTAAGTATCAGC-ATACTGACATCTATTGACCCAA
TATATTTGATCAACGAACCAAGTTACCCTAGGGATAACAGCGCAATCCATTTCAAGAGTC
CCTATCGCCAAATGGGTTTACGACCTCGATGTTGGATCAGGATCTCCCAGCCGCTCAGCC
GCTATCATTTGTAATGATTTTTATAGTTATGCCTATTTTAATCGGGGGTTTGGAAATTGA
CTGTTCCTTAATGATCGGGGCCCCAGATATAGCCTTCCCGAATAAACAATATAAGCTTTT
GACTCCTTCCACCCTCGTTTCTCCTTTACTTGCTTCCGCAGGCATTGAGGCCGAGCGGCA
CGTGAACGGTTTATCCCTTAGCTGGCAACATTGCTCACGCAGGCCCTCTGTTGATTTAAC
CATCTCTCTCTGCATCTAGCCGGTGTTCTTCAATTCTTGGCGCAATCAGTTTTATTACCA
CCACCCTGAACATAAAAGCCCCCTCAGTAACGCAATATCAAACTCCATTATTTGTTTGAT
CCGTGTTAATCACCGCAGTTACTTCTCCTTTCTCTTCCGGTATTAGCAGCCCGGAACCCT
CACCACTGCCTTTAACAGACCCGAAACTTTCAAATCTTCCGACCCCGCGGCAGGGCCCCG
GGGACCCCATCCCTCATACCCAACATCTCCCCTTTTTGATTTTTCCCGGG
>amazonicola_CIA31
GATTACTTGCCAAGCGCCTAAAACCCAAAGGACTTGACGGTACCCTACATCCATCTAGAG
GAGCCTGTCCTATAATCGATAACCCACGTTCAACCTCACCGCTTCTAGTTTTTCAGCCTG
TATACCTCCGTCGTCAGCTTACCCCGTGAGCGCCTCATAGTGAGCATAATGTCTTCTTAC
AACACGTCAGGTCAAGGTGCAGCTAATGAAGCGGGAAGAGATGGGCTACACTTTCTACTT
TAGAACACACGGAAAACTACTATGAAATCTAGTTTGAAGGCGGATTTAGCAGTAAAAAGA
GACCATAATACTCATTTTAAACTGGCACTAGGGTGTGTACACACCGCCCGTCACCCTCTT
CGAA-CAACTCA--TTATAATTAATAAATCTAAAATATAGAGAAGAGGCAAGTCGTAACA
GAAGTCAACGGCCGCGGTATCCTAACCGTGCG-AAGGTAGCGCAATCACTTGCCCTCTAA
ATCAGGACTAGTATGAACGGCACCACGAGGGTTATACTGTCTCCTTTTTCCAATTAGTGA
ACTTAATCTTCCCGTGAAGAAGCCGGAATAATCTTATAAGACGAGAAGACCCTTTGGAGC
TTTAAACAACTTAGCACTTGCACCATCTTCATTTTGAATACCCTATACCCCGCAAGATGA
CTATAAGTTTTAGGTTGGGGTGACCGCGGAGTAAAATAAACCCTCCACACTGTAGGAATC
A-AATCTTAACTAAGAGCCAC---TCTAAGTATCAGC-ATACTGACATCTATTGACCCAA
TATATTTGATCAACGAACCAAGTTACCCTAGGGATAACAGCGCAATCCATTTCAAGAGTC
CCTATCGCCAAATGGGTTTACGACCTCGATGTTGGATCAGGATCTCCCAGCCGCTCAGCC
GCTATCATTTGTAATGATTTTTATAGTTATGCCTATTTTAATCGGGGGTTTGGAAATTGA
CTATTCCTTAATGATCGGGGCCCCAGATATAGCCTTCCCGAATAAACAATATAAGCTTTT
GACTCCTTCCACCCTCGTTTCTCCTTTACTTGCTTCCGCAGGCATTGAGGCCGAGCGGCA
CGTGAACGGTTTATCCCTTAGCTGGCAACATTGCTCACGCAGGCCCTCTGTTGATTTAAC
CATCTCTCTCTGCATCTGGCCGGTGTTCTTCAATTCTTGGCGCAGTCGGTTTTATTACCA
CCACCCTGAACATAAAAGCCCCCTCAGTAACGCAATATCAAACTCCATTATTTGTTTGAT
CCGTGTTAATCACCGCAGTTACTTCTCCTTTCTCTTCCGGTATTAGCAGCCCGGAACCCT
CACCACTGCCTTTAACAGACCCGAAACTTTCAAATCTTCCGACCCCGCGGCAGGGCCCCG
GGGACCCCATCCCTCATACCCAACATCTCCCCTTTTTGATTTTTCCCGGG
>amazonicola_CIA32
GATTACTTGCCAAGCGCCTAAAACCCAAAGGACTTGACGGTACCCTACATCCATCTAGAG
GAGCCTGTCCTATAATCGATAACCCACGTTCAACCTCACCGCTTCTAGTTTTTCAGCCTG
TATACCTCCGTCGTCAGCTTACCCCGTGAGCGCCTCATAGTGAGCATAATGTCTTCTTAC
AACACGTCAGGTCAAGGTGCAGCTAATGAAGCGGGAAGAGATGGGCTACACTTTCTACTT
TAGAACACACGGAAAACTACTATGAAATCTAGTTTGAAGGCGGATTTAGCAGTAAAAAGA
GACCATAATACTCATTTTAAACTGGCACTAGGGTGTGTACACACCGCCCGTCACCCTCTT
CGAA-CAACTCA--TTATAATTAATAAATCTAAAATATAGAGAAGAGGCAAGTCGTAACA
GAAGTCAACGGCCGCGGTATCCTAACCGTGCG-AAGGTAGCGCAATCACTTGCCCTCTAA
ATCAGGACTAGTATGAACGGCACCACGAGGGTTATACTGTCTCCTTTTTCCAATTAGTGA
ACTTAATCTTCCCGTGAAGAAGCCGGAATAATCTTATAAGACGAGAAGACCCTTTGGAGC
TTTAAACAACTTAGCACTTGCACCATCTTCATTTTGAATACCCTATACCCCGCAAGATGA
CTATAAGTTTTAGGTTGGGGTGACCGCGGAGTAAAATAAACCCTCCACACTGTAGGAATC
A-AATCTTAACTAAGAGCCAC---TCTAAGTATCAGC-ATACTGACATCTATTGACCCAA
TATATTTGATCAACGAACCAAGTTACCCTAGGGATAACAGCGCAATCCATTTCAAGAGTC
CCTATCGCCAAATGGGTTTACGACCTCGAAGTTGGATCAGGATCTCCCAGCCGCTCAGCC
GCTATCATTTGTAATGATTTTTATAGTTATGCCTATTTTAATCGGGGGTTTGGAAATTGA
CTGTTCCTTAATGATCGGGGCCCCAGATATAGCCTTCCCGAATAAACAATATAAGCTTTT
GACTCCTTCCACCCTCGTTTCTCCTTTACTTGCTTCCGCAGGCATTGAGGCCGAGCGGCA
CGTGAACGGTTTATCCCTTAGCTGGCAACATTGCTCACGCAGGCCCTCTGTTGATTTAAC
CATCTCTCTCTGCATCTAGCCGGTGTTCTTCAATTCTTGGCGCAATCGGTTTTATTACCA
CCACCCTGAACATAAAAGCCCCCTCAGTAACGCAATATCAAACTCCATTATTTGTTTGAT
CCGTGTTAATCACCGCAGTTACTTCTCCTTTCTCTTCCGGTATTAGCAGCCCGGAACCCT
CACCACTGCCTTTAACAGACCCGAAACTTTCAAATCTTCCGACCCCGCGGCAGGGCCCCG
GGGACCCCATCCCTCATACCCAACATCTCCCCTTTTTGATTTTTCCCGGG
>amazonicola_CIA33
GATTACTTGCCAAGCGCCTAAAACCCAAAGGACTTGACGGTACCCTACATCCATCTAGAG
GAGCCTGTCCTATAATCGATAACCCACGTTCAACCTCACCGCTTCTAGTTTTTCAGCCTG
TATACCTCCGTCGTCAGCTTACCCCGTGAGCGCCTCATAGTGAGCATAATGTCTTCTTAC
AACACGTCAGGTCAAGGTGCAGCTAATGAAGCGGGAAGAGATGGGCTACACTTTCTACTT
TAGAACACACGGAAAACTACTATGAAATCTAGTTTGAAGGCGGATTTAGCAGTAAAAAGA
GACCATAATACTCATTTTAAACTGGCACTAGGGTGTGTACACACCGCCCGTCACCCTCTT
CGAA-CAACTCA--TTATAATTAATAAATCTAAAATATAGAGAAGAGGCAAGTCGTAACA
GAAGTCAACGGCCGCGGTATCCTAACCGTGCG-AAGGTAGCGCAATCACTTGCCCTCTAA
ATCAGGACTAGTATGAACGGCACCACGAGGGTTATACTGTCTCCTTTTTCCAATTAGTGA
ACTTAATCTTCCCGTGAAGAAGCCGGAATAATCTTATAAGACGAGAAGACCCTTTGGAGC
TTTAAACAACTTAGCACTTGCACCATCTTCATTTTGAATACCCTATACCCCGCAAGATGA
CTATAAGTTTTAGGTTGGGGTGACCGCGGAGTAAAATAAACCCTCCACACTGTAGGAATC
A-AATCTTAACTAAGAGCCAC---TCTAAGTATCAGC-ATACTGACATCTATTGACCCAA
TATATTTGATCAACGAACCAAGTTACCCTAGGGATAACAGCGCAATCCATTTCAAGAGTC
CCTATCGCCAAATGGGTTTACGACCTCGATGTTGGATCAGGATCTCCCAGCCGCTCAGCC
GCTATCATTTGTAATGATTTTTATAGTTATGCCTATTTTAATCGGGGGTTTGGAAATTGA
CTGTTCCTTAATGATCGGGGCCCCAGATATAGCCTTCCCGAATAAACAATATAAGCTTTT
GACTCCTTCCACCCTCGTTTCTCCTTTACTTGCTTCCGCAGGCATTGAGGCCGAGCGGCA
CGTGAACGGTTTATCCCTTAGCTGGCAACATTGCTCACGCAGGCCCTCTGTTGATTTAAC
CATCTCTCTCTGCATCTGGCCGGTGTTCTTCAATTCTTGGCGCAATCGGTTTTATTACCA
CCACCCTGAACATAAAAGCCCCCTCAGTAACGCAATATCAAACTCCATTATTTGTTTGAT
CCGTGTTAATCACCGCAGTTACTTCTCCTTTCTCTTCCGGTATTAGCAGCCCGGAACCCT
CACCACTGCCTTTAACAGACCCGAAACTTTCAAATCTTCCGACCCCGCGGCAGGGCCCCG
GGGACCCCATCCCTCATACCCAACATCTCCCCTTTTTGATTTTTCCCGGG
>amazonicola_CIA34
GATTACTTGCCAAGCGCCTAAAACCCAAAGGACTTGACGGTACCCTACATCCATCTAGAG
GAGCCTGTCCTATAATCGATAACCCACGTTCAACCTCACCGCTTCTAGTTTTTCAGCCTG
TATACCTCCGTCGTCAGCTTACCCCGTGAGCGCCTCATAGTGAGCATAATGTCTTCTTAC
AACACGTCAGGTCAAGGTGCAGCTAATGAAGCGGGAAGAGATGGGCTACACTTTCTACTT
TAGAACACACGGAAAACTACTATGAAATCTAGTTTGAAGGCGGATTTAGCAGTAAAAAGA
GACCATAATACTCATTTTAAACTGGCACTAGGGTGTGTACACACCGCCCGTCACCCTCTT
CGAA-CAACTCA--TTATAATTAATAAATCTAAAATATAGAGAAGAGGCAAGTCGTAACA
GAAGTCAACGGCCGCGGTATCCTAACCGTGCG-AAGGTAGCGCAATCACTTGCCCTCTAA
ATCAGGACTAGTATGAACGGCACCACGAGGGTTATACTGTCTCCTTTTTCCAATTAGTGA
ACTTAATCTTCCCGTGAAGAAGCCGGAATAATCTTATAAGACGAGAAGACCCTTTGGAGC
TTTAAACAACTTAGCACTTGCACCATCTTCATTTTGAATACCCTATACCCCGCAAGATGA
CTATAAGTTTTAGGTTGGGGTGACCGCGGAGTAAAATAAACCCTCCACACTGTAGGAATC
A-AATCTTAACTAAGAGCCAC---TCTAAGTATCAGC-ATACTGACATCTATTGACCCAA
TATATTTGATCAACGAACCAAGTTACCCTAGGGATAACAGCGCAATCCATTTCAAGAGTC
CCTATCGCCAAATGGGTTTACGACCTCGATGTTGGATCAGGATCTCCCAGCCGCTCAGCC
GCTATCATTTGTAATGATTTTTATAGTTATGCCTATTTTAATCGGGGGTTTGGAAATTGA
CTGTTCCTTAATGATCGGGGCCCCAGATATAGCCTTCCCGAATAAACAATATAAGCTTTT
GACTCCTTCCACCCTCGTTTCTCCTTTACTTGCTTCCGCAGGCATTGAGGCCGAGCGGCA
CGTGAACGGTTTATCCCTTAGCTGGCAACATTGCTCACGCAGGCCCTCTGTTGATTTAAC
CATCTCTCTCTGCATCTAGCCGGTGTTCTTCAATTCTTGGCGCAATCGGTTTTATTACCA
CCACCCTGAACATAAAAGCCCCCTCAGTAACGCAATATCAAACTCCATTATTTGTTTGAT
CCGTGTTAATCACCGCAGTTACTTCTCCTTTCTCTTCCGGTATTAGCAGCCCGGAACCCT
CACCACTGCCTTTAACAGACCCGAAACTTTCAAATCTTCCGACCCCGCGGCAGGGCCCCG
GGGACCCCATCCCTCATACCCAACATCTCCCCTTTTTGATTTTTCCCGGG
>amazonicola_CIA35
GATTACTTGCCAAGCGCCTAAAACCCAAAGGACTTGACGGTACCCTACATCCATCTAGAG
GAGCCTGTCCTATAATCGATAACCCACGTTCAACCTCACCGCTTCTAGTTTTTCAGCCTG
TATACCTCCGTCGTCAGCTTACCCCGTGAGCGCCTCATAGTGAGCATAATGTCTTCTTAC
AACACGTCAGGTCAAGGTGCAGCTAATGAAGCGGGAAGAGATGGGCTACACTTTCTACTT
TAGAACACACGGAAAACTACTATGAAATCTAGTTTGAAGGCGGATTTAGCAGTAAAAAGA
GACCATAATACTCATTTTAAACTGGCACTAGGGTGTGTACACACCGCCCGTCACCCTCTT
CGAA-CAACTCA--TTATAATTAATAAATCTAAAATATAGAGAAGAGGCAAGTCGTAACA
GAAGTCAACGGCCGCGGTATCCTAACCGTGCG-AAGGTAGCGCAATCACTTGCCCTCTAA
ATCAGGACTAGTATGAACGGCACCACGAGGGTTATACTGTCTCCTTTTTCCAATTAGTGA
ACTTAATCTTCCCGTGAAGAAGCCGGAATAATCTTATAAGACGAGAAGACCCTTTGGAGC
TTTAAACAACTTAGCACTTGCACCATCTTCATTTTGAATACCCTATACCCCGCAAGATGA
CTATAAGTTTTAGGTTGGGGTGACCGCGGAGTAAAATAAACCCTCCACACTGTAGGAATC
A-AATCTTAACTAAGAGCCAC---TCTAAGTATCAGC-ATACTGACATCTATTGACCCAA
TATATTTGATCAACGAACCAAGTTACCCTAGGGATAACAGCGCAATCCATTTCAAGAGTC
CCTATCGCCAAATGGGTTTACGACCTCGATGTTGGATCAGGATCTCCCAGCCGCTCAGCC
GCTATCATTTGTAATGATTTTTATAGTTATGCCTATTTTAATCGGGGGTTTGGAAATTGA
CTGTTCCTTAATGATCGGGGCCCCAGATATAGCCTTCCCGAATAAACAATATAAGCTTTT
GACTCCTTCCACCCTCGTTTCTCCTTTACTTGCTTCCGCAGGCATTGAGGCCGAGCGGCA
CGTGAACAGTTTATCCCTTAGCTGGCAACATTGCTCACGCAGGCCCTCTGTTGATTTAAC
CATCTCTCTCTGCATCTAGCCGGTGTTCTTCAATTCTTGGCGCAATCGGTTTTATTACCA
CCACCCTGAACATAAAAGCCCCCTCAGTAACGCAATATCAAACTCCATTATTTGTTTGAT
CCGTGTTAATCACCGCAGTTACTTCTCCTTTCTCTTCCGGTATTAGCAGCCCGGAACCCT
CACCACTGCCTTTAACAGACCCGAAACTTTCAAATCTTCCGACCCCGCGGCAGGGCCCCG
GGGACCCCATCCCTCATACCCAACATCTCCCCTTTTTGATTTTTCCCGGG
>amazonicola_CIA37
GATTACTTGCCAAGCGCCTAAAACCCAAAGGACTTGACGGTACCCTACATCCATCTAGAG
GAGCCTGTCCTATAATCGATAACCCACGTTCAACCTCACCGCTTCTAGTTTTTCAGCCTG
TATACCTCCGTCGTCAGCTTACCCCGTGAGCGCCTCATAGTGAGCATAATGTCTTCTTAC
AACACGTCAGGTCAAGGTGCAGCTAATGAAGCGGGAAGAGATGGGCTACACTTTCTACTT
TAGAACACACGGAAAACTACTATGAAATCTAGTTTGAAGGCGGATTTAGCAGTAAAAAGA
GACCATAATACTCATTTTAAACTGGCACTAGGGTGTGTACACACCGCCCGTCACCCTCTT
CGAA-CAACTCA--TTATAATTAATAAATCTAAAATATAGAGAAGAGGCAAGTCGTAACA
GAAGTCAACGGCCGCGGTATCCTAACCGTGCG-AAGGTAGCGCAATCACTTGCCCTCTAA
ATCAGGACTAGTATGAACGGCACCACGAGGGTTATACTGTCTCCTTTTTCCAATTAGTGA
ACTTAATCTTCCCGTGAAGAAGCCGGAATAATCTTATAAGACGAGAAGACCCTTTGGAGC
TTTAAACAACTTAGCACTTGCACCATCTTCATTTTGAATACCCTATACCCCGCAAGATGA
CTATAAGTTTTAGGTTGGGGTGACCGCGGAGTAAAATAAACCCTCCACACTGTAGGAATC
A-AATCTTAACTAAGAGCCAC---TCTAAGTATCAGC-ATACTGACATCTATTGACCCAA
TATATTTGATCAACGAACCAAGTTACCCTAGGGATAACAGCGCAATCCATTTCAAGAGTC
CCTATCGCCAAATGGGTTTACGACCTCGATGTTGGATCAGGATCTCCCAGCCGCTCAGCC
GCTATCATTTGTAATGATTTTTATAGTTATGCCTATTTTAATCGGGGGTTTGGAAATTGA
CTGTTCCTTAATGATCGGGGCCCCAGATATAGCCTTCCCGAATAAACAATATAAGCTTTT
GACTCCTTCCACCCTCGTTTCTCCTTTACTTGCTTCCGCAGGCATTGAGGCCGAGCGGCA
CGTGAACAGTTTATCCCTTAGCTGGCAACATTGCTCACGCAGGCCCTCTGTTGATTTAAC
CATCTCTCTCTGCATCTAGCCGGTGTTCTTCAATTCTTGGCGCAATCGGTTTTATTACCA
CCACCCTGAACATAAAAGCCCCCTCAGTAACGCAATATCAAACTCCATTATTTGTTTGAT
CCGTGTTAATCACCGCAGTTACTTCTCCTTTCTCTTCCGGTATTAGCAGCCCGGAACCCT
CACCACTGCCTTTAACAGACCCGAAACTTTCAAATCTTCCGACCCCGCGGCAGGGCCCCG
GGGACCCCATCCCTCATACCCAACATCTCCCCTTTTTGATTTTTCCCGGG
>amazonicola_CIA36
GATTACTTGCCAAGCGCCTAAAACCCAAAGGACTTGACGGTACCCTACATCCATCTAGAG
GAGCCTGTCCTATAATCGATAACCCACGTTCAACCTCACCGCTTCTAGTTTTTCAGCCTG
TATACCTCCGTCGTCAGCTTACCCCGTGAGCGCCTCATAGTGAGCATAATGTCTTCTTAC
AACACGTCAGGTCAAGGTGCAGCTAATGAAGCGGGAAGAGATGGGCTACACTTTCTACTT
TAGAACACACGGAAAACTACTATGAAATCTAGTTTGAAGGCGGATTTAGCAGTAAAAAGA
GACCATAATACTCATTTTAAACTGGCACTAGGGTGTGTACACACCGCCCGTCACCCTCTT
CGAA-CAACTCA--TTATAATTAATAAATCTAAAATATAGAGAAGAGGCAAGTCGTAACA
GAAGTCAACGGCCGCGGTATCCTAACCGTGCG-AAGGTAGCGCAATCACTTGCCCTCTAA
ATCAGGACTAGTATGAACGGCACCACGAGGGTTATACTGTCTCCTTTTTCCAATTAGTGA
ACTTAATCTTCCCGTGAAGAAGCCGGAATAATCTTATAAGACGAGAAGACCCTTTGGAGC
TTTAAACAACTTAGCACTTGCACCATCTTCATTTTGAATACCCTATACCCCGCAAGATGA
CTATAAGTTTTAGGTTGGGGTGACCGCGGAGTAAAATAAACCCTCCACACTGTAGGAATC
A-AATCTTAACTAAGAGCCAC---TCTAAGTATCAGC-ATACTGACATCTATTGACCCAA
TATATTTGATCAACGAACCAAGTTACCCTAGGGATAACAGCGCAATCCATTTCAAGAGTC
CCTATCGCCAAATGGGTTTACGACCTCGATGTTGGATCAGGATCTCCCAGCCGCTCAGCC
GCTATCATTTGTAATGATTTTTATAGTTATGCCTATTTTAATCGGGGGTTTGGAAATTGA
CTGTTCCTTAATGATCGGGGCCCCAGATATAGCCTTCCCGAATAAACAATATAAGCTTTT
GACTCCTTCCACCCTCGTTTCTCCTTTACTTGCTTCCGCAGGCATTGAGGCCGAGCGGCA
CGTGAACAGTTTATCCCTTAGCTGGCAACATTGCTCACGCAGGCCCTCTGTTGATTTAAC
CATCTCTCTCTGCATCTAGCCGGTGTTCTTCAATTCTTGGCGCAATCGGTTTTATTACCA
CCACCCTGAACATAAAAGCCCCCTCAGTAACGCAATATCAAACTCCATTATTTGTTTGAT
CCGTGTTAATCACCGCAGTTACTTCTCCTTTCTCTTCCGGTATTAGCAGCCCGGAACCCT
CACCACTGCCTTTAACAGACCCGAAACTTTCAAATCTTCCGACCCCGCGGCAGGGCCCCG
GGGACCCCATCCCTCATACCCAACATCTCCCCTTTTTGATTTTTCCCGGG
>amazonicola_CIA38
GATTACTTGCCAAGCGCCTAAAACCCAAAGGACTTGACGGTACCCTACATCCATCTAGAG
GAGCCTGTCCTATAATCGATAACCCACGTTCAACCTCACCGCTTCTAGTTTTTCAGCCTG
TATACCTCCGTCGTCAGCTTACCCCGTGAGCGCCTCATAGTGAGCATAATGTCTTCTTAC
AACACGTCAGGTCAAGGTGCAGCTAATGAAGCGGGAAGAGATGGGCTACACTTTCTACTT
TAGAACACACGGAAAACTACTATGAAATCTAGTTTGAAGGCGGATTTAGCAGTAAAAAGA
GACCATAATACTCATTTTAAACTGGCACTAGGGTGTGTACACACCGCCCGTCACCCTCTT
CGAA-CAACTCA--TTATAATTAATAAATCTAAAATATAGAGAAGAGGCAAGTCGTAACA
GAAGTCAACGGCCGCGGTATCCTAACCGTGCG-AAGGTAGCGCAATCACTTGCCCTCTAA
ATCAGGACTAGTATGAACGGCACCACGAGGGTTATACTGTCTCCTTTTTCCAATTAGTGA
ACTTAATCTTCCCGTGAAGAAGCCGGAATAATCTTATAAGACGAGAAGACCCTTTGGAGC
TTTAAACAACTTAGCACTTGCACCATCTTCATTTTGAATACCCTATACCCCGCAAGATGA
CTATAAGTTTTAGGTTGGGGTGACCGCGGAGTAAAATAAACCCTCCACACTGTAGGAATC
A-AATCTTAACTAAGAGCCAC---TCTAAGTATCAGC-ATACTGACATCTATTGACCCAA
TATATTTGATCAACGAACCAAGTTACCCTAGGGATAACAGCGCAATCCATTTCAAGAGTC
CCTATCGCCAAATGGGTTTACGACCTCGATGTTGGATCAGGATCTCCCAGCCGCTCAGCC
GCTATCATTTGTAATGATTTTTATAGTTATGCCTATTTTAATCGGGGGTTTGGAAATTGA
CTGTTCCTTAATGATCGGGGCCCCAGATATAGCCTTCCCGAATAAACAATATAAGCTTTT
GACTCCTTCCACCCTCGTTTCTCCTTTACTTGCTTCCGCAGGCATTGAGGCCGAGCGGCA
CGTGAACGGTTTATCCCTTAGCTGGCAACATTGCTCACGCAGGCCCTCTGTTGATTTAAC
CATCTCTCTCTGCATCTAGCCGGTGTTCTTCAATTCTTGGCGCAATCGGTTTTATTACCA
CCACCCTGAACATAAAAGCCCCCTCAGTAACGCAATATCAAACTCCATTATTTGTTTGAT
CCGTGTTAATCACCGCAGTTACTTCTCCTTTCTCTTCCGGTATTAGCAGCCCGGAACCCT
CACCACTGCCTTTAACAGACCCGAAACTTTCAAATCTTCCGACCCCGCGGCAGGGCCCCG
GGGACCCCATCCCTCATACCCAACATCTCCCCTTTTTGATTTTTCCCGGG
>amazonicola_CIA39
GATTACTTGCCAAGCGCCTAAAACCCAAAGGACTTGACGGTACCCTACATCCATCTAGAG
GAGCCTGTCCTATAATCGATAACCCACGTTCAACCTCACCGCTTCTAGTTTTTCAGCCTG
TATACCTCCGTCGTCAGCTTACCCCGTGAGCGCCTCATAGTGAGCATAATGTCTTCTTAC
AACACGTCAGGTCAAGGTGCAGCTAATGAAGCGGGAAGAGATGGGCTACACTTTCTACTT
TAGAACACACGGAAAACTACTATGAAATCTAGTTTGAAGGCGGATTTAGCAGTAAAAAGA
GACCATAATACTCATTTTAAACTGGCACTAGGGTGTGTACACACCGCCCGTCACCCTCTT
CGAA-CAACTCA--TTATAATTAATAAATCTAAAATATAGAGAAGAGGCAAGTCGTAACA
GAAGTCAACGGCCGCGGTATCCTAACCGTGCG-AAGGTAGCGCAATCACTTGCCCTCTAA
ATCAGGACTAGTATGAACGGCACCACGAGGGTTATACTGTCTCCTTTTTCCAATTAGTGA
ACTTAATCTTCCCGTGAAGAAGCCGGAATAATCTTATAAGACGAGAAGACCCTTTGGAGC
TTTAAACAACTTAGCACTTGCACCATCTTCATTTTGAATACCCTATACCCCGCAAGATGA
CTATAAGTTTTAGGTTGGGGTGACCGCGGAGTAAAATAAACCCTCCACACTGTAGGAATC
A-AATCTTAACTAAGAGCCAC---TCTAAGTATCAGC-ATACTGACATCTATTGACCCAA
TATATTTGATCAACGAACCAAGTTACCCTAGGGATAACAGCGCAATCCATTTCAAGAGTC
CCTATCGCCAAATGGGTTTACGACCTCGATGTTGGATCAGGATCTCCCAGCCGCTCAGCC
GCTATCATTTGTAATGATTTTTATAGTTATGCCTATTTTAATCGGGGGTTTGGAAATTGA
CTGTTCCTTAATGATCGGGGCCCCAGATATAGCCTTCCCGAATAAACAATATAAGCTTTT
GACTCCTTCCACCCTCGTTTCTCCTTTACTTGCTTCCGCAGGCATTGAGGCCGAGCGGCA
CGTGAACGGTTTATCCCTTAGCTGGCAACATTGCTCACGCAGGCCCTCTGTTGATTTAAC
CATCTCTCTCTGCATCTAGCCGGTGTTCTTCAATTCTTGGCGCAATCGGTTTTATTACCA
CCACCCTGAACATAAAAGCCCCCTCAGTAACGCAATATCAAACTCCATTATTTGTTTGAT
CCGTGTTAATCACCGCAGTTACTTCTCCTTTCTCTTCCGGTATTAGCAGCCCGGAACCCT
CACCACTGCCTTTAACAGACCCGAAACTTTCAAATCTTCCGACCCCGCGGCAGGGCCCCG
GGGACCCCATCCCTCATACCCAACATCTCCCCTTTTTGATTTTTCCCGGG
>amazonicola_CIA41
GATTACTTGCCAAGCGCCTAAAACCCAAAGGACTTGACGGTACCCTACATCCATCTAGAG
GAGCCTGTCCTATAATCGATAACCCACGTTCAACCTCACCGCTTCTAGTTTTTCAGCCTG
TATACCTCCGTCGTCAGCTTACCCCGTGAGCGCCTCATAGTGAGCATAATGTCTTCTTAC
AACACGTCAGGTCAAGGTGCAGCTAATGAAGCGGGAAGAGATGGGCTACACTTTCTACTT
TAGAACACACGGAAAACTACTATGAAATCTAGTTTGAAGGCGGATTTAGCAGTAAAAAGA
GACCATAATACTCATTTTAAACTGGCACTAGGGTGTGTACACACCGCCCGTCACCCTCTT
CGAA-CAACTCA--TTATAATTAATAAATCTAAAATATAGAGAAGAGGCAAGTCGTAACA
GAAGTCAACGGCCGCGGTATCCTAACCGTGCG-AAGGTAGCGCAATCACTTGCCCTCTAA
ATCAGGACTAGTATGAACGGCACCACGAGGGTTATACTGTCTCCTTTTTCCAATTAGTGA
ACTTAATCTTCCCGTGAAGAAGCCGGAATAATCTTATAAGACGAGAAGACCCTTTGGAGC
TTTAAACAACTTAGCACTTGCACCATCTTCATTTTGAATACCCTATACCCCGCAAGATGA
CTATAAGTTTTAGGTTGGGGTGACCGCGGAGTAAAATAAACCCTCCACACTGTAGGAATC
A-AATCTTAACTAAGAGCCAC---TCTAAGTATCAGC-ATACTGACATCTATTGACCCAA
TATATTTGATCAACGAACCAAGTTACCCTAGGGATAACAGCGCAATCCATTTCAAGAGTC
CCTATCGCCAAATGGGTTTACGACCTCGATGTTGGATCAGGATCTCCCAGCCGCTCAGCC
GCTATCATTTGTAATGATTTTTATAGTTATGCCTATTTTAATCGGGGGTTTGGAAATTGA
CTGTTCCTTAATGATCGGGGCCCCAGATATAGCCTTCCCGAATAAACAATATAAGCTTTT
GACTCCTTCCACCCTCGTTTCTCCTTTACTTGCTTCCGCAGGCATTGAGGCCGAGCGGCA
CGTGAACGGTTTATCCCTTAGCTGGCAACATTGCTCACGCAGGCCCTCTGTTGATTTAAC
CATCTCTCTCTGCATCTGGCCGGTGTTCTTCAATTCTTGGCGCAGTCGGTTTTATTACCA
CCACCCTGAACATAAAAGCCCCCTCAGTAACGCAATATCAAACTCCATTATTTGTTTGAT
CCGTGTTAATCACCGCAGTTACTTCTCCTTTCTCTTCCGGTATTAGCAGCCCGGAACCCT
CACCACTGCCTTTAACAGACCCGAAACTTTCAAATCTTCCGACCCCGCGGCAGGGCCCCG
GGGACCCCATCCCTCATACCCAACATCTCCCCTTTTTGATTTTTCCCGGG
>amazonicola_PT1
GATTACTTGCCAAGCGCCTAAAACCCAAAGGACTTGACGGTACCCTACATCCATCTAGAG
GAGCCTGTCCTATAATCGATAACCCACGTTCAACCTCACCGCTTCTAGTTTTTCAGCCTG
TATACCTCCGTCGTCAGCTTACCCCGTGAGCGCCTCATAGTGAGCATAATGTCTTCTTAC
AACACGTCAGGTCAAGGTGCAGCTAATGAAGCGGGAAGAGATGGGCTACACTTTCTACTT
TAGAACACACGGAAAACTACTATGAAATCTAGTTTGAAGGCGGATTTAGCAGTAAAAAGA
GACCATAATACTCATTTTAAACTGGCACTAGGGTGTGTACACACCGCCCGTCACCCTCTT
CGAA-CAACTCA--TTATAATTAATAAATCTAAAATATAGAGAAGAGGCAAGTCGTAACA
GAAGTCAACGGCCGCGGTATCCTAACCGTGCG-AAGGTAGCGCAATCACTTGCCCTCTAA
ATCAGGACTAGTATGAACGGCACCACGAGGGTTATACTGTCTCCTTTTTCCAATTAGTGA
ACTTAATCTTCCCGTGAAGAAGCCGGAATAATCTTATAAGACGAGAAGACCCTTTGGAGC
TTTAAACAACTTAGCACTTGCACCATCTTCATTTTGAATACCCTATACCCCGCAAGATGA
CTATAAGTTTTAGGTTGGGGTGACCGCGGAGTAAAATAAACCCTCCACACTGTAGGAATC
A-AATCTTAACTAAGAGCCAC---TCTAAGTATCAGC-ATACTGACATCTATTGACCCAA
TATATTTGATCAACGAACCAAGTTACCCTAGGGATAACAGCGCAATCCATTTCAAGAGTC
CCTATCGCCAAATGGGTTTACGACCTCGATGTTGGATCAGGATCTCCCAGCCGCTCAGCC
GCTATCATTTGTAATGATTTTTATAGTTATGCCTATTTTAATCGGGGGTTTGGAAATTGA
CTGTTCCTTAATGATCGGGGCCCCAGATATAGCCTTCCCGAATAAACAATATAAGCTTTT
GACTCCTTCCACCCTCGTTTCTCCTTTACTTGCTTCCGCAGGCATTGAGGCCGAGCGGCA
CGTGAACGGTTTATCCCTTAGCTGGCAACATTGCTCACGCAGGCCCTCTGTTGATTTAAC
CATCTCTCTCTGCATCTAGCCGGTGTTCTTCAATTCTTGGCGCAATCGGTTTTATTACCA
CCACCCTGAACATAAAAGCCCCCTCAGTAACGCAATATCAAACTCCATTATTTGTTTGAT
CCGTGTTAATCACCGCAGTTACTTCTCCTTTCTCTTCCGGTATTAGCAGCCCGGAACCCT
CACCACTGCCTTTAACAGACCCGAAACTTTCAAATCTTCCGACCCCGCGGCAGGGCCCCG
GGGACCCCATCCCTCATACCCAACATCTCCCCTTTTTGATTTTTCCCGGG
>amazonicola_PT14
GATTACTTGCCAAGCGCCTAAAACCCAAAGGACTTGACGGTACCCTACATCCATCTAGAG
GAGCCTGTCCTATAATCGATAACCCACGTTCAACCTCACCGCTTCTAGTTTTTCAGCCTG
TATACCTCCGTCGTCAGCTTACCCCGTGAGCGCCTCATAGTGAGCATAATGTCTTCTTAC
AACACGTCAGGTCAAGGTGCAGCTAATGAAGCGGGAAGAGATGGGCTACACTTTCTACTT
TAGAACACACGGAAAACTACTATGAAATCTAGTTTGAAGGCGGATTTAGCAGTAAAAAGA
GACCATAATACTCATTTTAAACTGGCACTAGGGTGTGTACACACCGCCCGTCACCCTCTT
CGAA-CAACTCA--TTATAATTAATAAATCTAAAATATAGAGAAGAGGCAAGTCGTAACA
GAAGTCAACGGCCGCGGTATCCTAACCGTGCG-AAGGTAGCGTAATCACTTGTCCTCTAA
ATCAGGACTAGTATGAACGGCATCACGAGGGTTATACTGTCTCCTTTTTCCAATTAGTGA
ACTTAATCTTCCCGTGAAGAAACTGGAATATCCCTATAAGACGAGAAGACCCTTTGGAGC
TTTAAACAATTTAGCACTTGCACCATCTTCATTTTGAATACCCTATACCCCGCACAATGA
CTATAAGTTTTAGGTTGGGGTGACCGCGGAGTAAAATAAACCCTCCACATTGTAGGAATC
A-AATCTTAACTAAGAGCCAC---TCTAAGTATTAGT-ACACTAACATCTATTGACCCAA
TATATTTGATCAACGAACCAAGTTACCCAAGGGATAACAGCGCAATCCATTTCAAGAGTC
CCTATCGCCAAATGGGTTTACGACCTCGATGTTGGATCAGGATCTCCCAGCCGCTCAGCC
GCTATCATTTGTAATGATTTTTATAGTTATGCCTATTTTAATCGGGGGTTTGGAAATTGA
CTGTTCCTTAATGATCGGGGCCCCAGATATAGCCTTCCCGAATAAACAATATAAGCTTTT
GACTCCTTCCACCCTCGTTTCTCCTTTACTTGCTTCCGCAGGCATTGAGGCCGAGCGGCA
CGTGAACGGTTTATCCCTTAGCTGGCAACATTGCTCACGCAGGCCCTCTGTTGATTTAAC
CATCTCTCTCTGCATCTGGCCGGTGTTCTTCAATTCTTGGCGCAATCGGTTTTATTACCA
CCACCCTGAACATAAAAGCCCCCTCAGTAACGCAATATCAAACTCCATTATTTGTTTGAT
CCGTGTTAATCACCGCAGTTACTTCTCCTTTCTCTTCCGGTATTAGCAGCCCGGAACCCT
CACCACTGCCTTTAACAGACCCGAAACTTTCAAATCTTCCGACCCCGCGGCAGGGCCCCG
GGGACCCCATCCCTCATACCCAACATCTCCCCTTTTTGATTTTTCCCGGG
>amazonicola_PT15
GATTACTTGCCAAGCGCCTAAAACCCAAAGGACTTGACGGTACCCTACATCCATCTAGAG
GAGCCTGTCCTATAATCGATAACCCACGTTCAACCTCACCGCTTCTAGTTTTTCAGCCTG
TATACCTCCGTCGTCAGCTTACCCCGTGAGCGCCTCATAGTGAGCATAATGTCTTCTTAC
AACACGTCAGGTCAAGGTGCAGCTAATGAAGCGGGAAGAGATGGGCTACACTTTCTACTT
TAGAACACACGGAAAACTACTATGAAATCTAGTTTGAAGGCGGATTTAGCAGTAAAAAGA
GACCATAATACTCATTTTAAACTGGCACTAGGGTGTGTACACACCGCCCGTCACCCTCTT
CGAA-CAACTCA--TTATAATTAATAAATCTAAAATATAGAGAAGAGGCAAGTCGTAACA
GAAGTCAACGGCCGCGGTATCCTAACCGTGCG-AAGGTAGCGTAATCACTTGTCCTCTAA
ATCAGGACTAGTATGAACGGCATCACGAGGGTTATACTGTCTCCTTTTTCCAATTAGTGA
ACTTAATCTTCCCGTGAAGAAACTGGAATATCCCTATAAGACGAGAAGACCCTTTGGAGC
TTTAAACAATTTAGCACTTGCACCATCTTCATTTTGAATACCCTATACCCCGCACAATGA
CTATAAGTTTTAGGTTGGGGTGACCGCGGAGTAAAATAAACCCTCCACATTGTAGGAATC
A-AATCTTAACTAAGAGCCAC---TCTAAGTATTAGT-ACACTAACATCTATTGACCCAA
TATATTTGATCAACGAACCAAGTTACCCAAGGGATAACAGCGCAATCCATTTCAAGAGTC
CCTATCGCCAAATGGGTTTACGACCTCGATGTTGGATCAGGATCTCCCAGCCGCTCAGCC
GCTATCATTTGTAATGATTTTTATAGTTATGCCTATTTTAATCGGGGGTTTGGAAATTGA
CTGTTCCTTAATGATCGGGGCCCCAGATATAGCCTTCCCGAATAAACAATATAAGCTTTT
GACTCCTTCCACCCTCGTTTCTCCTTTACTTGCTTCCGCAGGCATTGAGGCCGAGCGGCA
CGTGAACGGTTTATCCCTTAGCTGGCAACATTGCTCACGCAGGCCCTCTGTTGATTTAAC
CATCTCTCTCTGCATCTAGCCGGTGTTCTTCAATTCTTGGCGCAATCGGTTTTATTACCA
CCACCCTGAACATAAAAGCCCCCTCAGTAACGCAATATCAAACTCCATTATTTGTTTGAT
CCGTGTTAATCACCGCAGTTACTTCTCCTTTCTCTTCCGGTATTAGCAGCCCGGAACCCT
CACCACTGCCTTTAACAGACCCGAAACTTTCAAATCTTCCGACCCCGCGGCAGGGCCCCG
GGGACCCCATCCCTCATACCCAACATCTCCCCTTTTTGATTTTTCCCGGG
>amazonicola_PT16
GATTACTTGCCAAGCGCCTAAAACCCAAAGGACTTGACGGTACCCTACATCCATCTAGAG
GAGCCTGTCCTATAATCGATAACCCACGTTCAACCTCACCGCTTCTAGTTTTTCAGCCTG
TATACCTCCGTCGTCAGCTTACCCCGTGAGCGCCTCATAGTGAGCATAATGTCTTCTTAC
AACACGTCAGGTCAAGGTGCAGCTAATGAAGCGGGAAGAGATGGGCTACACTTTCTACTT
TAGAACACACGGAAAACTACTATGAAATCTAGTTTGAAGGCGGATTTAGCAGTAAAAAGA
GACCATAATACTCATTTTAAACTGGCACTAGGGTGTGTACACACCGCCCGTCACCCTCTT
CGAA-CAACTCA--TTATAATTAATAAATCTAAAATATAGAGAAGAGGCAAGTCGTAACA
GAAGTCAACGGCCGCGGTATCCTAACCGTGCG-AAGGTAGCGTAATCACTTGTCCTCTAA
ATCAGGACTAGTATGAACGGCATCACGAGGGTTATACTGTCTCCTTTTTCCAATTAGTGA
ACTTAATCTTCCCGTGAAGAAACTGGAATATCCCTATAAGACGAGAAGACCCTTTGGAGC
TTTAAACAATTTAGCACTTGCACCATCTTCATTTTGAATACCCTATACCCCGCACAATGA
CTATAAGTTTTAGGTTGGGGTGACCGCGGAGTAAAATAAACCCTCCACATTGTAGGAATC
A-AATCTTAACTAAGAGCCAC---TCTAAGTATTAGT-ACACTAACATCTATTGACCCAA
TATATTTGATCAACGAACCAAGTTACCCAAGGGATAACAGCGCAATCCATTTCAAGAGTC
CCTATCGCCAAATGGGTTTACGACCTCGATGTTGGATCAGGATCTCCCAGCCGCTCAGCC
GCTATCATTTGTAATGATTTTTATAGTTATGCCTATTTTAATCGGGGGTTTGGAAATTGA
CTGTTCCTTAATGATCGGGGCCCCAGATATAGCCTTCCCGAATAAACAATATAAGCTTTT
GACTCCTTCCACCCTCGTTTCTCCTTTACTTGCTTCCGCAGGCATTGAGGCCGAGCGGCA
CGTGAACAGTTTATCCCTTAGCTGGCAACATTGCTCACGCAGGCCCTCTGTTGATTTAAC
CATCTCTCTCTGCATCTAGCCGGTGTTCTTCAATTCTTGGCGCAATCGGTTTTATTACCA
CCACCCTGAACATAAAAGCCCCCTCAGTAACGCAATATCAAACTCCATTATTTGTTTGAT
CCGTGTTAATCACCGCAGTTACTTCTCCTTTCTCTTCCGGTATTAGCAGCCCGGAACCCT
CACCACTGCCTTTAACAGACCCGAAACTTTCAAATCTTCCGACCCCGCGGCAGGGCCCCG
GGGACCCCATCCCTCATACCCAACATCTCCCCTTTTTGATTTTTCCCGGG
>amazonicola_PT17
GATTACTTGCCAAGCGCCTAAAACCCAAAGGACTTGACGGTACCCTACATCCATCTAGAG
GAGCCTGTCCTATAATCGATAACCCACGTTCAACCTCACCGCTTCTAGTTTTTCAGCCTG
TATACCTCCGTCGTCAGCTTACCCCGTGAGCGCCTCATAGTGAGCATAATGTCTTCTTAC
AACACGTCAGGTCAAGGTGCAGCTAATGAAGCGGGAAGAGATGGGCTACACTTTCTACTT
TAGAACACACGGAAAACTACTATGAAATCTAGTTTGAAGGCGGATTTAGCAGTAAAAAGA
GACCATAATACTCATTTTAAACTGGCACTAGGGTGTGTACACACCGCCCGTCACCCTCTT
CGAA-CAACTCA--TTATAATTAATAAATCTAAAATATAGAGAAGAGGCAAGTCGTAACA
GAAGTCAACGGCCGCGGTATCCTAACCGTGCG-AAGGTAGCGTAATCACTTGTCCTCTAA
ATCAGGACTAGTATGAACGGCATCACGAGGGTTATACTGTCTCCTTTTTCCAATTAGTGA
ACTTAATCTTCCCGTGAAGAAACTGGAATATCCCTATAAGACGAGAAGACCCTTTGGAGC
TTTAAACAATTTAGCACTTGCACCATCTTCATTTTGAATACCCTATACCCCGCACAATGA
CTATAAGTTTTAGGTTGGGGTGACCGCGGAGTAAAATAAACCCTCCACATTGTAGGAATC
A-AATCTTAACTAAGAGCCAC---TCTAAGTATTAGT-ACACTAACATCTATTGACCCAA
TATATTTGATCAACGAACCAAGTTACCCAAGGGATAACAGCGCAATCCATTTCAAGAGTC
CCTATCGCCAAATGGGTTTACGACCTCGATGTTGGATCAGGATCTCCCAGCCGCTCAGCC
GCTATCATTTGTAATGATTTTTATAGTTATGCCTATTTTAATCGGGGGTTTGGAAATTGA
CTGTTCCTTAATGATCGGGGCCCCAGATATAGCCTTCCCGAATAAACAATATAAGCTTTT
GACTCCTTCCACCCTCGTTTCTCCTTTACTTGCTTCCGCAGGCATTGAGGCCGAGCGGCA
CGTGAACGGTTTATCCCTTAGCTGGCAACATTGCTCACGCAGGCCCTCTGTTGATTTAAC
CATCTCTCTCTGCATCTGGCCGGTGTTCTTCAATTCTTGGCGCAATCGGTTTTATTACCA
CCACCCTGAACATAAAAGCCCCCTCAGTAACGCAATATCAAACTCCATTATTTGTTTGAT
CCGTGTTAATCACCGCAGTTACTTCTCCTTTCTCTTCCGGTATTAGCAGCCCGGAACCCT
CACCACTGCCTTTAACAGACCCGAAACTTTCAAATCTTCCGACCCCGCGGCAGGGCCCCG
GGGACCCCATCCCTCATACCCAACATCTCCCCTTTTTGATTTTTCCCGGG
>amazonicola_PT2
GATTACTTGCCAAGCGCCTAAAACCCAAAGGACTTGACGGTACCCTACATCCATCTAGAG
GAGCCTGTCCTATAATCGATAACCCACGTTCAACCTCACCGCTTCTAGTTTTTCAGCCTG
TATACCTCCGTCGTCAGCTTACCCCGTGAGCGCCTCATAGTGAGCATAATGTCTTCTTAC
AACACGTCAGGTCAAGGTGCAGCTAATGAAGCGGGAAGAGATGGGCTACACTTTCTACTT
TAGAACACACGGAAAACTACTATGAAATCTAGTTTGAAGGCGGATTTAGCAGTAAAAAGA
GACCATAATACTCATTTTAAACTGGCACTAGGGTGTGTACACACCGCCCGTCACCCTCTT
CAAA-CAACTCA--TTATAATTAATAAATCTAAAATATAGAGAAGAGGCAAGTCGTAACA
GAAGTCAACGGCCGCGGTATCCTAACCGTGCG-AAGGTAGCGTAATCACTTGTCCTCTAA
ATCAGGACTAGTATGAACGGCATCACGAGGGTTATACTGTCTCCTTTTTCCAATTAGTGA
ACTTAATCTTCCCGTGAAGAAACTGGAATATCCCTATAAGACGAGAAGACCCTTTGGAGC
TTTAAACAATTTAGCACTTGCACCATCTTCATTTTGAATACCCTATACCCCGCACAATGA
CTATAAGTTTTAGGTTGGGGTGACCGCGGAGTAAAATAAACCCTCCACATTGTAGGAATC
A-AATCTTAACTAAGAGCCAC---TCTAAGTATTAGT-ACACTAACATCTATTGACCCAA
TATATTTGATCAACGAACCAAGTTACCCAAGGGATAACAGCGCAATCCATTTCAAGAGTC
CCTATCGCCAAATGGGTTTACGACCTCGATGTTGGATCAGGATCTCCCAGCCGCTCAGCC
GCTATCATTTGTAATGATTTTTATAGTTATGCCTATTTTAATCGGGGGTTTGGAAATTGA
CTGTTCCTTAATGATCGGGGCCCCAGATATAGCCTTCCCGAATAAACAATATAAGCTTTT
GACTCCTTCCACCCTCGTTTCTCCTTTACTTGCTTCCGCAGGCATTGAGGCCGAGCGGCA
CGTGAACAGTTTATCCCTTAGCTGGCAACATTGCTCACGCAGGCCCTCTGTTGATTTAAC
CATCTCTCTCTGCATCTAGCCGGTGTTCTTCAATTCTTGGCGCAATCGGTTTTATTACCA
CCACCCTGAACATAAAAGCCCCCTCAGTAACGCAATATCAAACTCCATTATTTGTTTGAT
CCGTGTTAATCACCGCAGTTACTTCTCCTTTCTCTTCCGGTATTAGCAGCCCGGAACCCT
CACCACTGCCTTTAACAGACCCGAAACTTTCAAATCTTCCGACCCCGCGGCAGGGCCCCG
GGGACCCCATCCCTCATACCCAACATCTCCCCTTTTTGATTTTTCCCGGG
>amazonicola_PT20
GATTACTTGCCAAGCGCCTAAAACCCAAAGGACTTGACGGTACCCTACATCCATCTAGAG
GAGCCTGTCCTATAATCGATAACCCACGTTCAACCTCACCGCTTCTAGTTTTTCAGCCTG
TATACCTCCGTCGTCAGCTTACCCCGTGAGCGCCTCATAGTGAGCATAATGTCTTCTTAC
AACACGTCAGGTCAAGGTGCAGCTAATGAAGCGGGAAGAGATGGGCTACACTTTCTACTT
TAAAACACACGGAAAACTACTATGAAATCTAGTTTGAAGGCGGATTTAGCAGTAAAAAGA
GACCATAATACTCATTTTAAACTGGCACTAGGGTGTGTACACACCGCCCGTCACCCTCTT
CGAA-CAACTCA--TTATAATTAATAAATCTAAAATATAGAGAAGAGGCAAGTCGTAACA
GAAGTCAACGGCCGCGGTATCCTAACCGTGCG-AAGGTAGCGTAATCACTTGTCCTCTAA
ATCAGGACTAGTATGAACGGCATCACGAGGGTTATACTGTCTCCTTTTTCCAATTAGTGA
ACTTAATCTTCCCGTGAAGAAACTGGAATATCCCTATAAGACGAGAAGACCCTTTGGAGC
TTTAAACAATTTAGCACTTGCACCATCTTCATTTTGAATACCCTATACCCCGCACAATGA
CTATAAGTTTTAGGTTGGGGTGACCGCGGAGTAAAATAAACCCTCCACATTGTAGGAATC
A-AATCTTAACTAAGAGCCAC---TCTAAGTATTAGT-ACACTAACATCTATTGACCCAA
TATATTTGATCAACGAACCAAGTTACCCAAGGGATAACAGCGCAATCCATTTCAAGAGTC
CCTATCGCCAAATGGGTTTACGACCTCGATGTTGGATCAGGATCTCCCAGCCGCTCAGCC
GCTATCATTTGTAATGATTTTTATAGTTATGCCTATTTTAATCGGGGGTTTGGAAATTGA
CTGTTCCTTAATGATCGGGGCCCCAGATATAGCCTTCCCGAATAAACAATATAAGCTTTT
GACTCCTTCCACCCTCGTTTCTCCTTTACTTGCTTCCGCAGGCATTGAGGCCGAGCGGCA
CGTGAACGGTTTATCCCTTAGCTGGCAACATTGCTCACGCAGGCCCTCTGTTGATTTAAC
CATCTCTCTCTGCATCTAGCCGGTGTTCTTCAATTCTTGGCGCAATCGGTTTTATTACCA
CCACCCTGAACATAAAAGCCCCCTCAGTAACGCAATATCAAACTCCATTATTTGTTTGAT
CCGTGTTAATCACCGCAGTTACTTCTCCTTTCTCTTCCGGTATTAGCAGCCCGGAACCCT
CACCACTGCCTTTAACAGACCCGAAACTTTCAAATCTTCCGACCCCGCGGCAGGGCCCCG
GGGACCCCATCCCTCATACCCAACATCTCCCCTTTTTGATTTTTCCCGGG
>amazonicola_PT3
GATTACTTGCCAAGCGCCTAAAACCCAAAGGACTTGACGGTACCCTACATCCATCTAGAG
GAGCCTGTCCTATAATCGATAACCCACGTTCAACCTCACCGCTTCTAGTTTTTCAGCCTG
TATACCTCCGTCGTCAGCTTACCCCGTGAGCGCCTCATAGTGAGCATAATGTCTTCTTAC
AACACGTCAGGTCAAGGTGCAGCTAATGAAGCGGGAAGAGATGGGCTACACTTTCTACTT
TAGAACACACGGAAAACTACTATGAAATCTAGTTTGAAGGCGGATTTAGCAGTAAAAAGA
GACCATAATACTCATTTTAAACTGGCACTAGGGTGTGTACACACCGCCCGTCACCCTCTT
CGAA-CAACTCA--TTATAATTAATAAATCTAAAATATAGAGAAGAGGCAAGTCGTAACA
GAAGTCAACGGCCGCGGTATCCTAACCGTGCG-AAGGTAGCGTAATCACTTGTCCTCTAA
ATCAGGACTAGTATGAACGGCATCACGAGGGTTATACTGTCTCCTTTTTCCAATTAGTGA
ACTTAATCTTCCCGTGAAGAAACTGGAATATCCCTATAAGACGAGAAGACCCTTTGGAGC
TTTAAACAATTTAGCACTTGCACCATCTTCATTTTGAATACCCTATACCCCGCACAATGA
CTATAAGTTTTAGGTTGGGGTGACCGCGGAGTAAAATAAACCCTCCACATTGTAGGAATC
A-AATCTTAACTAAGAGCCAC---TCTAAGTATTAGT-ACACTAACATCTATTGACCCAA
TATATTTGATCAACGAACCAAGTTACCCAAGGGATAACAGCGCAATCCATTTCAAGAGTC
CCTATCGCCAAATGGGTTTACGACCTCGATGTTGGATCAGGATCTCCCAGCCGCTCAGCC
GCTATCATTTGTAATGATTTTTATAGTTATGCCTATTTTAATCGGGGGTTTGGAAATTGA
CTGTTCCTTAATGATCGGGGCCCCAGATATAGCCTTCCCGAATAAACAATATAAGCTTTT
GACTCCTTCCACCCTCGTTTCTCCTTTACTTGCTTCCGCAGGCATTGAGGCCGAGCGGCA
CGTGAACGGTTTATCCCTTAGCTGGCAACATTGCTCACGCAGGCCCTCTGTTGATTTAAC
CATCTCTCTCTGCATCTAGCCGGTGTTCTTCAATTCTTGGCGCAATCGGTTTTATTACCA
CCACCCTGAACATAAAAGCCCCCTCAGTAACGCAATATCAAACTCCATTATTTGTTTGAT
CCGTGTTAATCACCGCAGTTACTTCTCCTTTCTCTTCCGGTATTAGCAGCCCGGAACCCT
CACCACTGCCTTTAACAGACCCGAAACTTTCAAATCTTCCGACCCCGCGGCAGGGCCCCG
GGGACCCCATCCCTCATACCCAACATCTCCCCTTTTTGATTTTTCCCGGG
>amazonicola_PT4
GATTACTTGCCAAGCGCCTAAAACCCAAAGGACTTGACGGTACCCTACATCCATCTAGAG
GAGCCTGTCCTATAATCGATAACCCACGTTCAACCTCACCGCTTCTAGTTTTTCAGCCTG
TATACCTCCGTCGTCAGCTTACCCCGTGAGCGCCTCATAGTGAGCATAATGTCTTCTTAC
AACACGTCAGGTCAAGGTGCAGCTAATGAAGCGGGAAGAGATGGGCTACACTTTCTACTT
TAGAACACACGGAAAACTACTATGAAATCTAGTTTGAAGGCGGATTTAGCAGTAAAAAGA
GACCATAATACTCATTTTAAACTGGCACTAGGGTGTGTACACACCGCCCGTCACCCTCTT
CGAA-CAACTCA--TTATAATTAATAAATCTAAAATATAGAGAAGAGGCAAGTCGTAACA
GAAGTCAACGGCCGCGGTATCCTAACCGTGCG-AAGGTAGCGTAATCACTTGTCCTCTAA
ATCAGGACTAGTATGAACGGCATCACGAGGGTTATACTGTCTCCTTTTTCCAATTAGTGA
ACTTAATCTTCCCGTGAAGAAACTGGAATATCCCTATAAGACGAGAAGACCCTTTGGAGC
TTTAAACAATTTAGCACTTGCACCATCTTCATTTTGAATACCCTATACCCCGCACAATGA
CTATAAGTTTTAGGTTGGGGTGACCGCGGAGTAAAATAAACCCTCCACATTGTAGGAATC
A-AATCTTAACTAAGAGCCAC---TCTAAGTATTAGT-ACACTAACATCTATTGACCCAA
TATATTTGATCAACGAACCAAGTTACCCAAGGGATAACAGCGCAATCCATTTCAAGAGTC
CCTATCGCCAAATGGGTTTACGACCTCGATGTTGGATCAGGATCTCCCAGCCGCTCAGCC
GCTATCATTTGTAATGATTTTTATAGTTATGCCTATTTTAATCGGGGGTTTGGAAATTGA
CTGTTCCTTAATGATCGGGGCCCCAGATATAGCCTTCCCGAATAAACAATATAAGCTTTT
GACTCCTTCCACCCTCGTTTCTCCTTTACTTGCTTCCGCAGGCATTGAGGCCGAGCGGCA
CGTGAACGGTTTATCCCTTAGCTGGCAACATTGCTCACGCAGGCCCTCTGTTGATTTAAC
CATCTCTCTCTGCATCTGGCCGGTGTTCTTCAATTCTTGGCGCAGTCGGTTTTATTACCA
CCACCCTGAACATAAAAGCCCCCTCAGTAACGCAATATCAAACTCCATTATTTGTTTGAT
CCGTGTTAATCACCGCAGTTACTTCTCCTTTCTCTTCCGGTATTAGCAGCCCGGAACCCT
CACCACTGCCTTTAACAGACCCGAAACTTTCAAATCTTCCGACCCCGCGGCAGGGCCCCG
GGGACCCCATCCCTCATACCCAACATCTCCCCTTTTTGATTTTTCCCGGG
>amazonicola_PT40
GATTACTTGCCAAGCGCCTAAAACCCAAAGGACTTGACGGTACCCTACATCCATCTAGAG
GAGCCTGTCCTATAATCGATAACCCACGTTCAACCTCACCGCTTCTAGTTTTTCAGCCTG
TATACCTCCGTCGTCAGCTTACCCCGTGAGCGCCTCATAGTGAGCATAATGTCTTCTTAC
AACACGTCAGGTCAAGGTGCAGCTAATGAAGCGGGAAGAGATGGGCTACACTTTCTACTT
TAGAACACACGGAAAACTACTATGAAATCTAGTTTGAAGGCGGATTTAGCAGTAAAAAGA
GACCATAATACTCATTTTAAACTGGCACTAGGGTGTGTACACACCGCCCGTCACCCTCTT
CGAA-CAACTCA--TTATAATTAATAAATCTAAAATATAGAGAAGAGGCAAGTCGTAACA
GAAGTCAACGGCCGCGGTATCCTAACCGTGCG-AAGGTAGCGTAATCACTTGTCCTCTAA
ATCAGGACTAGTATGAACGGCATCACGAGGGTTATACTGTCTCCTTTTTCCAATTAGTGA
ACTTAATCTTCCCGTGAAGAAACTGGAATATCCCTATAAGACGAGAAGACCCTTTGGAGC
TTTAAACAATTTAGCACTTGCACCATCTTCATTTTGAATACCCTATACCCCGCACAATGA
CTATAAGTTTTAGGTTGGGGTGACCGCGGAGTAAAATAAACCCTCCACATTGTAGGAATC
A-AATCTTAACTAAGAGCCAC---TCTAAGTATTAGT-ACACTAACATCTATTGACCCAA
TATATTTGATCAACGAACCAAGTTACCCAAGGGATAACAGCGCAATCCATTTCAAGAGTC
CCTATCGCCAAATGGGTTTACGACCTCGATGTTGGATCAGGATCTCCCAGCCGCTCAGCC
GCTATCATTTGTAATGATTTTTATAGTTATGCCTATTTTAATCGGGGGTTTGGAAATTGA
CTGTTCCTTAATGATCGGGGCCCCAGATATAGCCTTCCCGAATAAACAATATAAGCTTTT
GACTCCTTCCACCCTCGTTTCTCCTTTACTTGCTTCCGCAGGCATTGAGGCCGAGCGGCA
CGTGAACGGTTTATCCCTTAGCTGGCAACATTGCTCACGCAGGCCCTCTGTTGATTTAAC
CATCTCTCTCTGCATCTAGCCGGTGTTCTTCAATTCTTGGCGCAATCGGTTTTATTACCA
CCACCCTGAACATAAAAGCCCCCTCAGTAACGCAATATCAAACTCCATTATTTGTTTGAT
CCGTGTTAATCACCGCAGTTACTTCTCCTTTCTCTTCCGGTATTAGCAGCCCGGAACCCT
CACCACTGCCTTTAACAGACCCGAAACTTTCAAATCTTCCGACCCCGCGGCAGGGCCCCG
GGGACCCCATCCCTCATACCCAACATCTCCCCTTTTTGATTTTTCCCGGG
>amazonicola_PT5
GATTACTTGCCAAGCGCCTAAAACCCAAAGGACTTGACGGTACCCTACATCCATCTAGAG
GAGCCTGTCCTATAATCGATAACCCACGTTCAACCTCACCGCTTCTAGTTTTTCAGCCTG
TATACCTCCGTCGTCAGCTTACCCCGTGAGCGCCTCATAGTGAGCATAATGTCTTCTTAC
AACACGTCAGGTCAAGGTGCAGCTAATGAAGCGGGAAGAGATGGGCTACACTTTCTACTT
TAGAACACACGGAAAACTACTATGAAATCTAGTTTGAAGGCGGATTTAGCAGTAAAAAGA
GACCATAATACTCATTTTAAACTGGCACTAGGGTGTGTACACACCGCCCGTCACCCTCTT
CGAA-CAACTCA--TTATAATTAATAAATCTAAAATATAGAGAAGAGGCAAGTCGTAACA
GAAGTCAACGGCCGCGGTATCCTAACCGTGCG-AAGGTAGCGTAATCACTTGTCCTCTAA
ATCAGGACTAGTATGAACGGCATCACGAGGGTTATACTGTCTCCTTTTTCCAATTAGTGA
ACTTAATCTTCCCGTGAAGAAACTGGAATATCCCTATAAGACGAGAAGACCCTTTGGAGC
TTTAAACAATTTAGCACTTGCACCATCTTCATTTTGAATACCCTATACCCCGCACAATGA
CTATAAGTTTTAGGTTGGGGTGACCGCGGAGTAAAATAAACCCTCCACATTGTAGGAATC
A-AATCTTAACTAAGAGCCAC---TCTAAGTATTAGT-ACACTAACATCTATTGACCCAA
TATATTTGATCAACGAACCAAGTTACCCAAGGGATAACAGCGCAATCCATTTCAAGAGTC
CCTATCGCCAAATGGGTTTACGACCTCGATGTTGGATCAGGATCTCCCAGCCGCTCAGCC
GCTATCATTTGTAATGATTTTTATAGTTATGCCTATTTTAATCGGGGGTTTGGAAATTGA
CTGTTCCTTAATGATCGGGGCCCCAGATATAGCCTTCCCGAATAAACAATATAAGCTTTT
GACTCCTTCCACCCTCGTTTCTCCTTTACTTGCTTCCGCAGGCATTGAGGCCGAGCGGCA
CGTGAACGGTTTATCCCTTAGCTGGCAACATTGCTCACGCAGGCCCTCTGTTGATTTAAC
CATCTCTCTCTGCATCTGGCCGGTGTTCTTCAATTCTTGGCGCAATCGGTTTTATTACCA
CCACCCTGAACATAAAAGCCCCCTCAGTAACGCAATATCAAACTCCATTATTTGTTTGAT
CCGTGTTAATCACCGCAGTTACTTCTCCTTTCTCTTCCGGTATTAGCAGCCCGGAACCCT
CACCACTGCCTTTAACAGACCCGAAACTTTCAAATCTTCCGACCCCGCGGCAGGGCCCCG
GGGACCCCATCCCTCATACCCAACATCTCCCCTTTTTGATTTTTCCCGGG
>amazonicola_PT81
GATTACTTGCCAAGCGCCTAAAACCCAAAGGACTTGACGGTACCCTACATCCATCTAGAG
GAGCCTGTCCTATAATCGATAACCCACGTTCAACCTCACCGCTTCTAGTTTTTCAGCCTG
TATACCTCCGTCGTCAGCTTACCCCGTGAGCGCCTCATAGTGAGCATAATGTCTTCTTAC
AACACGTCAGGTCAAGGTGCAGCTAATGAAGCGGGAAGAGATGGGCTACACTTTCTACTT
TAGAACACACGGAAAACTACTATGAAATCTAGTTTGAAGGCGGATTTAGCAGTAAAAAGA
GACCATAATACTCATTTTAAACTGGCACTAGGGTGTGTACACACCGCCCGTCACCCTCTT
CGAA-CAACTCA--TTATAATTAATAAATCTAAAATATAGAGAAGAGGCAAGTCGTAACA
GAAGTCAACGGCCGCGGTATCCTAACCGTGCG-AAGGTAGCGTAATCACTTGTCCTCTAA
ATCAGGACTAGTATGAACGGCATCACGAGGGTTATACTGTCTCCTTTTTCCAATTAGTGA
ACTTAATCTTCCCGTGAAGAAACTGGAATATCCCTATAAGACGAGAAGACCCTTTGGAGC
TTTAAACAATTTAGCACTTGCACCATCTTCATTTTGAATACCCTATACCCCGCACAATGA
CTATAAGTTTTAGGTTGGGGTGACCGCGGAGTAAAATAAACCCTCCACATTGTAGGAATC
A-AATCTTAACTAAGAGCCAC---TCTAAGTATTAGT-ACACTAACATCTATTGACCCAA
TATATTTGATCAACGAACCAAGTTACCCAAGGGATAACAGCGCAATCCATTTCAAGAGTC
CCTATCGCCAAATGGGTTTACGACCTCGATGTTGGATCAGGATCTCCCAGCCGCTCAGCC
GCTATCATTTGTAATGATTTTTATAGTTATGCCTATTTTAATCGGGGGTTTGGAAATTGA
CTGTTCCTTAATGATCGGGGCCCCAGATATAGCCTTCCCGAATAAACAATATAAGCTTTT
GACTCCTTCCACCCTCGTTTCTCCTTTACTTGCTTCCGCAGGCATTGAGGCCGAGCGGCA
CGTGAACGGTTTATCCCTTAGCTGGCAACATTGCTCACGCAGGCCCTCTGTTGATTTAAC
CATCTCTCTCTGCATCTAGCCGGTGTTCTTCAATTCTTGGCGCAATCGGTTTTATTACCA
CCACCCTGAACATAAAAGCCCCCTCAGTAACGCAATATCAAACTCCATTATTTGTTTGAT
CCGTGTTAATCACCGCAGTTACTTCTCCTTTCTCTTCCGGTATTAGCAGCCCGGAACCCT
CACCACTGCCTTTAACAGACCCGAAACTTTCAAATCTTCCGACCCCGCGGCAGGGCCCCG
GGGACCCCATCCCTCATACCCAACATCTCCCCTTTTTGATTTTTCCCGGG
>amazonicola_PT89
GATTACTTGCCAAGCGCCTAAAACCCAAAGGACTTGACGGTACCCTACATCCATCTAGAG
GAGCCTGTCCTATAATCGATAACCCACGTTCAACCTCACCGCTTCTAGTTTTTCAGCCTG
TATACCTCCGTCGTCAGCTTACCCCGTGAGCGCCTCATAGTGAGCATAATGTCTTCTTAC
AACACGTCAGGTCAAGGTGCAGCTAATGAAGCGGGAAGAGATGGGCTACACTTTCTACTT
TAGAACACACGGAAAACTACTATGAAATCTAGTTTGAAGGCGGATTTAGCAGTAAAAAGA
GACCATAATACTCATTTTAAACTGGCACTAGGGTGTGTACACACCGCCCGTCACCCTCTT
CGAA-CAACTCA--TTATAATTAATAAATCTAAAATATAGAGAAGAGGCAAGTCGTAACA
GAAGTCAACGGCCGCGGTATCCTAACCGTGCG-AAGGTAGCGTAATCACTTGTCCTCTAA
ATCAGGACTAGTATGAACGGCATCACGAGGGTTATACTGTCTCCTTTTTCCAATTAGTGA
ACTTAATCTTCCCGTGAAGAAACTGGAATATCCCTATAAGACGAGAAGACCCTTTGGAGC
TTTAAACAATTTAGCACTTGCACCATCTTCATTTTGAATACCCTATACCCCGCACAATGA
CTATAAGTTTTAGGTTGGGGTGACCGCGGAGTAAAATAAACCCTCCACATTGTAGGAATC
A-AATCTTAACTAAGAGCCAC---TCTAAGTATTAGT-ACACTAACATCTATTGACCCAA
TATATTTGATCAACGAACCAAGTTACCCAAGGGATAACAGCGCAATCCATTTCAAGAGTC
CCTATCGCCAAATGGGTTTACGACCTCGATGTTGGATCAGGATCTCCCAGCCGCTCAGCC
GCTATCATTTGTAATGATTTTTATAGTTATGCCTATTTTAATCGGGGGTTTGGAAATTGA
CTGTTCCTTAATGATCGGGGCCCCAGATATAGCCTTCCCGAATAAACAATATAAGCTTTT
GACTCCTTCCACCCTCGTTTCTCCTTTACTTGCTTCCGCAGGCATTGAGGCCGAGCGGCA
CGTGAACAGTTTATCCCTTAGCTGGCAACATTGCTCACGCAGGCCCTCTGTTGATTTAAC
CATCTCTCTCTGCATCTAGCCGGTGTTCTTCAATTCTTGGCGCAATCGGTTTTATTACCA
CCACCCTGAACATAAAAGCCCCCTCAGTAACACAATATCAAACTCCATTATTTGTTTGAT
CCGTGTTAATCACCGCAGTTACTTCTCCTTTCTCTTCCGGTATTAGCAGCCCGGAACCCT
CACCACTGCCTTTAACAGACCCGAAACTTTCAAATCTTCCGACCCCGCGGCAGGGCCCCG
GGGACCCCATCCCTCATACCCAACATCTCCCCTTTTTGATTTTTCCCGGG
>amazonicola_PT90
GATTACTTGCCAAGCGCCTAAAACCCAAAGGACTTGACGGTACCCTACATCCATCTAGAG
GAGCCTGTCCTATAATCGATAACCCACGTTCAACCTCACCGCTTCTAGTTTTTCAGCCTG
TATACCTCCGTCGTCAGCTTACCCCGTGAGCGCCTCATAGTGAGCATAATGTCTTCTTAC
AACACGTCAGGTCAAGGTGCAGCTAATGAAGCGGGAAGAGATGGGCTACACTTTCTACTT
TAGAACACACGGAAAACTACTATGAAATCTAKTTTGAAGGCGGATTTAGCAGTAAAAAGA
GACCATAATACTCATTTTAAACTGGCACTAGGGTGTGTACACACCGCCCGTCACCCTCTT
CAAA-CAACTCA--TTATAATTAATAAATCTAAAATATAGAGAAGAGGCAAGTCGTAACA
GAAGTCAACGGCCGCGGTATCCTAACCGTGCG-AAGGTAGCGTAATCACTTGTCCTCTAA
ATCAGGACTAGTATGAACGGCATCACGAGGGTTATACTGTCTCCTTTTTCCAATTAGTGA
ACTTAATCTTCCCGTGAAGAAACTGGAATATCCCTATAAGACGAGAAGACCCTTTGGAGC
TTTAAACAATTTAGCACTTGCACCATCTTCATTTTGAATACCCTATACCCCGCACAATGA
CTATAAGTTTTAGGTTGGGGTGACCGCGGAGTAAAATAAACCCTCCACATTGTAGGAATC
A-AATCTTAACTAAGAGCCAC---TCTAAGTATTAGT-ACACTAACATCTATTGACCCAA
TATATTTGATCAACGAACCAAGTTACCCAAGGGATAACAGCGCAATCCATTTCAAGAGTC
CCTATCGCCAAATGGGTTTACGACCTCGATGTTGGATCAGGATCTCCCAGCCGCTCAGCC
GCTATCATTTGTAATGATTTTTATAGTTATGCCTATTTTAATCGGGGGTTTGGAAATTGA
CTGTTCCTTAATGATCGGGGCCCCAGATATAGCCTTCCCGAATAAACAATATAAGCTTTT
GACTCCTTCCACCCTCGTTTCTCCTTTACTTGCTTCCGCAGGCATTGAGGCCGAGCGGCA
CGTGAACGGTTTATCCCTTAGCTGGCAACATTGCTCACGCAGGCCCTCTGTTGATTTAAC
CATCTCTCTCTGCATCTGGCCGGTGTTCTTCAATTCTTGGCGCAATCGGTTTTATTACCA
CCACCCTGAACATAAAAGCCCCCTCAGTAACGCAATATCAAACTCCATTATTTGTTTGAT
CCGTGTTAATCACCGCAGTTACTTCTCCTTTCTCTTCCGGTATTAGCAGCCCGGAACCCT
CACCACTGCCTTTAACAGACCCGAAACTTTCAAATCTTCCGACCCCGCGGCAGGGCCCCG
GGGACCCCATCCCTCATACCCAACATCTCCCCTTTTTGATTTTTCCCGGG
>amazonicola_PT88
GATTACTTGCCAAGCGCCTAAAACCCAAAGGACTTGACGGTACCCTACATCCATCTAGAG
GAGCCTGTCCTATAATCGATAACCCACGTTCAACCTCACCGCTTCTAGTTTTTCAGCCTG
TATACCTCCGTCGTCAGCTTACCCCGTGAGCGCCTCATAGTGAGCATAATGTCTTCTTAC
AACACGTCAGGTCAAGGTGCAGCTAATGAAGCGGGAAGAGATGGGCTACACTTTCTACTT
TAGAACACACGGAAAACTACTATGAAATCTAGTTTGAAGGCGGATTTAGCAGTAAAAAGA
GACCATAATACTCATTTTAAACTGGCACTAGGGTGTGTACACACCGCCCGTCACCCTCTT
CGAA-CAACTCA--TTATAATTAATAAATCTAAAATATAGAGAAGAGGCAAGTCGTAACA
GAAGTCAACGGCCGCGGTATCCTAACCGTGCG-AAGGTAGCGTAATCACTTGTCCTCTAA
ATCAGGACTAGTATGAACGGCATCACGAGGGTTATACTGTCTCCTTTTTCCAATTAGTGA
ACTTAATCTTCCCGTGAAGAAACTGGAATATCCCTATAAGACGAGAAGACCCTTTGGAGC
TTTAAACAATTTAGCACTTGCACCATCTTCATTTTGAATACCCTATACCCCGCACAATGA
CTATAAGTTTTAGGTTGGGGTGACCGCGGAGTAAAATAAACCCTCCACATTGTAGGAATC
A-AATCTTAACTAAGAGCCAC---TCTAAGTATTAGT-ACACTAACATCTATTGACCCAA
TATATTTGATCAACGAACCAAGTTACCCAAGGGATAACAGCGCAATCCATTTCAAGAGTC
CCTATCGCCAAATGGGTTTACGACCTCGATGTTGGATCAGGATCTCCCAGCCGCTCAGCC
GCTATCATTTGTAATAATTTTTATAGTTATGCCTATTTTAATCGGGGGTTTGGAAATTGA
CTGTTCCTTAATAATCGGGGCCCCAGATATAGCCTTCCCGAATAAACAATATAAGCTTTT
GACTCCTTCCACCCTCGTTTCTCCTTTACTTGCTTCCGCAGGCATTGAAGCCGGGCGGCA
CGTGAACAGTTTATCCCTTAGCTGGCAACATTGCTCACGCAGGCCCTCTGTTGATTTAAC
CATCTCTCTCTGCATCTAGCCGGTGTTCTTCAATTCTTGGCGCAATTGGTTTTATTACCA
CCACCCTAAACATAAAAGCCCCCTCAGTAACGCAATATCAAACTCCATTATTTGTTTGAT
CCGTGTTAATCACCGCAGTTACTTCTCCTTTCTCTTCCGGTATTAGCAGCCTGGAACCCT
CACCACTGCCTTTACCAGACCCGAAACTTTCAAATCTTCCGACCCCGCGGCAGGGCCCCG
GGGACCCCATCCCTCATACCCAACATCTCCCCTTTTTGATTTTTCCCGGG
>amazonicola_PT92
GATTACTTGCCAAGCGCCTAAAACCCAAAGGACTTGACGGTACCCTACATCCATCTAGAG
GAGCCTGTCCTATAATCGATAACCCACGTTCAACCTCACCGCTTCTAGTTTTTCAGCCTG
TATACCTCCGTCGTCAGCTTACCCCGTGAGCGCCTCATAGTGAGCATAATGTCTTCTTAC
AACACGTCAGGTCAAGGTGCAGCTAATGAAGCGGGAAGAGATGGGCTACACTTTCTACTT
TAGAACACACGGAAAACTACTATGAAATCTAGTTTGAAGGCGGATTTAGCAGTAAAAAGA
GACCATAATACTCATTTTAAACTGGCACTAGGGTGTGTACACACCGCCCGTCACCCTCTT
CGAA-CAACTCA--TTATAATTAATAAATCTAAAATATAGAGAAGAGGCAAGTCGTAACA
GAAGTCAACGGCCGCGGTATCCTAACCGTGCG-AAGGTAGCGTAATCACTTGTCCTCTAA
ATCAGGACTAGTATGAACGGCATCACGAGGGTTATACTGTCTCCTTTTTCCAATTAGTGA
ACTTAATCTTCCCGTGAAGAAACTGGAATATCCCTATAAGACGAGAAGACCCTTTGGAGC
TTTAAACAATTTAGCACTTGCACCATCTTCATTTTGAATACCCTATACCCCGCACAATGA
CTATAAGTTTTAGGTTGGGGTGACCGCGGAGTAAAATAAACCCTCCACATTGTAGGAATC
A-AATCTTAACTAAGAGCCAC---TCTAAGTATTAGT-ACACTAACATCTATTGACCCAA
TATATTTGATCAACGAACCAAGTTACCCAAGGGATAACAGCGCAATCCATTTCAAGAGTC
CCTATCGCCAAATGGGTTTACGACCTCGATGTTGGATCAGGATCTCCCAGCCGCTCAGCC
GCTATCATTTGTAATAATTTTTATAGTTATGCCTATTTTAATCGGGGGTTTGGAAATTGA
CTGTTCCTTAATAATCGGGGCCCCAGATATAGCCTTCCCGAATAAACAATATAAGCTTTT
GACTCCTTCCACCCTCGTTTCTCCTTTACTTGCTTCCGCAGGCATTGAAGCCGGGCGGCA
CGTGAACAGTTTATCCCTTAGCTGGCAACATTGCTCACGCAGGCCCTCTGTTGATTTAAC
CATCTCTCTCTGCATCTAGCCGGTGTTCTTCAATTCTTGGCGCAATTGGTTTTATTACCA
CCACCCTAAACATAAAAGCCCCCTCAGGAACGCAATATCAAACTCCATTATTTGTTTGAT
CCGTGTTAATCACCGCAGTTACTTCTCCTTTCTCTTCCGGTATTAGCAGCCTGGAACCCT
CACCACTGCCTTTACCAGACCCGAAACTTTCAAATCTTCCGACCCCGCGGCAGGGCCCCG
GGGACCCCATCCCTCATACCCAACATCTCCCCTTTTTGATTTTTCCCGGG
>EQUADOR_DQ1583
GATTACTTGCCAAGCGCCTAAAACCCAAAGGACTTGACGGTACCCTACATCCATCTAGAG
GAGCCTGTCCTATAATCGATAACCCACGTTCAACCTCACCGCTTCTAGTTTTTCAGCCTG
TATACCTCCGTCGTCAGCTTACCCCGTGAGCGCCTCATAGTGAGCATAATGTCTTCTTAC
AACACGTCAGGTCAAGGTGCAGCTAATGAAGCGGGAAGAGATGGGCTACACTTTCTACTT
TAGAACACACGGAAAACTACTATGAAATCTAGTTTGAAGGCGGATTTAGCAGTAAAAAGA
GACCATAATACTCATTTTAAACTGGCACTAGGGTGTGTACACACCGCCCGTCACCCTCTT
CGAA-CAACTCA--TTATAATTAATAAATCTAAAATATAGAGAAGAGGCAAGTCGTAACA
TAATTCAACGGCCGCGGTATCCTAACCGTGCG-AAGGTAGCGTAATCACTTGTTCTCTAA
ATCAGGACTAGTATGAACGGCACCACGAGGGTTATACTGTCTCCTTTTTCCAATTAGTGA
ACTTAATCTTCCCGTGAAGAAGCCGGAATAATCCTATAAGACGAGAAGACCCTTTGGAGC
TTTAAACATACTAGCACTTGCATCACCTTTATATTGAATATTATATACCCCGCACGATGA
CTATAAGTTTTAGGTTGGGGTGACCGCGGAGTAAAATAAACCCTCCACACTGTAAGAATC
T-AATCTTAACTAAGAGCCAC---TCTAAGTATCAGT-ACACTGACATCTATTGACCCAA
TATAT-------------------------------------------------------
------------------------------------------------------------
------------------------------------------------------------
------------------------------------------------------------
------------------------------------------------------------
------------------------------------------------------------
------------------------------------------------------------
------------------------------------------------------------
------------------------------------------------------------
------------------------------------------------------------
--------------------------------------------------
>EQUADOR_AY326000
GATTACTTGCCAAGCGCCTAAAACCCAAAGGACTTGACGGTACCCTACATCCATCTAGAG
GAGCCTGTCCTATAATCGATAACCCACGTTCAACCTCACCGCTTCTAGTTTTTCAGCCTG
TATACCTCCGTCGTCAGCTTACCCCGTGAGCGCCTCATAGTGAGCATAATGTCTTCTTAC
AACACGTCAGGTCAAGGTGCAGCTAATGAAGCGGGAAGAGATGGGCTACACTTTCTACTT
TAGAACACACGGAAAACTACTATGAAATCTAGTTTGAAGGCGGATTTAGCAGTAAAAAGA
GACCATAATACTCATTTTAAACTGGCACTAGGGTGTGTACACACCGCCCGTCACCCTCTT
CGAA-CAACTCA--TTATAATTAATAAATCTAAAATATAGAGAAGAGGCAAGTCGTAACA
TAATTCAACGGCCGCGGTATCCTAACCGTGCG-AAGGTAGCGTAATCACTTGTTCTCTAA
ATCAGGACTAGTATGAACGGCACCACGAGGGTTATACTGTCTCCTTTTTCCAATTAGTGA
ACTTAATCTTCCCGTGAAGAAGCCGGAATAATCCTATAAGACGAGAAGACCCTTTGGAGC
TTTAAACATCTTAGCACTTGCATCACCTTTATATTGAATATTATATACCCCGCACGATGA
CTATAAGTTTTAGGTTGGGGTGACCGCGGAGTAAAACAAACCCTCCACACTGTAAGAATC
T-AATCTTAACTAAGAGCCAC---TCTAAGTATTAGC-ATACTGACATCTATTGACCCAA
TATAT-------------------------------------------------------
------------------------------------------------------------
------------------------------------------------------------
------------------------------------------------------------
------------------------------------------------------------
------------------------------------------------------------
------------------------------------------------------------
------------------------------------------------------------
------------------------------------------------------------
------------------------------------------------------------
--------------------------------------------------
>japura_1900
GATTACTTGCCAAGCGCCTAAAACCCAAAGGACTTGACGGTACCCTATATCCATCTAGAG
GAGCCTGTCCTATAATCGATAACCCACGTTCAACCTCACCACTTCTAGTTTCTCAGCCTG
TATACCTCCGTCGCCAGCTTACCTCGTGAGCGCCTCATAGTGAGCATAATGTCTTCCAAC
AACACGTCAGGTCAAGGTGCAGCTAATGAAGCGGGAAAAGATGGGCTACACTTTCTATCT
TAGAACACACGGAAAACTACTATGAAATCTAGTTTGAAGGCGGATTTAGCAGTAAAAAGA
GACCATTACACTCATTTTAAATTGGCACTAGGGTGTGTACACACCGCCCGTCACCCTCTT
CAAA-CAATTTA--TTATAATTTATAATCCTCCCCCATAAAGAAGAGGCAAGTCGAAACA
TGGTTCAACGGCCGCGGTATCCTAACCGTGCG-AAGGTAGCGTAATCACTTGTTCTCTAA
ATCAGGACTAGTATGAACGGCACCACGAGGGTTATACTGTCTCCTTTTTCCAATTAGTGA
ACTTAATCTTCCCGTGAAGAAGCCGGAATAATCCTATAAGACGAGAAGACCCTTTGGAGC
TTTAAACATCTTAGCACTTGCATTATCTTTATTTTGAATATTATATACCCCGCATGATGA
CTATAAGTTTTAGGTTGGGGTGACCGCGGAGTAAAATAAACCCTCCACACTGTAAGAATT
T-AATCTTAACTAAGAGCCAC---TCTAAGTATCAGT-ATACTGACATCTATTGACCCAA
TATACTTGATCAACGAACCAAGTTACCCTAGGGATAACAGCGCAATCCATTTCAAGAGCC
CCTATCGCCAAATGGGTTTACGACCTCGATGTTGGATCAGGATCTCCCAGTGGTGCAGCC
GCTATCTTTTGTGATAATCTTTATAGTTATACCAATTCTGATTGGGGGTTTGGAAATTGA
CTGTCCCCTAATAATTGGGGCCCCGGACATAGCTTTCCCGAATAAATAACATAAGCTTTT
GACTTCTTCCACCCTCATTCCTTCTTTACTCGCCTCCGCAGGCATTGAAGCCGAGCGGCA
CGTGAACAGTTTATCCCCTAGCAAGCAACATTGCTCACGCAGGCCCTCTGTTGACCTAAC
CATCTCTCTTTACACCTAGCTGGTGTTCTTCAATTCTTGGTGCAATCAATTTTATTACCA
CCACTTTAAACATAAAAGCACCCTCAGTGACACAATATCAAACCCCATTATTTGTCTGAT
CCGTCCTAATCACCGCAGTTGCTTCTTCTTTCTCTTCCAGTCTTAGCAGCCTGGAACCCT
CACTACTGCCTTTAACAGACCCGAAACTTTAAACCCTTGACCCCCCGCGGCAGGACCCCG
GTGACCCAATCCCTCGTACCCAACACTTCCCCGTTCTGATTTTTCCCGGG
>japura_1901
GATTACTTGCCAAGCGCCTAAAACCCAAAGGACTTGACGGTACCCTATATCCATCTAGAG
GAGCCTGTCCTATAATCGATAACCCACGTTCAACCTCACCACTTCTAGTTTCTCAGCCTG
TATACCTCCGTCGCCAGCTTACCTCGTGAGCGCCTCATAGTGAGCATAATGTCTTCCAAC
AACACGTCAGGTCAAGGTGCAGCTAATGAAGCGGGAAAAGATGGGCTACACTTTCTATCT
TAGAACACACGGAAAACTACTATGAAATCTAGTTTGAAGGCGGATTTAGCAGTAAAAAGA
GACCATTACACTCATTTTAAATTGGCACTAGGGTGTGTACACACCGCCCGTCACCCTCTT
CAAA-CAATTTA--TTATAATTTATAATCCTCCCCCATAAAGAAGAGGCAAGTCGAAACA
TGGTTCAACGGCCGCGGTATCCTAACCGTGCG-AAGGTAGCGTAATCACTTGTTCTCTAA
ATCAGGACTAGTATGAACGGCACCACGAGGGTTATACTGTCTCCTTTTTCCAATTAGTGA
ACTTAATCTTCCCGTGAAGAAGCCGGAATAATCCTATAAGACGAGAAGACCCTTTGGAGC
TTTAAACATCTTAGCACTTGCATTATCTTTATTTTGAATATTATATACCCCGCATGATGA
CTATAAGTTTTAGGTTGGGGTGACCGCGGAGTAAAATAAACCCTCCACACTGTAAGAATT
T-AATCTTAACTAAGAGCCAC---TCTAAGTATCAGT-ATACTGACATCTATTGACCCAA
TATACTTGATCAACGAACCAAGTTACCCTAGGGATAACAGCGCAATCCATTTCAAGAGCC
CCTATCGCCAAATGGGTTTACGACCTCGATGTTGGATCAGGATCTCCCAGTGGTGCAGCC
GCTATCTTTTGTGATAATCTTTATAGTTATACCAATTCTGATTGGGGGTTTGGAAATTGA
CTGTCCCCTAATAATTGGGGCCCCGGACATAGCTTTCCCGAATAAATAACATAAGCTTTT
GACTTCTTCCACCCTCATTCCTTCTTTACTCGCCTCCGCAGGCATTGAAGCCGAGCGGCA
CGTGAACAGTTTATCCCCTAGCAAGCAACATTGCTCACGCAGGCCCTCTGTTGACCTAAC
CATCTCTCTTTACACCTAGCTGGTGTTCTTCAATTCTTGGTGCAATCAATTTTATTACCA
CCACTTTAAACATAAAAGCACCCTCAGTGACACAATATCAAACCCCATTATTTGTCTGAT
CCGTCCTAATCACCGCAGTTGCTTCTTCTTTCTCTTCCAGTCTTAGCAGCCTGGAACCCT
CACTACTGCCTTTAACAGACCCGAAACTTTAAACCCTTGACCCCCCGCGGCAGGACCCCG
GTGACCCAATCCCTCGTACCCAACACTTCCCCGTTCTGATTTTTCCCGGG
>japura_1934
GATTACTTGCCAAGCGCCTAAAACCCAAAGGACTTGACGGTACCCTACATCCATCTAGAG
GAGCCTGTCCTATAATCGATAACCCACGTTCAACCTCACCACTTCTAGTTTCTCAGCCTG
TATACCTCCGTCGCCAGCTTACCTCGTGAGCGCCTCATAGTGAGCATAATGTCTTCCAAC
AACACGTCAGGTCAAGGTGCAGCTAATGAAGCGGGAAAAGATGGGCTACACTTTCTATCT
TAGAACACACGGAAAACTACTATGAAATCTAGTTTGAAGGCGGATTTAGCAGTAAAAAGA
GACCATTACACTCATTTTAAATTGGCACTAGGGTGTGTACACACCGCCCGTCACCCTCTT
CAAA-CAATTTA--TTATAATTTATAATCCTCCCCCATAAAGAAGAGGCAAGTCGAAACA
TGGTTCAACGGCCGCGGTATCCTAACCGTGCG-AAGGTAGCGTAATCACTTGTTCTCTAA
ATCAGGACTAGTATGAACGGCACCACGAAGGTTATACTGTCTCCTTTTTCCAATTAGTGA
ACTTAATCTTCCCGTGAAGAAGCCGGAATAATCCTATAAGACGAGAAGACCCTTTGGAGC
TTTAAACAACTTAGCACTTGCATTATCTTTATTTTGAATATTATATACCCCGCATGATGA
CTATAAGTTTTAGGTTGGGGTGACCGCGGAGTAAAATAAACCCTCCACACTGTAAGAATT
T-AATCTTAACTAAGAGCCAC---TCTAAGTATCAGT-ATACTGACATCTATTGACCCAA
TATATTTGATCAACGAACCAAGTTACCCTAGGGATAACAGCGCAATCCATTTCAAGAGCC
CCTATCGCCAAATGGGTTTACGACCTCGATGTTGGATCAGGATCTCCCAGTGGTGCAGCC
GCTATCTTTTGTGATAATCTTTATAGTTATACCAATTCTGATTGGGGGTTTGGAAATTGA
CTGTCCCCTAATAATTGGGGCCCCGGACATAGCTTTCCCGAATAAATAACATAAGCTTTT
GACTTCTTCCACCCTCATTCCTTCTTTACTCGCCTCCGCAGGCATTGAAGCCGAGCGGCA
CGTGAACAGTTTATCCCCTAGCAAGCAACATTGCTCACGCAGGCCCTCTGTTGACCTAAC
CATCTCTCTTTACACCTAGCTGGTGTTCTTCAATTCTTGGTGCAATCAATTTTATTACCA
CCACTTTAAACATAAAAGCACCCTCAGTGACACAATATCAAACCCCATTATTTGTCTGAT
CCGTCCTAATCACCGCAGTTGCTTCTTCTTTCTCTTCCAGTCTTAGCAGCCTGGAACCCT
CACTACTGCCTTTAACAGACCCGAAACTTTAAACCCTTGACCCCCCGCGGCAGGACCCCG
GTGACCCAATCCCTCGTACCCAACACTTCCCCGTTCTGATTTTTCCCGGG
>japura_1940
GATTACTTGCCAAGCGCCTAAAACCCAAAGGACTTGACGGTACCCTATATCCATCTAGAG
GAGCCTGTCCTATAATCGATAACCCACGTTCAACCTCACCACTTCTAGTTTCTCAGCCTG
TATACCTCCGTCGCCAGCTTACCTCGTGAGCGCCTCATAGTGAGCATAATGTCTTCCAAC
AACACGTCAGGTCAAGGTGCAGCTAATGAAGCGGGAAAAGATGGGCTACACTTTCTATCT
TAGAACACACGGAAAACTACTATGAAATCTAGTTTGAAGGCGGATTTAGCAGTAAAAAGA
GACCATTACACTCATTTTAAATTGGCACTAGGGTGTGTACACACCGCCCGTCACCCTCTT
CAAA-CAATTTA--TTATAATTTATAATCCTCCCCCATAAAGAAGAGGCAAGTCGAAACA
TGGTTCAACGGCCGCGGTATCCTAACCGTGCG-AAGGTAGCGTAATCACTTGTTCTCTAA
ATCAGGACTAGTATGAACGGCACCACGAGGGTTATACTGTCTCCTTTTTCCAATTAGTGA
ACTTAATCTTCCCGTGAAGAAGCCGGAATAATCCTATAAGACGAGAAGACCCTTTGGAGC
TTTAAACATCTTAGCACTTGCATTATCTTTATTTTGAATATTATATACCCCGCATGATGA
CTATAAGTTTTAGGTTGGGGTGACCGCGGAGTAAAATAAACCCTCCACACTGTAAGAATT
T-AATCTTAACTAAGAGCCAC---TCTAAGTATCAGT-ATACTGACATCTATTGACCCAA
TATACTTGATCAACGAACCAAGTTACCCTAGGGATAACAGCGCAATCCATTTCAAGAGCC
CCTATCGCCAAATGGGTTTACGACCTCGATGTTGGATCAGGATCTCCCAGTGGTGCAGCC
GCTATCTTTTGTGATAATCTTTATAGTTATACCAATTCTGATTGGGGGTTTGGAAATTGA
CTGTCCCCTAATAATTGGGGCCCCGGACATAGCTTTCCCGAATAAATAACATAAGCTTTT
GACTTCTTCCACCCTCATTCCTTCTTTACTCGCCTCCGCAGGCATTGAAGCCGAGCGGCA
CGTGAACAGTTTATCCCCTAGCAAGCAACATTGCTCACGCAGGCCCTCTGTTGACCTAAC
CATCTCTCTTTACACCTAGCTGGTGTTCTTCAATTCTTGGTGCAATCAATTTTATTACCA
CCACTTTAAACATAAAAGCACCCTCAGTGACACAATATCAAACCCCATTATTTGTCTGAT
CCGTCCTAATCACCGCAGTTGCTTCTTCTTTCTCTTCCAGTCTTAGCAGCCTGGAACCCT
CACTACTGCCTTTAACAGACCCGAAACTTTAAACCCTTGACCCCCCGCGGCAGGACCCCG
GTGACCCAATCCCTCGTACCCAACACTTCCCCGTTCTGATTTTTCCCGGG
>japura_1951
GATTACTTGCCAAGCGCCTAAAACCCAAAGGACTTGACGGTACCCTACATCCATCTAGAG
GAGCCTGTCCTATAATCGATAACCCACGTTCAACCTCACCACTTCTAGTTTCTCAGCCTG
TATACCTCCGTCGCCAGCTTACCTCGTGAGCGCCTCATAGTGAGCATAATGTCTTCCAAC
AACACGTCAGGTCAAGGTGCAGCTAATGAAGCGGGAAAAGATGGGCTACACTTTCTATCT
TAGAACACACGGAAAACTACTATGAAATCTAGTTTGAAGGCGGATTTAGCAGTAAAAAGA
GACCATTACACTCATTTTAAATTGGCACTAGGGTGTGTACACACCGCCCGTCACCCTCTT
CAAA-CAATTTA--TTATAATTTATAATCCTCCCCCATAAAGAAGAGGCAAGTCGAAACA
TGGTTCAACGGCCGCGGTATCCTAACCGTGCG-AAGGTAGCGTAATCACTTGTTCTCTAA
ATCAGGACTAGTATGAACGGCACCACGAGGGTTATACTGTCTCCTTTTTCCAATTAGTGA
ACTTAATCTTCCCGTGAAGAAGCCGGAATAATCCTATAAGACGAGAAGACCCTTTGGAGC
TTTAAACATCTTAGCACTTGCATTATCTTTATTTTGAATATTATATACCCCGCATGATGA
CTATAAGTTTTAGGTTGGGGTGACCGCGGAGTAAAATAAACCCTCCACACTGTAAGAATT
T-AATCTTAACTAAGAGCCAC---TCTAAGTATCAGT-ATACTGACATCTATTGACCCAA
TATACTTGATCAACGAACCAAGTTACCCTAGGGATAACAGCGCAATCCATTTCAAGAGCC
CCTATCGCCAAATGGGTTTACGACCTCGATGTTGGATCAGGATCTCCCAGTGGTGCAGCC
GCTATCTTTTGTGATAATCTTTATAGTTATACCAATTCTGATTGGGGGTTTGGAAATTGA
CTGTCCCCTAATAATTGGGGCCCCGGACATAGCTTTCCCGAATAAATAACATAAGCTTTT
GACTTCTTCCACCCTCATTCCTTCTTTACTCGCCTCCGCAGGCATTGAGGCCGAGCGGCA
CGTGAACAGTTTATCCCCTAGCAAGCAACATTGCTCACGCAGGCCCTCTGTTGACCTAAC
CATCTCTCTTTACACCTAGCTGGTGTTCTTCAATTCTTGGTGCAATCAATTTTATTACCA
CCACTTTAAACATAAAAGCACCCTCAGTGACACAATATCAAACCCCATTATTTGTCTGAT
CCGTCCTAATCACCGCAGTTGCTTCTTCTTTCTCTTCCAGTCTTAGCAGCCTGGAACCCT
CACTACTGCCTTTAACAGACCCGAAACTTTAAACCCTTGACCCCCCGCGGCAGGACCCCG
GTGACCCAATCCCTCGTACCCAACACTTCCCCGTTCTGATTTTTCCCGGG
>japura_1952
GATTACTTGCCAAGCGCCTAAAACCCAAAGGACTTGACGGTACCCTATATCCATCTAGAG
GAGCCTGTCCTATAATCGATAACCCACGTTCAACCTCACCACTTCTAGTTTCTCAGCCTG
TATACCTCCGTCGCCAGCTTACCTCGTGAGCGCCTCATAGTGAGCATAATGTCTTCCAAC
AACACGTCAGGTCAAGGTGCAGCTAATGAAGCGGGAAAAGATGGGCTACACTTTCTATCT
TAGAACACACGGAAAACTACTATGAAATCTAGTTTGAAGGCGGATTTAGCAGTAAAAAGA
GACCATTACACTCATTTTAAATTGGCACTAGGGTGTGTACACACCGCCCGTCACCCTCTT
CAAA-CAATTTA--TTATAATTTATAATCCTCCCCCATAAAGAAGAGGCAAGTCGAAACA
TGGTTCAACGGCCGCGGTATCCTAACCGTGCG-AAGGTAGCGTAATCACTTGTTCTCTAA
ATCAGGACTAGTATGAACGGCACCACGAGGGTTATACTGTCTCCTTTTTCCAATTAGTGA
ACTTAATCTTCCCGTGAAGAAGCCGGAATAATCCTATAAGACGAGAAGACCCTTTGGAGC
TTTAAACATCTTAGCACTTGCATTATCTTTATTTTGAATATTATATACCCCGCATGATGA
CTATAAGTTTTAGGTTGGGGTGACCGCGGAGTAAAATAAACCCTCCACACTGTAAGAATT
T-AATCTTAACTAAGAGCCAC---TCTAAGTATCAGT-ATACTGACATCTATTGACCCAA
TATACTTGATCAACGAACCAAGTTACCCTAGGGATAACAGCGCAATCCATTTCAAGAGCC
CCTATCGCCAAATGGGTTTACGACCTCGATGTTGGATCAGGATCTCCCAGTGGTGCAGCC
GCTATCTTTTGTGATAATCTTTATAGTTATACCAATTCTGATTGGGGGTTTGGAAATTGA
CTGTCCCCTAATAATTGGGGCCCCGGACATAGCTTTCCCGAATAAATAACATAAGCTTTT
GACTTCTTCCACCCTCATTCCTTCTTTACTCGCCTCCGCAGGCATTGAAGCCGAGCGGCA
CGTGAACAGTTTATCCCCTAGCAAGCAACATTGCTCACGCAGGCCCTCTGTTGACCTAAC
CATCTCTCTTTACACCTAGCTGGTGTTCTTCAATTCTTGGTGCAATCAATTTTATTACCA
CCACTTTAAACATAAAAGCACCCTCAGTGACACAATATCAAACCCCATTATTTGTCTGAT
CCGTCCTAATCACCGCAGTTGCTTCTTCTTTCTCTTCCAGTCTTAGCAGCCTGGAACCCT
CACTACTGCCTTTAACAGACCCGAAACTTTAAACCCTTGACCCCCCGCGGCAGGACCCCG
GTGACCCAATCCCTCGTACCCAACACTTCCCCGTTCTGATTTTTCCCGGG
>japura_1989
GATTACTTGCCAAGCGCCTAAAACCCAAAGGACTTGACGGTACCCTATATCCATCTAGAG
GAGCCTGTCCTATAATCGATAACCCACGTTCAACCTCACCACTTCTAGTTTCTCAGCCTG
TATACCTCCGTCGCCAGCTTACCTCGTGAGCGCCTCATAGTGAGCATAATGTCTTCCAAC
AACACGTCAGGTCAAGGTGCAGCTAATGAAGCGGGAAAAGATGGGCTACACTTTCTATCT
TAGAACACACGGAAAACTACTATGAAATCTAGTTTGAAGGCGGATTTAGCAGTAAAAAGA
GACCATTACACTCATTTTAAATTGGCACTAGGGTGTGTACACACCGCCCGTCACCCTCTT
CAAA-CAATTTA--TTATAATTTATAATCCTCCCCCATAAAGAAGAGGCAAGTCGAAACA
TGGTTCAACGGCCGCGGTATCCTAACCGTGCG-AAGGTAGCGTAATCACTTGTTCTCTAA
ATCAGGACTAGTATGAACGGCACCACGAAGGTTACACTGTCTCCTTTTTCCAATTAGTGA
ACTTAATCTTCCCGTGAAGAAGCCGGAATAATCCTATAAGACGAGAAGACCCTTTGGAGC
TTTAAACAACTTAGCACTTGCATTATCTTTATTTTGAATATTATATACCCCGCATGATGA
CTATAAGTTTTAGGTTGGGGTGACCGCGGAGTAAAATAAACCCTCCACACTGTAAGAATT
T-AATCTTAACTAAGAGCCAC---TCTAAGTATCAGT-ATACTGACATCTATTGACCCAA
TATATTTGATCAACGAACCAAGTTACCCTAGGGATAACAGCGCAATCCATTTCAAGAGCC
CCTATCGCCAAATGGGTTTACGACCTCGATGTTGGATCAGGATCTCCCAGTGGTGCAGCC
GCTATCTTTTGTGATAATCTTTATAGTTATACCAATTCTGATTGGGGGTTTGGAAATTGA
CTGTCCCCTAATAATTGGGGCCCCGGACATAGCTTTCCCGAATAAATAACATAAGCTTTT
GACTTCTTCCACCCTCATTCCTTCTTTACTCGCCTCCGCAGGCATTGAAGCCGAGCGGCA
CGTGAACAGTTTATCCCCTAGCAAGCAACATTGCTCACGCAGGCCCTCTGTTGACCTAAC
CATCTCTCTTTACACCTAGCTGGTGTTCTTCAATTCTTGGTGCAATCAATTTTATTACCA
CCACTTTAAACATAAAAGCACCCTCAGTGACACAATATCAAACCCCATTATTTGTCTGAT
CCGTCCTAATCACCGCAGTTGCTTCTTCTTTCTCTTCCAGTCTTAGCAGCCTGGAACCCT
CACTACTGCCTTTAACAGACCCGAAACTTTAAACCCTTGACCCCCCGCGGCAGGACCCCG
GTGACCCAATCCCTCGTACCCAACACTTCCCCGTTCTGATTTTTCCCGGG
>japura_1995
GATTACTTGCCAAGCGCCTAAAACCCAAAGGACTTGACGGTACCCTATATCCATCTAGAG
GAGCCTGTCCTATAATCGATAACCCACGTTCAACCTCACCACTTCTAGTTTCTCAGCCTG
TATACCTCCGTCGCCAGCTTACCTCGTGAGCGCCTCATAGTGAGCATAATGTCTTCCAAC
AACACGTCAGGTCAAGGTGCAGCTAATGAAGCGGGAAAAGATGGGCTACACTTTCTATCT
TAGAACACACGGAAAACTACTATGAAATCTAGTTTGAAGGCGGATTTAGCAGTAAAAAGA
GACCATTACACTCATTTTAAATTGGCACTAGGGTGTGTACACACCGCCCGTCACCCTCTT
CAAA-CAATTTA--TTATAATTTATAATCCTCCCCCATAAAGAAGAGGCAAGTCGAAACA
TGGTTCAACGGCCGCGGTATCCTAACCGTGCG-AAGGTAGCGTAATCACTTGTTCTCTAA
ATCAGGACTAGTATGAACGGCACCACGAGGGTTATACTGTCTCCTTTTTCCAATTAGTGA
ACTTAATCTTCCCGTGAAGAAGCCGGAATAATCCTATAAGACGAGAAGACCCTTTGGAGC
TTTAAACATCTTAGCACTTGCATTATCTTTATTTTGAATATTATATACCCCGCATGATGA
CTATAAGTTTTAGGTTGGGGTGACCGCGGAGTAAAATAAACCCTCCACACTGTAAGAATT
T-AATCTTAACTAAGAGCCAC---TCTAAGTATCAGT-ATACTGACATCTATTGACCCAA
TATACTTGATCAACGAACCAAGTTACCCTAGGGATAACAGCGCAATCCATTTCAAGAGCC
CCTATCGCCAAATGGGTTTACGACCTCGATGTTGGATCAGGATCTCCCAGTGGTGCAGCC
GCTATCTTTTGTGATAATCTTTATAGTTATACCAATTCTGATTGGGGGTTTGGAAATTGA
CTGTCCCCTAATAATTGGGGCCCCGGACATAGCTTTCCCGAATAAATAACATAAGCTTTT
GACTTCTTCCACCCTCATTCCTTCTTTACTCGCCTCCGCAGGCATTGAGGCCGAGCGGCA
CGTGAACAGTTTATCCCCTAGCAAGCAACATTGCTCACGCAGGCCCTCTGTTGACCTAAC
CATCTCTCTTTACACCTAGCTGGTGTTCTTCAATTCTTGGTGCAATCAATTTTATTACCA
CCACTTTAAACATAAAAGCACCCTCAGTGACACAATATCAAACCCCATTATTTGTCTGAT
CCGTCCTAATCACCGCAGTTGCTTCTTCTTTCTCTTCCAGTCTTAGCAGCCTGGAACCCT
CACTACTGCCTTTAACAGACCCGAAACTTTAAACCCTTGACCCCCCGCGGCAGGACCCCG
GTGACCCAATCCCTCGTACCCAACACTTCCCCGTTCTGATTTTTCCCGGG
>japura_2016
GATTACTTGCCAAGCGCCTAAAACCCAAAGGACTTGACGGTACCCTACATCCATCTAGAG
GAGCCTGTCCTATAATCGATAACCCACGTTCAACCTCACCACTTCTAGTTTCTCAGCCTG
TATACCTCCGTCGCCAGCTTACCTCGTGAGCGCCTCATAGTGAGCATAATGTCTTCCAAC
AACACGTCAGGTCAAGGTGCAGCTAATGAAGCGGGAAAAGATGGGCTACACTTTCTATCT
TAGAACACACGGAAAACTACTATGAAATCTAGTTTGAAGGCGGATTTAGCAGTAAAAAGA
GACCATTACACTCATTTTAAATTGGCACTAGGGTGTGTACACACCGCCCGTCACCCTCTT
CAAA-CAATTTA--TTATAATTTATAATCCTCCCCCATAAAGAAGAGGCAAGTCGAAACA
TGGTTCAACGGCCGCGGTATCCTAACCGTGCG-AAGGTAGCGTAATCACTTGTTCTCTAA
ATCAGGACTAGTATGAACGGCACCACGAAGGTTACACTGTCTCCTTTTTCCAATTAGTGA
ACTTAATCTTCCCGTGAAGAAGCCGGAATAATCCTATAAGACGAGAAGACCCTTTGGAGC
TTTAAACAACTTAGCACTTGCATTATCTTTATTTTGAATATTATATACCCCGCATGATGA
CTATAAGTTTTAGGTTGGGGTGACCGCGGAGTAAAATAAACCCTCCACACTGTAAGAATT
T-AATCTTAACTAAGAGCCAC---TCTAAGTATCAGT-ATACTGACATCTATTGACCCAA
TATATTTGATCAACGAACCAAGTTACCCTAGGGATAACAGCGCAATCCATTTCAAGAGCC
CCTATCGCCAAATGGGTTTACGACCTCGATGTTGGATCAGGATCTCCCAGTGGTGCAGCC
GCTATCTTTTGTGATAATCTTTATAGTTATACCAATTCTGATTGGGGGTTTGGAAATTGA
CTGTCCCCTAATAATTGGGGCCCCGGACATAGCTTTCCCGAATAAATAACATAAGCTTTT
GACTTCTTCCACCCTCATTCCTTCTTTACTCGCCTCCGCAGGCATTGAAGCCGAGCGGCA
CGTGAACAGTTTATCCCCTAGCAAGCAACATTGCTCACGCAGGCCCTCTGTTGACCTAAC
CATCTCTCTTTACACCTAGCTGGTGTTCTTCAATTCTTGGTGCAATCAATTTTATTACCA
CCACTTTAAACATAAAAGCACCCTCAGTGACACAATATCAAACCCCATTATTTGTCTGAT
CCGTCCTAATCACCGCAGTTGCTTCTTCTTTCTCTTCCAGTCTTAGCAGCCTGGAACCCT
CACTACTGCCTTTAACAGACCCGAAACTTTAAACCCTTGACCCCCCGCGGCAGGACCCCG
GTGACCCAATCCCTCGTACCCAACACTTCCCCGTTCTGATTTTTCCCGGG
>japura_2210
GATTACTTGCCAAGCGCCTAAAACCCAAAGGACTTGACGGTACCCTATATCCATCTAGAG
GAGCCTGTCCTATAATCGATAACCCACGTTCAACCTCACCACTTCTAGTTTCTCAGCCTG
TATACCTCCGTCGCCAGCTTACCTCGTGAGCGCCTCATAGTGAGCATAATGTCTTCCAAC
AACACGTCAGGTCAAGGTGCAGCTAATGAAGCGGGAAAAGATGGGCTACACTTTCTATCT
TAGAACACACGGAAAACTACTATGAAATCTAGTTTGAAGGCGGATTTAGCAGTAAAAAGA
GACCATTACACTCATTTTAAATTGGCACTAGGGTGTGTACACACCGCCCGTCACCCTCTT
CAAA-CAATTTA--TTATAATTTATAATCCTCCCCCATAAAGAAGAGGCAAGTCGAAACA
TGGTTCAACGGCCGCGGTATCCTAACCGTGCG-AAGGTAGCGTAATCACTTGTTCTCTAA
ATCAGGACTAGTATGAACGGCACCACGAGGGTTATACTGTCTCCTTTTTCCAATTAGTGA
ACTTAATCTTCCCGTGAAGAAGCCGGAATAATCCTATAAGACGAGAAGACCCTTTGGAGC
TTTAAACATCTTAGCACTTGCATTATCTTTATTTTGAATATTATATACCCCGCATGATGA
CTATAAGTTTTAGGTTGGGGTGACCGCGGAGTAAAATAAACCCTCCACACTGTAAGAATT
T-AATCTTAACTAAGAGCCAC---TCTAAGTATCAGT-ATACTGACATCTATTGACCCAA
TATACTTGATCAACGAACCAAGTTACCCTAGGGATAACAGCGCAATCCATTTCAAGAGCC
CCTATCGCCAAATGGGTTTACGACCTCGATGTTGGATCAGGATCTCCCAGTGGTGCAGCC
GCTATCTTTTGTGATAATCTTTATAGTTATACCAATTCTGATTGGGGGTTTGGAAATTGA
CTGTCCCCTAATAATTGGGGCCCCGGACATAGCTTTCCCGAATAAATAACATAAGCTTTT
GACTTCTTCCACCCTCATTCCTTCTTTACTCGCCTCCGCAGGCATTGAAGCCGAGCGGCA
CGTGAACAGTTTATCCCCTAGCAAGCAACATTGCTCACGCAGGCCCTCTGTTGACCTAAC
CATCTCTCTTTACACCTAGCTGGTGTTCTTCAATTCTTGGTGCAATCAATTTTATTACCA
CCACTTTAAACATAAAAGCACCCTCAGTGACACAATATCAAACCCCATTATTTGTCTGAT
CCGTCCTAATCACCGCAGTTGCTTCTTCTTTCTCTTCCAGTCTTAGCAGCCTGGAACCCT
CACTACTGCCTTTAACAGACCCGAAACTTTAAACCCTTGACCCCCCGCGGCAGGACCCCG
GTGACCCAATCCCTCGTACCCAACACTTCCCCGTTCTGATTTTTCCCGGG
>japura_2211
GATTACTTGCCAAGCGCCTAAAACCCAAAGGACTTGACGGTACCCTATATCCATCTAGAG
GAGCCTGTCCTATAATCGATAACCCACGTTCAACCTCACCACTTCTAGTTTCTCAGCCTG
TATACCTCCGTCGCCAGCTTACCTCGTGAGCGCCTCATAGTGAGCATAATGTCTTCCAAC
AACACGTCAGGTCAAGGTGCAGCTAATGAAGCGGGAAAAGATGGGCTACACTTTCTATCT
TAGAACACACGGAAAACTACTATGAAATCTAGTTTGAAGGCGGATTTAGCAGTAAAAAGA
GACCATTACACTCATTTTAAATTGGCACTAGGGTGTGTACACACCGCCCGTCACCCTCTT
CAAA-CAATTTA--TTATAATTTATAATCCTCCCCCATAAAGAAGAGGCAAGTCGAAACA
TGGTTCAACGGCCGCGGTATCCTAACCGTGCG-AAGGTAGCGTAATCACTTGTTCTCTAA
ATCAGGACTAGTATGAACGGCACCACGAGGGTTATACTGTCTCCTTTTTCCAATTAGTGA
ACTTAATCTTCCCGTGAAGAAGCCGGAATAATCCTATAAGACGAGAAGACCCTTTGGAGC
TTTAAACATCTTAGCACTTGCATTATCTTTATTTTGAATATTATATACCCCGCATGATGA
CTATAAGTTTTAGGTTGGGGTGACCGCGGAGTAAAATAAACCCTCCACACTGTAAGAATT
T-AATCTTAACTAAGAGCCAC---TCTAAGTATCAGT-ATACTGACATCTATTGACCCAA
TATACTTGATCAACGAACCAAGTTACCCTAGGGATAACAGCGCAATCCATTTCAAGAGCC
CCTATCGCCAAATGGGTTTACGACCTCGATGTTGGATCAGGATCTCCCAGTGGTGCAGCC
GCTATCTTTTGTGATAATCTTTATAGTTATACCAATTCTGATTGGGGGTTTGGAAATTGA
CTGTCCCCTAATAATTGGGGCCCCGGACATAGCTTTCCCGAATAAATAACATAAGCTTTT
GACTTCTTCCACCCTCATTCCTTCTTTACTCGCCTCCGCAGGCATTGAGGCCGAGCGGCA
CGTGAACAGTTTATCCCCTAGCAAGCAACATTGCTCACGCAGGCCCTCTGTTGACCTAAC
CATCTCTCTTTACACCTAGCTGGTGTTCTTCAATTCTTGGTGCAATCAATTTTATTACCA
CCACTTTAAACATAAAAGCACCCTCAGTGACACAATATCAAACCCCATTATTTGTCTGAT
CCGTCCTAATCACCGCAGTTGCTTCTTCTTTCTCTTCCAGTCTTAGCAGCCTGGAACCCT
CACTACTGCCTTTAACAGACCCGAAACTTTAAACCCTTGACCCCCCGCGGCAGGACCCCG
GTGACCCAATCCCTCGTACCCAACACTTCCCCGTTCTGATTTTTCCCGGG
>japura_2312
GATTACTTGCCAAGCGCCTAAAACCCAAAGGACTTGACGGTACCCTATATCCATCTAGAG
GAGCCTGTCCTATAATCGATAACCCACGTTCAACCTCACCACTTCTAGTTTCTCAGCCTG
TATACCTCCGTCGCCAGCTTACCTCGTGAGCGCCTCATAGTGAGCATAATGTCTTCCAAC
AACACGTCAGGTCAAGGTGCAGCTAATGAAGCGGGAAAAGATGGGCTACACTTTCTATCT
TAGAACACACGGAAAACTACTATGAAATCTAGTTTGAAGGCGGATTTAGCAGTAAAAAGA
GACCATTACACTCATTTTAAATTGGCACTAGGGTGTGTACACACCGCCCGTCACCCTCTT
CAAA-CAATTTA--TTATAATTTATAATCCTCCCCCATAAAGAAGAGGCAAGTCGAAACA
TGGTTCAACGGCCGCGGTATCCTAACCGTGCG-AAGGTAGCGTAATCACTTGTTCTCTAA
ATCAGGACTAGTATGAACGGCACCACGAAGGTTACACTGTCTCCTTTTTCCAATTAGTGA
ACTTAATCTTCCCGTGAAGAAGCCGGAATAATCCTATAAGACGAGAAGACCCTTTGGAGC
TTTAAACAACTTAGCACTTGCATTATCTTTATTTTGAATATTATATACCCCGCATGATGA
CTATAAGTTTTAGGTTGGGGTGACCGCGGAGTAAAATAAACCCTCCACACTGTAAGAATT
T-AATCTTAACTAAGAGCCAC---TCTAAGTATCAGT-ATACTGACATCTATTGACCCAA
TATATTTGATCAACGAACCAAGTTACCCTAGGGATAACAGCGCAATCCATTTCAAGAGCC
CCTATCGCCAAATGGGTTTACGACCTCGATGTTGGATCAGGATCTCCCAGTGGTGCAGCC
GCTATCTTTTGTGATAATCTTTATAGTTATACCAATTCTGATTGGGGGTTTGGAAATTGA
CTGTCCCCTAATAATTGGGGCCCCGGACATAGCTTTCCCGAATAAATAACATAAGCTTTT
GACTTCTTCCACCCTCATTCCTTCTTTACTCGCCTCCGCAGGCATTGAAGCCGAGCGGCA
CGTGAACAGTTTATCCCCTAGCAAGCAACATTGCTCACGCAGGCCCTCTGTTGACCTAAC
CATCTCTCTTTACACCTAGCTGGTGTTCTTCAATTCTTGGTGCAATCAATTTTATTACCA
CCACTTTAAACATAAAAGCACCCTCAGTGACACAATATCAAACCCCATTATTTGTCTGAT
CCGTCCTAATCACCGCAGTTGCTTCTTCTTTCTCTTCCAGTCTTAGCAGCCTGGAACCCT
CACTACTGCCTTTAACAGACCCGAAACTTTAAACCCTTGACCCCCCGCGGCAGGACCCCG
GTGACCCAATCCCTCGTACCCAACACTTCCCCGTTCTGATTTTTCCCGGG
>japura_2372
GATTACTTGCCAAGCGCCTAAAACCCAAAGGACTTGACGGTACCCTACATCCATCTAGAG
GAGCCTGTCCTATAATCGATAACCCACGTTCAACCTCACCACTTCTAGTTTCTCAGCCTG
TATACCTCCGTCGCCAGCTTACCTCGTGAGCGCCTCATAGTGAGCATAATGTCTTCCAAC
AACACGTCAGGTCAAGGTGCAGCTAATGAAGCGGGAAAAGATGGGCTACACTTTCTATCT
TAGAACACACGGAAAACTACTATGAAATCTAGTTTGAAGGCGGATTTAGCAGTAAAAAGA
GACCATTACACTCATTTTAAATTGGCACTAGGGTGTGTACACACCGCCCGTCACCCTCTT
CAAA-CAATTTA--TTATAATTTATAATCCTCCCCCATAAAGAAGAGGCAAGTCGAAACA
TGGTTCAACGGCCGCGGTATCCTAACCGTGCG-AAGGTAGCGTAATCACTTGTTCTCTAA
ATCAGGACTAGTATGAACGGCACCACGAAGGTTACACTGTCTCCTTTTTCCAATTAGTGA
ACTTAATCTTCCCGTGAAGAAGCCGGAATAATCCTATAAGACGAGAAGACCCTTTGGAGC
TTTAAACAACTTAGCACTTGCATTATCTTTATTTTGAATATTATATACCCCGCATGATGA
CTATAAGTTTTAGGTTGGGGTGACCGCGGAGTAAAATAAACCCTCCACACTGTAAGAATT
T-AATCTTAACTAAGAGCCAC---TCTAAGTATCAGT-ATACTGACATCTATTGACCCAA
TATATTTGATCAACGAACCAAGTTACCCTAGGGATAACAGCGCAATCCATTTCAAGAGCC
CCTATCGCCAAATGGGTTTACGACCTCGATGTTGGATCAGGATCTCCCAGTGGTGCAGCC
GCTATCTTTTGTGATAATCTTTATAGTTATACCAATTCTGATTGGGGGTTTGGAAATTGA
CTGTCCCCTAATAATTGGGGCCCCGGACATAGCTTTCCCGAATAAATAACATAAGCTTTT
GACTTCTTCCACCCTCATTCCTTCTTTACTCGCCTCCGCAGGCATTGAAGCCGAGCGGCA
CGTGAACAGTTTATCCCCTAGCAAGCAACATTGCTCACGCAGGCCCTCTGTTGACCTAAC
CATCTCTCTTTACACCTAGCTGGTGTTCTTCAATTCTTGGTGCAATCAATTTTATTACCA
CCACTTTAAACATAAAAGCACCCTCAGTGACACAATATCAAACCCCATTATTTGTCTGAT
CCGTCCTAATCACCGCAGTTGCTTCTTCTTTCTCTTCCAGTCTTAGCAGCCTGGAACCCT
CACTACTGCCTTTAACAGACCCGAAACTTTAAACCCTTGACCCCCCGCGGCAGGACCCCG
GTGACCCAATCCCTCGTACCCAACACTTCCCCGTTCTGATTTTTCCCGGG
>japura_2376
GATTACTTGCCAAGCGCCTAAAACCCAAAGGACTTGACGGTACCCTACATCCATCTAGAG
GAGCCTGTCCTATAATCGATAACCCACGTTCAACCTCACCACTTCTAGTTTCTCAGCCTG
TATACCTCCGTCGCCAGCTTACCTCGTGAGCGCCTCATAGTGAGCATAATGTCTTCCAAC
AACACGTCAGGTCAAGGTGCAGCTAATGAAGCGGGAAAAGATGGGCTACACTTTCTATCT
TAGAACACACGGAAAACTACTATGAAATCTAGTTTGAAGGCGGATTTAGCAGTAAAAAGA
GACCATTACACTCATTTTAAATTGGCACTAGGGTGTGTACACACCGCCCGTCACCCTCTT
CAAA-CAATTTA--TTATAATTTATAATCCTCCCCCATAAAGAAGAGGCAAGTCGAAACA
TGGTTCAACGGCCGCGGTATCCTAACCGTGCG-AAGGTAGCGTAATCACTTGTTCTCTAA
ATCAGGACTAGTATGAACGGCACCACGAAGGTTACACTGTCTCCTTTTTCCAATTAGTGA
ACTTAATCTTCCCGTGAAGAAGCCGGAATAATCCTATAAGACGAGAAGACCCTTTGGAGC
TTTAAACAACTTAGCACTTGCATTATCTTTATTTTGAATATTATATACCCCGCATGATGA
CTATAAGTTTTAGGTTGGGGTGACCGCGGAGTAAAATAAACCCTCCACACTGTAAGAATT
T-AATCTTAACTAAGAGCCAC---TCTAAGTATCAGT-ATACTGACATCTATTGACCCAA
TATATTTGATCAACGAACCAAGTTACCCTAGGGATAACAGCGCAATCCATTTCAAGAGCC
CCTATCGCCAAATGGGTTTACGACCTCGATGTTGGATCAGGATCTCCCAGTGGTGCAGCC
GCTATCTTTTGTGATAATCTTTATAGTTATACCAATTCTGATTGGGGGTTTGGAAATTGA
CTGTCCCCTAATAATTGGGGCCCCGGACATAGCTTTCCCGAATAAATAACATAAGCTTTT
GACTTCTTCCACCCTCATTCCTTCTTTACTCGCCTCCGCAGGCATTGAGGCCGAGCGGCA
CGTGAACAGTTTATCCCCTAGCAAGCAACATTGCTCACGCAGGCCCTCTGTTGACCTAAC
CATCTCTCTTTACACCTAGCTGGTGTTCTTCAATTCTTGGTGCAATCAATTTTATTACCA
CCACTTTAAACATAAAAGCACCCTCAGTGACACAATATCAAACCCCATTATTTGTCTGAT
CCGTCCTAATCACCGCAGTTGCTTCTTCTTTCTCTTCCAGTCTTAGCAGCCTGGAACCCT
CACTACTGCCTTTAACAGACCCGAAACTTTAAACCCTTGACCCCCCGCGGCAGGACCCCG
GTGACCCAATCCCTCGTACCCAACACTTCCCCGTTCTGATTTTTCCCGGG
>japura_2414
GATTACTTGCCAAGCGCCTAAAACCCAAAGGACTTGACGGTACCCTACATCCATCTAGAG
GAGCCTGTCCTATAATCGATAACCCACGTTCAACCTCACCACTTCTAGTTTCTCAGCCTG
TATACCTCCGTCGCCAGCTTACCTCGTGAGCGCCTCATAGTGAGCATAATGTCTTCCAAC
AACACGTCAGGTCAAGGTGCAGCTAATGAAGCGGGAAAAGATGGGCTACACTTTCTATCT
TAGAACACACGGAAAACTACTATGAAATCTAGTTTGAAGGCGGATTTAGCAGTAAAAAGA
GACCATTACACTCATTTTAAATTGGCACTAGGGTGTGTACACACCGCCCGTCACCCTCTT
CAAA-CAATTTA--TTATAATTTATAATCCTCCCCCATAAAGAAGAGGCAAGTCGAAACA
TGGTTCAACGGCCGCGGTATCCTAACCGTGCG-AAGGTAGCGTAATCACTTGTTCTCTAA
ATCAGGACTAGTATGAACGGCACCACGAAGGTTACACTGTCTCCTTTTTCCAATTAGTGA
ACTTAATCTTCCCGTGAAGAAGCCGGAATAATCCTATAAGACGAGAAGACCCTTTGGAGC
TTTAAACAACTTAGCACTTGCATTATCTTTATTTTGAATATTATATACCCCGCATGATGA
CTATAAGTTTTAGGTTGGGGTGACCGCGGAGTAAAATAAACCCTCCACACTGTAAGAATT
T-AATCTTAACTAAGAGCCAC---TCTAAGTATCAGT-ATACTGACATCTATTGACCCAA
TATATTTGATCAACGAACCAAGTTACCCTAGGGATAACAGCGCAATCCATTTCAAGAGCC
CCTATCGCCAAATGGGTTTACGACCTCGATGTTGGATCAGGATCTCCCAGTGGTGCAGCC
GCTATCTTTTGTGATAATCTTTATAGTTATACCAATTCTGATTGGGGGTTTGGAAATTGA
CTGTCCCCTAATAATTGGGGCCCCGGACATAGCTTTCCCGAATAAATAACATAAGCTTTT
GACTTCTTCCACCCTCATTCCTTCTTTACTCGCCTCCGCAGGCATTGAAGCCGAGCGGCA
CGTGAACAGTTTATCCCCTAGCAAGCAACATTGCTCACGCAGGCCCTCTGTTGACCTAAC
CATCTCTCTTTACACCTAGCTGGTGTTCTTCAATTCTTGGTGCAATCAATTTTATTACCA
CCACTTTAAACATAAAAGCACCCTCAGTGACACAATATCAAACCCCATTATTTGTCTGAT
CCGTCCTAATCACCGCAGTTGCTTCTTCTTTCTCTTCCAGTCTTAGCAGCCTGGAACCCT
CACTACTGCCTTTAACAGACCCGAAACTTTAAACCCTTGACCCCCCGCGGCAGGACCCCG
GTGACCCAATCCCTCGTACCCAACACTTCCCCGTTCTGATTTTTCCCGGG
>japura_2415
GATTACTTGCCAAGCGCCTAAAACCCAAAGGACTTGACGGTACCCTACATCCATCTAGAG
GAGCCTGTCCTATAATCGATAACCCACGTTCAACCTCACCACTTCTAGTTTCTCAGCCTG
TATACCTCCGTCGCCAGCTTACCTCGTGAGCGCCTCATAGTGAGCATAATGTCTTCCAAC
AACACGTCAGGTCAAGGTGCAGCTAATGAAGCGGGAAAAGATGGGCTACACTTTCTATCT
TAGAACACACGGAAAACTACTATGAAATCTAGTTTGAAGGCGGATTTAGCAGTAAAAAGA
GACCATTACACTCATTTTAAATTGGCACTAGGGTGTGTACACACCGCCCGTCACCCTCTT
CAAA-CAATTTA--TTATAATTTATAATCCTCCCCCATAAAGAAGAGGCAAGTCGAAACA
TGGTTCAACGGCCGCGGTATCCTAACCGTGCG-AAGGTAGCGTAATCACTTGTTCTCTAA
ATCAGGACTAGTATGAACGGCACCACGAAGGTTACACTGTCTCCTTTTTCCAATTAGTGA
ACTTAATCTTCCCGTGAAGAAGCCGGAATAATCCTATAAGACGAGAAGACCCTTTGGAGC
TTTAAACAACTTAGCACTTGCATTATCTTTATTTTGAATATTATATACCCCGCATGATGA
CTATAAGTTTTAGGTTGGGGTGACCGCGGAGTAAAATAAACCCTCCACACTGTAAGAATT
T-AATCTTAACTAAGAGCCAC---TCTAAGTATCAGT-ATACTGACATCTATTGACCCAA
TATATTTGATCAACGAACCAAGTTACCCTAGGGATAACAGCGCAATCCATTTCAAGAGCC
CCTATCGCCAAATGGGTTTACGACCTCGATGTTGGATCAGGATCTCCCAGTGGTGCAGCC
GCTATCATTCGTAATAATTTTTATAGTTATACCAATTCTGATTGGGGGTTTGGAAATTGA
CTGTCCCCTAATAATTGGGGCCCCGGACATAGCTTTCCCGAATAAATAATATAAGCTTTT
GACTTCTTCCACCCTCATTCCTTCTTTACTCGCCTCCGCAGGCATTGAAGCCGAGCGGCA
CGTGAACAGTTTATCCCCTAGCAAGCAATCTTGCTCACGCAGGCCCTCTGTTGACCTAAC
CATCTCTCTTTACACCTAGCTGGTGTTCTTCAATTCTTGGTGCAATCAATTTTATTACCA
CCACTTTAAACATAAAAGCACCCTCAGTGACACAATATCAAACCCCATTATTTGTCTGAT
CCGTCCTAATCACCGCAGTTGCTTCTTCTTTCTCTTCCAGTCTTAGCAGCCTGGAACCCT
CACTACTGCCTTTACCAGACCCGAAACTTTAAACCCTTGACCCCCCGCGGCAGGACCCCG
GTGACCCAATCCCTCGTACCCAACACTTCCCCGTTCTGATTTTTCCCGGG
>japura_2416
GATTACTTGCCAAGCGCCTAAAACCCAAAGGACTTGACGGTACCCTACATCCATCTAGAG
GAGCCTGTCCTATAATCGATAACCCACGTTCAACCTCACCACTTCTAGTTTCTCAGCCTG
TATACCTCCGTCGCCAGCTTACCTCGTGAGCGCCTCATAGTGAGCATAATGTCTTCCAAC
AACACGTCAGGTCAAGGTGCAGCTAATGAAGCGGGAAAAGATGGGCTACACTTTCTATCT
TAGAACACACGGAAAACTACTATGAAATCTAGTTTGAAGGCGGATTTAGCAGTAAAAAGA
GACCATTACACTCATTTTAAATTGGCACTAGGGTGTGTACACACCGCCCGTCACCCTCTT
CAAA-CAATTTA--TTATAATTTATAATCCTCCCCCATAAAGAAGAGGCAAGTCGAAACA
TGGTTCAACGGCCGCGGTATCCTAACCGTGCG-AAGGTAGCGTAATCACTTGTTCTCTAA
ATCAGGACTAGTATGAACGGCACCACGAGGGTTATACTGTCTCCTTTTTCCAATTAGTGA
ACTTAATCTTCCCGTGAAGAAGCCGGAATAATCCTATAAGACGAGAAGACCCTTTGGAGC
TTTAAACATCTTAGCACTTGCATTATCTTTATTTTGAATATTATATACCCCGCATGATGA
CTATAAGTTTTAGGTTGGGGTGACCGCGGAGTAAAATAAACCCTCCACACTGTAAGAATT
T-AATCTTAACTAAGAGCCAC---TCTAAGTATCAGT-ATACTGACATCTATTGACCCAA
TATACTTGATCAACGAACCAAGTTACCCTAGGGATAACAGCGCAATCCATTTCAAGAGCC
CCTATCGCCAAATGGGTTTACGACCTCGATGTTGGATCAGGATCTCCCAGTGGTGCAGCC
GCTATCATTCGTAATAATTTTTATAGTTATACCAATTCTGATTGGGGGTTTGGAAATTGA
CTGTCCCCTAATAATTGGGGCCCCGGACATAGCTTTCCCGAATAAATAATATAAGCTTTT
GACTTCTTCCACCCTCATTCCTTCTTTACTCGCCTCCGCAGGCATTGAAGCCGAGCGGCA
CGTGAACAGTTTATCCCCTAGCAAGCAATCTTGCTCACGCAGGCCCTCTGTTGACCTAAC
CATCTCTCTTTACACCTAGCTGGTGTTCTTCAATTCTTGGTGCAATCAATTTTATTACCA
CCACTTTAAACATAAAAGCACCCTCAGTGACACAATATCAAACCCCATTATTTGTCTGAT
CCGTCCTAATCACCGCAGTTGCTTCTTCTTTCTCTTCCAGTCTTAGCAGCCTGGAACCCT
CACTACTGCCTTTACCAGACCCGAAACTTTAAACCCTTGACCCCCCGCGGCAGGACCCCG
GTGACCCAATCCCTCGTACCCAACACTTCCCCGTTCTGATTTTTCCCGGG
>sgc_103
GATTACTTGCCAAGCGCCTAAAACCCAAAGGACTTGACGGTACCCTATATCCCTCTAGAG
GAGCCTGTCCTATAATCGATAACCCACGTTCAACCTCACCACTTCTAGTTTCTCAGCCTG
TATACCTCCGTCGCCAGCTTACCTCGTGAGCGCCTCATAGTGAGCATAATGTCTTCCAAC
AACACGTCAGGTCAAGGTGCAGCAAATGAAGCGGGAAGAGATGGGCTACACTCTCTATCT
TAGAACACACGGAAAACTATCATGAAATCTAGTTTGAAGGCGGATTTAGTAGTAAAAAGA
GACCATTACACTCATTTTAAATTGGCACTAGGGTGTGTACACACCGCCCGTCACCCTCTT
CGAA-CAATTCA--TTATAATTTATACTCCTCCCCCATAAAGAAGAGGCAAGTCGAAACA
TGGTTCAACGGCCGCGGTATCCTAACCGTGCG-AAGGTAGCGTAATCACTTGTTCTCTAA
ATCAGGACTAGTGTGAACGGCACCACGAGGGTTATACTGTCTCCTTTTTCCAATTAGTGA
ACTTAATCTTCCCGTGAAGAAGCCGGAGTAATCCTATAAGACGAGAAGACCCTTTGGAGC
TTTAAACATCTTCGCCCCTGCACTATCTTTATATCGAACATAATATACCCCGCATGATGA
CTATAAGTTTTAGGTTGGGGTGACCGCGGCGTAAAATAAACCCTCCACACTGTAAGAATT
T-AATCTTAACTAATAGCCAC---TCTGAATATCAGT-ATACTGACTACTATTGACCCAA
TATATTTGATCAACGAACCAAGTTACCCTAGGGATAACAGCGCAATCCATTTCAGAAGCC
CCTATCGCCAAATGGGTTTACGACCTCGATGTTGGATCAGGATTTCCCAGTGGTGCAGCC
GCTATCTTTTGTGATGATCTTTATAGTTATACCAATTCTGATTGGGGGTTTGGAAATTGA
CTGTCCCCTTATAATTGGGGCCCCGGACATGGCTTTCCCGAATAAATAATATAAGTTTTT
GACTTCTTCCACCCTCATTCCTTCTTTACTCGCCTCCGCAGGCATTGAAGCCGAGCGGCA
CGTGAACAGTTTATCCCCTAGCAAGCAACATTGCTCACGCAGGCCCTCTGTTGACCTAAC
CATCTCTCTTTACACCTAGCTGGTGTTCTTCAATTCTTGGCGCAATCAATTTTATTACCA
CCACTTTAAACATAAAAGCACCCTCAGTGACACAATACCAAACCCCACTATTTGTCTGAT
CCGTACTAATCACCGCAGTTGCTTCTTCTTTCTCTTCCGGTCTTAGCAGCCTGGAACCCT
CACTACTGCCTTTGACAGACCCGAAACTTTAAACCCTTGACCCCCCGCGGCAGGACCCCG
GTGACCCAATTCCTCGTACCCAACACTTCCCCGTTCTGATTTTTCCCGGG
>sgc_104
GATTACTTGCCAAGCGCCTAAAACCCAAAGGACTTGACGGTACCCTATATCCCTCTAGAG
GAGCCTGTCCTATAATCGATAACCCACGTTCAACCTCACCACTTCTAGTTTCTCAGCCTG
TATACCTCCGTCGCCAGCTTACCTCGTGAGCGCCTCATAGTGAGCATAATGTCTTCCAAC
AACACGTCAGGTCAAGGTGCAGCAAATGAAGCGGGAAGAGATGGGCTACACTCTCTATCT
TAGAACACACGGAAAACTATCATGAAATCTAGTTTGAAGGCGGATTTAGTAGTAAAAAGA
GACCATTACACTCATTTTAAATTGGCACTAGGGTGTGTACACACCGCCCGTCACCCTCTT
CGAA-CAATTCA--TTATAATTTATACTCCTCCCCCATAAAGAAGAGGCAAGTCGAAACA
TGGTTCAACGGCCGCGGTATCCTAACCGTGCG-AAGGTAGCGTAATCACTTGTTCTCTAA
ATCAGGACTAGTGTGAACGGCACCACGAGGGTTATACTGTCTCCTTTTTCCAATTAGTGA
ACTTAATCTTCCCGTGAAGAAGCCGGAGTAATCCTATAAGACGAGAAGACCCTTTGGAGC
TTTAAACATCTTCGCCCCTGCACTATCTTTATATCGAACATAATATACCCCGCATGATGA
CTATAAGTTTTAGGTTGGGGTGACCGCGGCGTAAAATAAACCCTCCACACTGTAAGAATT
T-AATCTTAACTAATAGCCAC---TCTGAATATCAGT-ATACTGACTACTATTGACCCAA
TATATTTGATCAACGAACCAAGTTACCCTAGGGATAACAGCGCAATCCATTTCAGAAGCC
CCTATCGCCAAATGGGTTTACGACCTCGATGTTGGATCAGGATTTCCCAGTGGTGCAGCC
GCTATCTTTTGTGATGATCTTTATAGTTATACCAATTCTGATTGGGGGTTTGGAAATTGA
CTGTCCCCTTATAATTGGGGCCCCGGACATGGCTTTCCCGAATAAATAATATAAGTTTTT
GACTTCTTCCACCCTCATTCCTTCTTTACTCGCCTCCGCAGGCATTGAAGCCGAGCGGCA
CGTGAACAGTTTATCCCCTAGCAAGCAACATTGCTCACGCAGGCCCTCTGTTGACCTAAC
CATCTCTCTTTACACCTAGCTGGTGTTCTTCAATTCTTGGCGCAATCAATTTTATTACCA
CCACTTTAAACATAAAAGCACCCTCAGTGACACAATACCAAACCCCACTATTTGTCTGAT
CCGTACTAATCACCGCAGTTGCTTCTTCTTTCTCTTCCGGTCTTAGCAGCCTGGAACCCT
CACTACTGCCTTTGACAGACCCGAAACTTTAAACCCTTGACCCCCCGCGGCAGGACCCCG
GTGACCCAATTCCTCGTACCCAACACTTCCCCGTTCTGATTTTTCCCGGG
>sgc_105
GATTACTTGCCAAGCGCCTAAAACCCAAAGGACTTGACGGTACCCTATATCCCTCTAGAG
GAGCCTGTCCTATAATCGATAACCCACGTTCAACCTCACCACTTCTAGTTTCTCAGCCTG
TATACCTCCGTCGCCAGCTTACCTCGTGAGCGCCTCATAGTGAGCATAATGTCTTCCAAC
AACACGTCAGGTCAAGGTGCAGCAAATGAAGCGGGAAGAGATGGGCTACACTCTCTATCT
TAGAACACACGGAAAACTATCATGAAATCTAGTTTGAAGGCGGATTTAGTAGTAAAAAGA
GACCATTACACTCATTTTAAATTGGCACTAGGGTGTGTACACACCGCCCGTCACCCTCTT
CGAA-CAATTCA--TTATAATTTATACTCCTCCCCCATAAAGAAGAGGCAAGTCGAAACA
TGGTTCAACGGCCGCGGTATCCTAACCGTGCG-AAGGTAGCGTAATCACTTGTTCTCTAA
ATCAGGACTAGTGTGAACGGCACCACGAGGGTTATACTGTCTCCTTTTTCCAATTAGTGA
ACTTAATCTTCCCGTGAAGAAGCCGGAGTAATCCTATAAGACGAGAAGACCCTTTGGAGC
TTTAAACATCTTCGCCCCTGCACTATCTTTATATCGAACATAATATACCCCGCATGATGA
CTATAAGTTTTAGGTTGGGGTGACCGCGGCGTAAAATAAACCCTCCACACTGTAAGAATT
T-AATCTTAACTAATAGCCAC---TCTGAATATCAGT-ATACTGACTACTATTGACCCAA
TATATTTGATCAACGAACCAAGTTACCCTAGGGATAACAGCGCAATCCATTTCAGAAGCC
CCTATCGCCAAATGGGTTTACGACCTCGATGTTGGATCAGGATTTCCCAGTGGTGCAGCC
GCTATCTTTTGTGATGATCTTTATAGTTATACCAATTCTGATTGGGGGTTTGGAAATTGA
CTGTCCCCTTATAATTGGGGCCCCGGACATGGCTTTCCCGAATAAATAATATAAGTTTTT
GACTTCTTCCACCCTCATTCCTTCTTTACTCGCCTCCGCAGGCATTGAAGCCGAGCGGCA
CGTGAACAGTTTATCCCCTAGCAAGCAACATTGCTCACGCAGGCCCTCTGTTGACCTAAC
CATCTCTCTTTACACCTAGCTGGTGTTCTTCAATTCTTGGCGCAATCAATTTTATTACCA
CCACTTTAAACATAAAAGCACCCTCAGTGACACAATACCAAACCCCACTATTTGTCTGAT
CCGTACTAATCACCGCAGTTGCTTCTTCTTTCTCTTCCGGTCTTAGCAGCCTGGAACCCT
CACTACTGCCTTTGACAGACCCGAAACTTTAAACCCTTGACCCCCCGCGGCAGGACCCCG
GTGACCCAATTCCTCGTACCCAACACTTCCCCGTTCTGATTTTTCCCGGG
>sgc_106
GATTACTTGCCAAGCGCCTAAAACCCAAAGGACTTGACGGTACCCTATATCCCTCTAGAG
GAGCCTGTCCTATAATCGATAACCCACGTTCAACCTCACCACTTCTAGTTTCTCAGCCTG
TATACCTCCGTCGCCAGCTTACCTCGTGAGCGCCTCATAGTGAGCATAATGTCTTCCAAC
AACACGTCAGGTCAAGGTGCAGCAAATGAAGCGGGAAGAGATGGGCTACACTCTCTATCT
TAGAACACACGGAAAACTATCATGAAATCTAGTTTGAAGGCGGATTTAGTAGTAAAAAGA
GACCATTACACTCATTTTAAATTGGCACTAGGGTGTGTACACACCGCCCGTCACCCTCTT
CGAA-CAATTCA--TTATAATTTATACTCCTCCCCCATAAAGAAGAGGCAAGTCGAAACA
TGGTTCAACGGCCGCGGTATCCTAACCGTGCG-AAGGTAGCGTAATCACTTGTTCTCTAA
ATCAGGACTAGTGTGAACGGCACCACGAGGGTTATACTGTCTCCTTTTTCCAATTAGTGA
ACTTAATCTTCCCGTGAAGAAGCCGGAGTAATCCTATAAGACGAGAAGACCCTTTGGAGC
TTTAAACATCTTCGCCCCTGCACTATCTTTATATCGAACATAATATACCCCGCATGATGA
CTATAAGTTTTAGGTTGGGGTGACCGCGGCGTAAAATAAACCCTCCACACTGTAAGAATT
T-AATCTTAACTAATAGCCAC---TCTGAATATCAGT-ATACTGACTACTATTGACCCAA
TATATTTGATCAACGAACCAAGTTACCCTAGGGATAACAGCGCAATCCATTTCAGAAGCC
CCTATCGCCAAATGGGTTTACGACCTCGATGTTGGATCAGGATTTCCCAGTGGTGCAGCC
GCTATCTTTTGTGATGATCTTTATAGTTATACCAATTCTGATTGGGGGTTTGGAAATTGA
CTGTCCCCTTATAATTGGGGCCCCGGACATAGCTTTCCCGAATAAATAATATGAGTTTTT
GACTTCTTCCACCCTCATTCCTTCTTTACTCGCCTCCGCAGGCATTGAAGCCGAGCGGCA
CGTGAACAGTTTATCCCCTAGCAAGCAACATTGCTCACGCAGGCCCTCTGTTGACCTAAC
CATCTCTCTTTACACCTAGCTGGTGTTCTTCAATTCTTGGCGCAATCAATTTTATTACCA
CCACTTTAAACATAAAAGCACCCTCAGTGACACAATACCAAACCCCACTATTTGTCTGAT
CCGTACTAATCACCGCAGTTGCTTCTTCTTTCTCTTCCGGTCTTAGCAGCCTGGAACCCT
CACTACTGCCTTTGACAGACCCGAAACTTTAAACCCTTGACCCCCCGCGGCAGGACCCCG
GTGACCCAATTCCTCGTACCCAACACTTCCCCGTTCTGATTTTTCCCGGG
>sgc_197
GATTACTTGCCAAGCGCCTAAAACCCAAAGGACTTGACGGTACCCTATATCCCTCTAGAG
GAGCCTGTCCTATAATCGATAACCCACGTTCAACCTCACCACTTCTAGTTTCTCAGCCTG
TATACCTCCGTCGCCAGCTTACCTCGTGAGCGCCTCATAGTGAGCATAATGTCTTCCAAC
AACACGTCAGGTCAAGGTGCAGCAAATGAAGCGGGAAGAGATGGGCTACACTCTCTATCT
TAGAACACACGGAAAACTATCATGAAATCTAGTTTGAAGGCGGATTTAGTAGTAAAAAGA
GACCATTACACTCATTTTAAATTGGCACTAGGGTGTGTACACACCGCCCGTCACCCTCTT
CGAA-CAATTCA--TTATAATTTATACTCCTCCCCCATAAAGAAGAGGCAAGTCGAAACA
TGGTTCAACGGCCGCGGTATCCTAACCGTGCG-AAGGTAGCGTAATCACTTGTTCTCTAA
ATCAGGACTAGTGTGAACGGCACCACGAGGGTTATACTGTCTCCTTTTTCCAATTAGTGA
ACTTAATCTTCCCGTGAAGAAGCCGGAGTAATCCTATAAGACGAGAAGACCCTTTGGAGC
TTTAAACATCTTCGCCCCTGCACTATCTTTATATCGAACATAATATACCCCGCATGATGA
CTATAAGTTTTAGGTTGGGGTGACCGCGGCGTAAAATAAACCCTCCACACTGTAAGAATT
T-AATCTTAACTAATAGCCAC---TCTGAATATCAGT-ATACTGACTACTATTGACCCAA
TATATTTGATCAACGAACCAAGTTACCCTAGGGATAACAGCGCAATCCATTTCAGAAGCC
CCTATCGCCAAATGGGTTTACGACCTCGATGTTGGATCAGGATTTCCCAGTGGTGCAGCC
GCTATCTTTTGTGATGATCTTTATAGTTATACCAATTCTGATTGGGGGTTTGGAAATTGA
CTGTCCCCTTATAATTGGGGCCCCGGACATAGCTTTCCCGAATAAATAATATGAGTTTTT
GACTTCTTCCACCCTCATTCCTTCTTTACTCGCCTCCGCAGGCATTGAAGCCGAGCGGCA
CGTGAACAGTTTATCCCCTAGCAAGCAACATTGCTCACGCAGGCCCTCTGTTGACCTAAC
CATCTCTCTTTACACCTAGCTGGTGTTCTTCAATTCTTGGCGCAATCAATTTTATTACCA
CCACTTTAAACATAAAAGCACCCTCAGTGACACAATACCAAACCCCACTATTTGTCTGAT
CCGTACTAATCACCGCAGTTGCTTCTTCTTTCTCTTCCGGTCTTAGCAGCCTGGAACCCT
CACTACTGCCTTTGACAGACCCGAAACTTTAAACCCTTGACCCCCCGCGGCAGGACCCCG
GTGACCCAATTCCTCGTACCCAACACTTCCCCGTTCTGATTTTTCCCGGG
>taracua_1
GATTACTTGCCAAGCGCCTAAAACCCAAAGGACTTGACGGTACCCTATATCCCTCTAGAG
GAGCCTGTCCTATAATCGATAACCCACGTTCAACCTCACCACTTCTAGTTTCTCAGCCTG
TATACCTCCGTCGCCAGCTTACCTCGTGAGCGCCTCATAGTGAGCATAATGTCTTCCAAC
AACACGTCAGGTCAAGGTGCAGCAAATGAAGCGGGAAGAGATGGGCTACACTCTCTATCT
TAGAACACACGGAAAACTATCATGAAATCTAGTTTGAAGGCGGATTTAGTAGTAAAAAGA
GACCATTACACTCATTTTAAATTGGCACTAGGGTGTGTACACACCGCCCGTCACCCTCTT
CGAA-CAATTCA--TTATAATTTATACTCCTCCCCCATAAAGAAGAGGCAAGTCGAAACA
TGGTTCAACGGCCGCGGTATCCTAACCGTGCG-AAGGTAGCGTAATCACTTGTTCTCTAA
ATCAGGACTAGTATGAACGGCACCACGAGGGTTATACTGTCTCCTTTTTCCAATTAGTGA
ACTTAATCTTCCCGTGAAGAAGCCGGAATAATCCTATAAGACGAGAAGACCCTTTGGAGC
TTTAAACATCTTAGCACTTGCACTATCTTTATTTTGAATATTATATACCCCGCATGATGA
CTATAAGTTTTAGGTTGGGGTGACCGCGGAGTAAAATAAACCCTCCACACTGTAAGAATT
T-AATCTTAACTAAGAGCCAC---TCTAAGTATCAGT-ATACTGACATCTATTGACCCAA
TATATTTGATCAACGAACCAAGTTACCCTAGGGATAACAGCGCAATCCATTTCAAGAGCC
CCTATCGCCAAATGGGTTTACGACCTCGATGTTGGATCAGGATTTCCCAGTGGTGCAGCC
GCTATCTTTTGTGATGATCTTTATAGTTATACCAATTCTGATTGGGGGTTTGGAAATTGA
CTGTCCCCTTATAATTGGGGCCCCGGACATAGCTTTCCCGAATAAATAATATGAGTTTTT
GACTTCTTCCACCCTCATTCCTTCTTTACTCGCCTCCGCAGGCATTGAAGCCGAGCGGCA
CGTGAACAGTTTATCCCCTAGCAAGCAACATTGCTCACGCAGGCCCTCTGTTGACCTAAC
CATCTCTCTTTACACCTAGCTGGTGTTCTTCAATTCTTGGCGCAATCAATTTTATTACCA
CCACTTTAAACATAAAAGCACCCTCAGTGACACAATACCAAACCCCACTATTTGTCTGAT
CCGTACTAATCACCGCAGTTGCTTCTTCTTTCTCTTCCGGTCTTAGCAGCCTGGAACCCT
CACTACTGCCTTTGACAGACCCGAAACTTTAAACCCTTGACCCCCCGCGGCAGGACCCCG
GTGACCCAATTCCTCGTACCCAACACTTCCCCGTTCTGATTTTTCCCGGG
>taracua_100
GATTACTTGCCAAGCGCCTAAAACCCAAAGGACTTGACGGTACCCTATATCCCTCTAGAG
GAGCCTGTCCTATAATCGATAACCCACGTTCAACCTCACCACTTCTAGTTTCTCAGCCTG
TATACCTCCGTCGCCAGCTTACCTCGTGAGCGCCTCATAGTGAGCATAATGTCTTCCAAC
AACACGTCAGGTCAAGGTGCAGCAAATGAAGCGGGAAGAGATGGGCTACACTCTCTATCT
TAGAACACACGGAAAACTATCATGAAATCTAGTTTGAAGGCGGATTTAGTAGTAAAAAGA
GACCATTACACTCATTTTAAATTGGCACTAGGGTGTGTACACACCGCCCGTCACCCTCTT
CGAA-CAATTCA--TTATAATTTATACTCCTCCCCCATAAAGAAGAGGCAAGTCGAAACA
TGGTTCAACGGCCGCGGTATCCTAACCGTGCG-AAGGTAGCGTAATCACTTGTTCTCTAA
ATCAGGACTAGTATGAACGGCACCACGAGGGTTATACTGTCTCCTTTTTCCAATTAGTGA
ACTTAATCTTCCCGTGAAGAAGCCGGAATAATCCTATAAGACGAGAAGACCCTTTGGAGC
TTTAAACATCTTAGCACTTGCACTATCTTTATTTTGAATATTATATACCCCGCATGATGA
CTATAAGTTTTAGGTTGGGGTGACCGCGGAGTAAAATAAACCCTCCACACTGTAAGAATT
T-AATCTTAACTAAGAGCCAC---TCTAAGTATCAGT-ATACTGACATCTATTGACCCAA
TATATTTGATCAACGAACCAAGTTACCCTAGGGATAACAGCGCAATCCATTTCAAGAGCC
CCTATCGCCAAATGGGTTTACGACCTCGATGTTGGATCAGGATTTCCCAGTGGTGCAGCC
GCTATCTTTTGTGATGATCTTTATAGTTATACCAATTCTGATTGGGGGTTTGGAAATTGA
CTGTCCCCTTATAATTGGGGCCCCGGACATGGCTTTCCCGAATAAATAATATAAGTTTTT
GACTTCTTCCACCCTCATTCCTTCTTTACTCGCCTCCGCAGGCATTGAAGCCGAGCGGCA
CGTGAACAGTTTATCCCCTAGCAAGCAACATTGCTCACGCAGGCCCTCTGTTGACCTAAC
CATCTCTCTTTACACCTAGCTGGTGTTCTTCAATTCTTGGCGCAATCAATTTTATTACCA
CCACTTTAAACATAAAAGCACCCTCAGTGACACAATACCAAACCCCACTATTTGTCTGAT
CCGTACTAATCACCGCAGTTGCTTCTTCTTTCTCTTCCGGTCTTAGCAGCCTGGAACCCT
CACTACTGCCTTTGACAGACCCGAAACTTTAAACCCTTGACCCCCCGCGGCAGGACCCCG
GTGACCCAATTCCTCGTACCCAACACTTCCCCGTTCTGATTTTTCCCGGG
>taracua_101
GATTACTTGCCAAGCGCCTAAAACCCAAAGGACTTGACGGTACCCTATATCCCTCTAGAG
GAGCCTGTCCTATAATCGATAACCCACGTTCAACCTCACCACTTCTAGTTTCTCAGCCTG
TATACCTCCGTCGCCAGCTTACCTCGTGAGCGCCTCATAGTGAGCATAATGTCTTCCAAC
AACACGTCAGGTCAAGGTGCAGCAAATGAAGCGGGAAGAGATGGGCTACACTCTCTATCT
TAGAACACACGGAAAACTATCATGAAATCTAGTTTGAAGGCGGATTTAGTAGTAAAAAGA
GACCATTACACTCATTTTAAATTGGCACTAGGGTGTGTACACACCGCCCGTCACCCTCTT
CGAA-CAATTCA--TTATAATTTATACTCCTCCCCCATAAAGAAGAGGCAAGTCGAAACA
TGGTTCAACGGCCGCGGTATCCTAACCGTGCG-AAGGTAGCGTAATCACTTGTTCTCTAA
ATCAGGACTAGTATGAACGGCACCACGAGGGTTATACTGTCTCCTTTTTCCAATTAGTGA
ACTTAATCTTCCCGTGAAGAAGCCGGAATAATCCTATAAGACGAGAAGACCCTTTGGAGC
TTTAAACATCTTAGCACTTGCACTATCTTTATTTTGAATATTATATACCCCGCATGATGA
CTATAAGTTTTAGGTTGGGGTGACCGCGGAGTAAAATAAACCCTCCACACTGTAAGAATT
T-AATCTTAACTAAGAGCCAC---TCTAAGTATCAGT-ATACTGACATCTATTGACCCAA
TATATTTGATCAACGAACCAAGTTACCCTAGGGATAACAGCGCAATCCATTTCAAGAGCC
CCTATCGCCAAATGGGTTTACGACCTCGATGTTGGATCAGGATTTCCCAGTGGTGCAGCC
GCTATCTTTTGTGATGATCTTTATAGTTATACCAATTCTGATTGGGGGTTTGGAAATTGA
CTGTCCCCTTATAATTGGGGCCCCGGACATGGCTTTCCCGAATAAATAATATAAGTTTTT
GACTTCTTCCACCCTCATTCCTTCTTTACTCGCCTCCGCAGGCATTGAAGCCGAGCGGCA
CGTGAACAGTTTATCCCCTAGCAAGCAACATTGCTCACGCAGGCCCTCTGTTGACCTAAC
CATCTCTCTTTACACCTAGCTGGTGTTCTTCAATTCTTGGCGCAATCAATTTTATTACCA
CCACTTTAAACATAAAAGCACCCTCAGTGACACAATACCAAACCCCACTATTTGTCTGAT
CCGTACTAATCACCGCAGTTGCTTCTTCTTTCTCTTCCGGTCTTAGCAGCCTGGAACCCT
CACTACTGCCTTTGACAGACCCGAAACTTTAAACCCTTGACCCCCCGCGGCAGGACCCCG
GTGACCCAATTCCTCGTACCCAACACTTCCCCGTTCTGATTTTTCCCGGG
>taracua_102
GATTACTTGCCAAGCGCCTAAAACCCAAAGGACTTGACGGTACCCTATATCCCTCTAGAG
GAGCCTGTCCTATAATCGATAACCCACGTTCAACCTCACCACTTCTAGTTTCTCAGCCTG
TATACCTCCGTCGCCAGCTTACCTCGTGAGCGCCTCATAGTGAGCATAATGTCTTCCAAC
AACACGTCAGGTCAAGGTGCAGCAAATGAAGCGGGAAGAGATGGGCTACACTCTCTATCT
TAGAACACACGGAAAACTATCATGAAATCTAGTTTGAAGGCGGATTTAGTAGTAAAAAGA
GACCATTACACTCATTTTAAATTGGCACTAGGGTGTGTACACACCGCCCGTCACCCTCTT
CGAA-CAATTCA--TTATAATTTATACTCCTCCCCCATAAAGAAGAGGCAAGTCGAAACA
TGGTTCAACGGCCGCGGTATCCTAACCGTGCG-AAGGTAGCGTAATCACTTGTTCTCTAA
ATCAGGACTAGTATGAACGGCACCACGAGGGTTATACTGTCTCCTTTTTCCAATTAGTGA
ACTTAATCTTCCCGTGAAGAAGCCGGAATAATCCTATAAGACGAGAAGACCCTTTGGAGC
TTTAAACATCTTAGCACTTGCACTATCTTTATTTTGAATATTATATACCCCGCATGATGA
CTATAAGTTTTAGGTTGGGGTGACCGCGGAGTAAAATAAACCCTCCACACTGTAAGAATT
T-AATCTTAACTAAGAGCCAC---TCTAAGTATCAGT-ATACTGACATCTATTGACCCAA
TATATTTGATCAACGAACCAAGTTACCCTAGGGATAACAGCGCAATCCATTTCAAGAGCC
CCTATCGCCAAATGGGTTTACGACCTCGATGTTGGATCAGGATTTCCCAGTGGTGCAGCC
GCTATCTTTTGTGATGATCTTTATAGTTATACCAATTCTGATTGGGGGTTTGGAAATTGA
CTGTCCCCTTATAATTGGGGCCCCGGACATGGCTTTCCCGAATAAATAATATAAGTTTTT
GACTTCTTCCACCCTCATTCCTTCTTTACTCGCCTCCGCAGGCATTGAAGCCGAGCGGCA
CGTGAACAGTTTATCCCCTAGCAAGCAACATTGCTCACGCAGGCCCTCTGTTGACCTAAC
CATCTCTCTTTACACCTAGCTGGTGTTCTTCAATTCTTGGCGCAATCAATTTTATTACCA
CCACTTTAAACATAAAAGCACCCTCAGTGACACAATACCAAACCCCACTATTTGTCTGAT
CCGTACTAATCACCGCAGTTGCTTCTTCTTTCTCTTCCGGTCTTAGCAGCCTGGAACCCT
CACTACTGCCTTTGACAGACCCGAAACTTTAAACCCTTGACCCCCCGCGGCAGGACCCCG
GTGACCCAATTCCTCGTACCCAACACTTCCCCGTTCTGATTTTTCCCGGG
>taracua_108
GATTACTTGCCAAGCGCCTAAAACCCAAAGGACTTGACGGTACCCTATATCCCTCTAGAG
GAGCCTGTCCTATAATCGATAACCCACGTTCAACCTCACCACTTCTAGTTTCTCAGCCTG
TATACCTCCGTCGCCAGCTTACCTCGTGAGCGCCTCATAGTGAGCATAATGTCTTCCAAC
AACACGTCAGGTCAAGGTGCAGCAAATGAAGCGGGAAGAGATGGGCTACACTCTCTATCT
TAGAACACACGGAAAACTATCATGAAATCTAGTTTGAAGGCGGATTTAGTAGTAAAAAGA
GACCATTACACTCATTTTAAATTGGCACTAGGGTGTGTACACACCGCCCGTCACCCTCTT
CGAA-CAATTCA--TTATAATTTATACTCCTCCCCCATAAAGAAGAGGCAAGTCGAAACA
TGGTTCAACGGCCGCGGTATCCTAACCGTGCG-AAGGTAGCGTAATCACTTGTTCTCTAA
ATCAGGACTAGTATGAACGGCACCACGAGGGTTATACTGTCTCCTTTTTCCAATTAGTGA
ACTTAATCTTCCCGTGAAGAAGCCGGAATAATCCTATAAGACGAGAAGACCCTTTGGAGC
TTTAAACATCTTAGCACTTGCACTATCTTTATTTTGAATATTATATACCCCGCATGATGA
CTATAAGTTTTAGGTTGGGGTGACCGCGGAGTAAAATAAACCCTCCACACTGTAAGAATT
T-AATCTTAACTAAGAGCCAC---TCTAAGTATCAGT-ATACTGACATCTATTGACCCAA
TATATTTGATCAACGAACCAAGTTACCCTAGGGATAACAGCGCAATCCATTTCAAGAGCC
CCTATCGCCAAATGGGTTTACGACCTCGATGTTGGATCAGGATTTCCCAGTGGTGCAGCC
GCTATCTTTTGTGATGATCTTTATAGTTATACCAATTCTGATTGGGGGTTTGGAAATTGA
CTGTCCCCTTATAATTGGGGCCCCGGACATGGCTTTCCCGAATAAATAATATAAGTTTTT
GACTTCTTCCACCCTCATTCCTTCTTTACTCGCCTCCGCAGGCATTGAAGCCGAGCGGCA
CGTGAACAGTTTATCCCCTAGCAAGCAACATTGCTCACGCAGGCCCTCTGTTGACCTAAC
CATCTCTCTTTACACCTAGCTGGTGTTCTTCAATTCTTGGCGCAATCAATTTTATTACCA
CCACTTTAAACATAAAAGCACCCTCAGTGACACAATACCAAACCCCACTATTTGTCTGAT
CCGTACTAATCACCGCAGTTGCTTCTTCTTTCTCTTCCGGTCTTAGCAGCCTGGAACCCT
CACTACTGCCTTTGACAGACCCGAAACTTTAAACCCTTGACCCCCCGCGGCAGGACCCCG
GTGACCCAATTCCTCGTACCCAACACTTCCCCGTTCTGATTTTTCCCGGG
>taracua_109
GATTACTTGCCAAGCGCCTAAAACCCAAAGGACTTGACGGTACCCTATATCCCTCTAGAG
GAGCCTGTCCTATAATCGATAACCCACGTTCAACCTCACCACTTCTAGTTTCTCAGCCTG
TATACCTCCGTCGCCAGCTTACCTCGTGAGCGCCTCATAGTGAGCATAATGTCTTCCAAC
AACACGTCAGGTCAAGGTGCAGCAAATGAAGCGGGAAGAGATGGGCTACACTCTCTATCT
TAGAACACACGGAAAACTATCATGAAATCTAGTTTGAAGGCGGATTTAGTAGTAAAAAGA
GACCATTACACTCATTTTAAATTGGCACTAGGGTGTGTACACACCGCCCGTCACCCTCTT
CGAA-CAATTCA--TTATAATTTATACTCCTCCCCCATAAAGAAGAGGCAAGTCGAAACA
TGGTTCAACGGCCGCGGTATCCTAACCGTGCG-AAGGTAGCGTAATCACTTGTTCTCTAA
ATCAGGACTAGTATGAACGGCACCACGAGGGTTATACTGTCTCCTTTTTCCAATTAGTGA
ACTTAATCTTCCCGTGAAGAAGCCGGAATAATCCTATAAGACGAGAAGACCCTTTGGAGC
TTTAAACATCTTAGCACTTGCACTATCTTTATTTTGAATATTATATACCCCGCATGATGA
CTATAAGTTTTAGGTTGGGGTGACCGCGGAGTAAAATAAACCCTCCACACTGTAAGAATT
T-AATCTTAACTAAGAGCCAC---TCTAAGTATCAGT-ATACTGACATCTATTGACCCAA
TATATTTGATCAACGAACCAAGTTACCCTAGGGATAACAGCGCAATCCATTTCAAGAGCC
CCTATCGCCAAATGGGTTTACGACCTCGATGTTGGATCAGGATTTCCCAGTGGTGCAGCC
GCTATCTTTTGTGATGATCTTTATAGTTATACCAATTCTGATTGGGGGTTTGGAAATTGA
CTGTCCCCTTATAATTGGGGCCCCGGACATGGCTTTCCCGAATAAATAATATAAGTTTTT
GACTTCTTCCACCCTCATTCCTTCTTTACTCGCCTCCGCAGGCATTGAAGCCGAGCGGCA
CGTGAACAGTTTATCCCCTAGCAAGCAACATTGCTCACGCAGGCCCTCTGTTGACCTAAC
CATCTCTCTTTACACCTAGCTGGTGTTCTTCAATTCTTGGCGCAATCAATTTTATTACCA
CCACTTTAAACATAAAAGCACCCTCAGTGACACAATACCAAACCCCACTATTTGTCTGAT
CCGTACTAATCACCGCAGTTGCTTCTTCTTTCTCTTCCGGTCTTAGCAGCCTGGAACCCT
CACTACTGCCTTTGACAGACCCGAAACTTTAAACCCTTGACCCCCCGCGGCAGGACCCCG
GTGACCCAATTCCTCGTACCCAACACTTCCCCGTTCTGATTTTTCCCGGG
>taracua_111
GATTACTTGCCAAGCGCCTAAAACCCAAAGGACTTGACGGTACCCTATATCCCTCTAGAG
GAGCCTGTCCTATAATCGATAACCCACGTTCAACCTCACCACTTCTAGTTTCTCAGCCTG
TATACCTCCGTCGCCAGCTTACCTCGTGAGCGCCTCATAGTGAGCATAATGTCTTCCAAC
AACACGTCAGGTCAAGGTGCAGCAAATGAAGCGGGAAGAGATGGGCTACACTCTCTATCT
TAGAACACACGGAAAACTATCATGAAATCTAGTTTGAAGGCGGATTTAGTAGTAAAAAGA
GACCATTACACTCATTTTAAATTGGCACTAGGGTGTGTACACACCGCCCGTCACCCTCTT
CGAA-CAATTCA--TTATAATTTATACTCCTCCCCCATAAAGAAGAGGCAAGTCGAAACA
TGGTTCAACGGCCGCGGTATCCTAACCGTGCG-AAGGTAGCGTAATCACTTGTTCTCTAA
ATCAGGACTAGTATGAACGGCACCACGAGGGTTATACTGTCTCCTTTTTCCAATTAGTGA
ACTTAATCTTCCCGTGAAGAAGCCGGAATAATCCTATAAGACGAGAAGACCCTTTGGAGC
TTTAAACATCTTAGCACTTGCACTATCTTTATTTTGAATATTATATACCCCGCATGATGA
CTATAAGTTTTAGGTTGGGGTGACCGCGGAGTAAAATAAACCCTCCACACTGTAAGAATT
T-AATCTTAACTAAGAGCCAC---TCTAAGTATCAGT-ATACTGACATCTATTGACCCAA
TATATTTGATCAACGAACCAAGTTACCCTAGGGATAACAGCGCAATCCATTTCAAGAGCC
CCTATCGCCAAATGGGTTTACGACCTCGATGTTGGATCAGGATTTCCCAGTGGTGCAGCC
GCTATCTTTTGTGATGATCTTTATAGTTATACCAATTCTGATTGGGGGTTTGGAAATTGA
CTGTCCCCTTATAATTGGGGCCCCGGACATGGCTTTCCCGAATAAATAATATAAGTTTTT
GACTTCTTCCACCCTCATTCCTTCTTTACTCGCCTCCGCAGGCATTGAAGCCGAGCGGCA
CGTGAACAGTTTATCCCCTAGCAAGCAACATTGCTCACGCAGGCCCTCTGTTGACCTAAC
CATCTCTCTTTACACCTAGCTGGTGTTCTTCAATTCTTGGCGCAATCAATTTTATTACCA
CCACTTTAAACATAAAAGCACCCTCAGTGACACAATACCAAACCCCACTATTTGTCTGAT
CCGTACTAATCACCGCAGTTGCTTCTTCTTTCTCTTCCGGTCTTAGCAGCCTGGAACCCT
CACTACTGCCTTTGACAGACCCGAAACTTTAAACCCTTGACCCCCCGCGGCAGGACCCCG
GTGACCCAATTCCTCGTACCCAACACTTCCCCGTTCTGATTTTTCCCGGG
>taracua_139
GATTACTTGCCAAGCGCCTAAAACCCAAAGGACTTGACGGTACCCTATATCCCTCTAGAG
GAGCCTGTCCTATAATCGATAACCCACGTTCAACCTCACCACTTCTAGTTTCTCAGCCTG
TATACCTCCGTCGCCAGCTTACCTCGTGAACGCCTCATAGTGAGCATAATGTCTTCCACC
AACACGTCAGGTCAAGGTGCAGCAAATGAAACGGGAAGAGATGGGCTACACTCTCTATCT
TAGAACACACGGAAAACTATCATGAAATCTAGTTTGAAGGCGGATTTAGAAGTAAAAAGA
GACCATTACACTCATTTTAAATTGGCACTGGGGTGTGTACACACCGCCCGTCACCCTCTT
CGAA-CAATTCA--TTATAATTTATACTCCTCCCCCATAAAGAAGAGGCAAGTCGAAACA
TGGTTCAACGGCCGCGGTATCCTAACCGTGCG-AAGGTAGCGTAATCACTTGTTCTCTAA
ATCAGGACTAGTATGAACGGCACCACGAGGGTTATACTGTCTCCTTTTTCCAATTAGTGA
ACTTAATCTTCCCGTGAAGAAGCCGGAATAATCCTATAAGACGAGAAGACCCTTTGGAGC
TTTAAACATCTTAGCACTTGCACTATCTTTATTTTGAATATTATATACCCCGCATGATGA
CTATAAGTTTTAGGTTGGGGTGACCGCGGAGTAAAATAAACCCTCCACACTGTAAGAATT
T-AATCTTAACTAAGAGCCAC---TCTAAGTATCAGT-ATACTGACATCTATTGACCCAA
TATATTTGATCAACGAACCAAGTTACCCTAGGGATAACAGCGCAATCCATTTCAAGAGCC
CCTATCGCCAAATGGGTTTACGACCTCGATGTTGGATCAGGATTTCCCAGTGGTGCAGCC
GCTATCTTTTGTGATGATCTTTATAGTTATACCAATTCTGATTGGGGGTTTGGAAATTGA
CTGTCCCCTTATAATTGGGGCCCCGGACATGGCTTTCCCGAATAAATAATATAAGTTTTT
GACTTCTTCCACCCTCATTCCTTCTTTACTCGCCTCCGCAGGCATTGAAGCCGAGCGGCA
CGTGAACAGTTTATCCCCTAGCAAGCAACATTGCTCACGCAGGCCCTCTGTTGACCTAAC
CATCTCTCTTTACACCTAGCTGGTGTTCTTCAATTCTTGGCGCAATCAATTTTATTACCA
CCACTTTAAACATAAAAGCACCCTCAGTGACACAATACCAAACCCCACTATTTGTCTGAT
CCGTACTAATCACCGCAGTTGCTTCTTCTTTCTCTTCCGGTCTTAGCAGCCTGGAACCCT
CACTACTGCCTTTGACAGACCCGAAACTTTAAACCCTTGACCCCCCGCGGCAGGACCCCG
GTGACCCAATTCCTCGTACCCAACACTTCCCCGTTCTGATTTTTCCCGGG
>taracua_2
GATTACTTGCCAAGCGCCTAAAACCCAAAGGACTTGACGGTACCCTATATCCCTCTAGAG
GAGCCTGTCCTATAATCGATAACCCACGTTCAACCTCACCACTTCTAGTTTCTCAGCCTG
AATACCTCCGTCGCCAGCTTACCTCGTGAGCGCCTCATAGTGAGCATAATGTCTTCCAAC
AACAAGTCAGGTCAAGGTGCAGCAAATGAAGCGGGAAGAGATGGGCTACACTCTCTATCT
TAGAACACAAGGAAAACTATCATGAAATCTAGTTTGAAGGCGGATTTAGTAGTAAAAAGA
GACCATTACACTCATTTTAAATTGGCACTAGGGTGTGTACACACCGCCCGTCACCCTCTT
CGAA-CAATTCA--TTATAATTTATACTCCTCCCCCATAAAGAAGAGGCAAGTCGAAACA
TGGTTCAACGGCCGCGGTATCCTAACCGTGCG-AAGGTAGCGTAATCACTTGTTCTCTAA
ATCAGGACTAGTATGAACGGCACCACGAGGGTTATACTGTCTCCTTTTTCCAATTAGTGA
ACTTAATCTTCCCGTGAAGAAGCCGGAATAATCCTATAAGACGAGAAGACCCTTTGGAGC
TTTAAACATCTTAGCACTTGCACTATCTTTATTTTGAATATTATATACCCCGCATGATGA
CTATAAGTTTTAGGTTGGGGTGACCGCGGAGTAAAATAAACCCTCCACACTGTAAGAATT
T-AATCTTAACTAAGAGCCAC---TCTAAGTATCAGT-ATACTGACATCTATTGACCCAA
TATATTTGATCAACGAACCAAGTTACCCTAGGGATAACAGCGCAATCCATTTCAAGAGCC
CCTATCGCCAAATGGGTTTACGACCTCGATGTTGGATCAGGATTTCCCAGTGGTGCAGCC
GCTATCTTTTGTGATGATCTTTATAGTTATACCAATTCTGATTGGGGGTTTGGAAATTGA
CTGTCCCCTTATAATTGGGGCCCCGGACATGGCTTTCCCGAATAAATAATATAAGTTTTT
GACTTCTTCCACCCTCATTCCTTCTTTACTCGCCTCCGCAGGCATTGAAGCCGAGCGGCA
CGTGAACAGTTTATCCCCTAGCAAGCAACATTGCTCACGCAGGCCCTCTGTTGACCTAAC
CATCTCTCTTTACACCTAGCTGGTGTTCTTCAATTCTTGGCGCAATCAATTTTATTACCA
CCACTTTAAACATAAAAGCACCCTCAGTGACACAATACCAAACCCCACTATTTGTCTGAT
CCGTACTAATCACCGCAGTTGCTTCTTCTTTCTCTTCCGGTCTTAGCAGCCTGGAACCCT
CACTACTGCCTTTGACAGACCCGAAACTTTAAACCCTTGACCCCCCGCGGCAGGACCCCG
GTGACCCAATTCCTCGTACCCAACACTTCCCCGTTCTGATTTTTCCCGGG
>taracua_3
GATTACTTGCCAAGCGCCTAAAACCCAAAGGACTTGACGGTACCCTATATCCCTCTAGAG
GAGCCTGTCCTATAATCGATAACCCACGTTCAACCACACCACTTCTAGTTTCACAGCCTG
TATACCTCCGTCGCCAGCTTACCTCGTGAGCGCCTCATAGTGAGCATAATGTCTTCCAAC
AACACGTCAGGTCAAGGTGCAGCAAATAAAGCGGGAAGAGATGGGCTACACTCTCTATCT
TAGAACACACGGAAAACTATCATGAAATCTAGTTTGAAGGCGGATTTAGTAGTAAAAAGA
GACCATTACACTCATTTTAAATTGGCACTAGGGTGTGTACACACCGCCCGTCACCCTCTT
CGAA-CAATTCA--TTATAATTTATACTCCTCCCCCTTAAAGAAGAGGCAAGTCGAAACA
TGGTTCAACGGCCGCGGTATCCTAACCGTGCG-AAGGTAGCGTAATCACTTGTTCTCTAA
ATCAGGACTAGTATGAACGGCACCACGAGGGTTATACTGTCTCCTTTTTCCAATTAGTGA
ACTTAATCTTCCCGTGAAGAAGCCGGAATAATCCTATAAGACGAGAAGACCCTTTGGAGC
TTTAAACATCTTAGCACTTGCACTATCTTTATTTTGAATATTATATACCCCGCATGATGA
CTATAAGTTTTAGGTTGGGGTGACCGCGGAGTAAAATAAACCCTCCACACTGTAAGAATT
T-AATCTTAACTAAGAGCCAC---TCTAAGTATCAGT-ATACTGACATCTATTGACCCAA
TATATTTGATCAACGAACCAAGTTACCCTAGGGATAACAGCGCAATCCATTTCAAGAGCC
CCTATCGCCAAATGGGTTTACGACCTCGATGTTGGATCAGGATTTCCCAGTGGTGCAGCC
GCTATCTTTTGTGATGATCTTTATAGTTATACCAATTCTGATTGGGGGTTTGGAAATTGA
CTGTCCCCTTATAATTGGGGCCCCGGACATGGCTTTCCCGAATAAATAATATAAGTTTTT
GACTTCTTCCACCCTCATTCCTTCTTTACTCGCCTCCGCAGGCATTGAAGCCGAGCGGCA
CGTGAACAGTTTATCCCCTAGCAAGCAACATTGCTCACGCAGGCCCTCTGTTGACCTAAC
CATCTCTCTTTACACCTAGCTGGTGTTCTTCAATTCTTGGCGCAATCAATTTTATTACCA
CCACTTTAAACATAAAAGCACCCTCAGTGACACAATACCAAACCCCACTATTTGTCTGAT
CCGTACTAATCACCGCAGTTGCTTCTTCTTTCTCTTCCGGTCTTAGCAGCCTGGAACCCT
CACTACTGCCTTTGACAGACCCGAAACTTTAAACCCTTGACCCCCCGCGGCAGGACCCCG
GTGACCCAATTCCTCGTACCCAACACTTCCCCGTTCTGATTTTTCCCGGG
>taracua_4
GATTACTTGCCAAGCGCCTAAAACCCAAAGGACTTGACGGTACCCTATATCCCTCTAGAG
GAGCCTGTCCTATAATCGATAACCCACGTTCAACCTCACCACTTCTAGTTTCTCAGCCTG
TATACCTCCGTCGCCAGCTTACCTCGTGAGCGCCTCATAGTGAGCATAATGTCTTCCAAC
AACACGTCAGGTCAAGGTGCAGCAAATGAAGCGGGAAGAGATGGGCTACACTCTCTATCT
TAGAACACACGGAAAACTATCATGAAATCTAGTTTGAAGGCGGATTTAGTAGTAAAAAGA
GACCATTACACTCATTTTAAATTGGCACTAGGGTGTGTACACACCGCCCGTCACCCTCTT
CGAA-CAATTCA--TTATAATTTATACTCCTCCCCCATAAAGAAGAGGCAAGTCGAAACA
TGGTTCAACGGCCGCGGTATCCTAACCGTGCG-AAGGTAGCGTAATCACTTGTTCTCTAA
ATCAGGACTAGTATGAACGGCACCACGAGGGTTATACTGTCTCCTTTTTCCAATTAGTGA
ACTTAATCTTCCCGTGAAGAAGCCGGAATAATCCTATAAGACGAGAAGACCCTTTGGAGC
TTTAAACATCTTAGCACTTGCACTATCTTTATTTTGAATATTATATACCCCGCATGATGA
CTATAAGTTTTAGGTTGGGGTGACCGCGGAGTAAAATAAACCCTCCACACTGTAAGAATT
T-AATCTTAACTAAGAGCCAC---TCTAAGTATCAGT-ATACTGACATCTATTGACCCAA
TATATTTGATCAACGAACCAAGTTACCCTAGGGATAACAGCGCAATCCATTTCAAGAGCC
CCTATCGCCAAATGGGTTTACGACCTCGATGTTGGATCAGGATTTCCCAGTGGTGCAGCC
GCTATCTTTTGTGATGATCTTTATAGTTATACCAATTCTGATTGGGGGTTTGGAAATTGA
CTGTCCCCTTATAATTGGGGCCCCGGACATGGCTTTCCCGAATAAATAATATAAGTTTTT
GACTTCTTCCACCCTCATTCCTTCTTTACTCGCCTCCGCAGGCATTGAAGCCGAGCGGCA
CGTGAACAGTTTATCCCCTAGCAAGCAACATTGCTCACGCAGGCCCTCTGTTGACCTAAC
CATCTCTCTTTACACCTAGCTGGTGTTCTTCAATTCTTGGCGCAATCAATTTTATTACCA
CCACTTTAAACATAAAAGCACCCTCAGTGACACAATACCAAACCCCACTATTTGTCTGAT
CCGTACTAATCACCGCAGTTGCTTCTTCTTTCTCTTCCGGTCTTAGCAGCCTGGAACCCT
CACTACTGCCTTTGACAGACCCGAAACTTTAAACCCTTGACCCCCCGCGGCAGGACCCCG
GTGACCCAATTCCTCGTACCCAACACTTCCCCGTTCTGATTTTTCCCGGG
>taracua_46
GATTACTTGCCAAGCGCCTAAAACCCAAAGGACTTGACGGTACCCTATATCCCTCTAGAG
GAGCCTGTCCTATAATCGATAACCCACGTTCAACCTCACCACTTCTAGTTTCTCAGCCTG
TATACCTCCGTCGCCAGCTTACCTCGTGAGCGCCTCATAGTGAGCATAATGTCTTCCAAC
AACACGTCAGGTCAAGGTGCAGCAAATGAAGCGGGAAGAGATGGGCTACACTCTCTATCT
TAGAACACACGGAAAACTATCATGAAATCTAGTTTGAAGGCGGATTTAGTAGTAAAAAGA
GACCATTACACTCATTTTAAATTGGCACTAGGGTGTGTACACACCGCCCGTCACCCTCTT
CGAA-CAATTCA--TTATAATTTATACTCCTCCCCCATAAAGAAGAGGCAAGTCGAAACA
TGGTTCAACGGCCGCGGTATCCTAACCGTGCG-AAGGTAGCGTAATCACTTGTTCTCTAA
ATCAGGACTAKTATGAACGGCACCACGAGGGTTATACTGTCTCCTTTTTCCAATTAGTGA
ACTTAATCTTCCCGTGAAGAAGCCGGAATAATCCTATAAGACGAGAAGACCCTTTGGAGC
TTTAAACATCTTAGCACTTGCACTATCTTTATTTTGAATATTATATACCCCGCATGATGA
CTATAAGTTTTAGGTTGGGGTGACCGCGGAGTAAAATAAACCCTCCACACTGTAAGAATT
T-AATCTTAACTAAGAGCCAC---TCTAAGTATCAGT-ATACTGACATCTATTGACCCAA
TATATTTGATCAACGAACCAAGTTACCCTAGGGATAACAGCGCAATCCATTTCAAGAGCC
CCTATCGCCAAATGGGTTTACGACCTCGATGTTGGATCAGGATTTCCCAGTGGTGCAGCC
GCTATCTTTTGTGATGATCTTTATAGTTATACCAATTCTGATTGGGGGTTTGGAAATTGA
CTGTCCCCTTATAATTGGGGCCCCGGACATGGCTTTCCCGAATAAATAATATAAGTTTTT
GACTTCTTCCACCCTCATTCCTTCTTTACTCGCCTCCGCAGGCATTGAAGCCGAGCGGCA
CGTGAACAGTTTATCCCCTAGCAAGCAACATTGCTCACGCAGGCCCTCTGTTGACCTAAC
CATCTCTCTTTACACCTAGCTGGTGTTCTTCAATTCTTGGCGCAATCAATTTTATTACCA
CCACTTTAAACATAAAAGCACCCTCAGTGACACAATACCAAACCCCACTATTTGTCTGAT
CCGTACTAATCACCGCAGTTGCTTCTTCTTTCTCTTCCGGTCTTAGCAGCCTGGAACCCT
CACTACTGCCTTTGACAGACCCGAAACTTTAAACCCTTGACCCCCCGCGGCAGGACCCCG
GTGACCCAATTCCTCGTACCCAACACTTCCCCGTTCTGATTTTTCCCGGG
>taracua_5
GATTACTTGCCAAGCGCCTAAAACCCAAAGGACTTGACGGTACCCTATATCCCTCTAGAG
GAGCCTGTCCTATAATCGATAACCCACGTTCAACCTCACCACTTCTAGTTTCTCAGCCTG
TATACCTCCGTCGCCAGCTTACCTCGTGAGCGCCTCATAGTGAGCATAATGTCTTCCAAC
AACACGTCAGGTCAAGGTGCAGCAAATGAAGCGGGAAGAGATGGGCTACACTCTCTATCT
TAGAACACACGGAAAACTATCATGAAATCTAGTTTGAAGGCGGATTTAGTAGTAAAAAGA
GACCATTACACTCATTTTAAATTGGCACTAGGGTGTGTACACACCGCCCGTCACCCTCTT
CGAA-CAATTCA--TTATAATTTATACTCCTCCCCCATAAAGAAGAGGCAAGTCGAAACA
TGGTTCAACGGCCGCGGTATCCTAACCGTGCG-AAGGTAGCGTAATCACTTGTTCTCTAA
ATCAGGACTAGTATGAACGGCACCACGAGGGTTATACTGTCTCCTTTTTCCAATTAGTGA
ACTTAATCTTCCCGTGAAGAAGCCGGAATAATCCTATAAGACGAGAAGACCCTTTGGAGC
TTTAAACATCTTAGCACTTGCACTATCTTTATTTTGAATATTATATACCCCGCATGATGA
CTATAAGTTTTAGGTTGGGGTGACCGCGGAGTAAAATAAACCCTCCACACTGTAAGAATT
T-AATCTTAACTAAGAGCCAC---TCTAAGTATCAGT-ATACTGACATCTATTGACCCAA
TATATTTGATCAACGAACCAAGTTACCCTAGGGATAACAGCGCAATCCATTTCAAGAGCC
CCTATCGCCAAATGGGTTTACGACCTCGATGTTGGATCAGGATTTCCCAGTGGTGCAGCC
GCTATCTTTTGTGATGATCTTTATAGTTATACCAATTCTGATTGGGGGTTTGGAAATTGA
CTGTCCCCTTATAATTGGGGCCCCGGACATGGCTTTCCCGAATAAATAATATAAGTTTTT
GACTTCTTCCACCCTCATTCCTTCTTTACTCGCCTCCGCAGGCATTGAAGCCGAGCGGCA
CGTGAACAGTTTATCCCCTAGCAAGCAACATTGCTCACGCAGGCCCTCTGTTGACCTAAC
CATCTCTCTTTACACCTAGCTGGTGTTCTTCAATTCTTGGCGCAATCAATTTTATTACCA
CCACTTTAAACATAAAAGCACCCTCAGTGACACAATACCAAACCCCACTATTTGTCTGAT
CCGTACTAATCACCGCAGTTGCTTCTTCTTTCTCTTCCGGTCTTAGCAGCCTGGAACCCT
CACTACTGCCTTTGACAGACCCGAAACTTTAAACCCTTGACCCCCCGCGGCAGGACCCCG
GTGACCCAATCCCTCGTACCCAACACTTCCCCGTTCTGATTTTTCCCGGG
>taracua_6
GATTACTTGCCAAGCGCCTAAAACCCAAAGGACTTGACGGTACCCTATATCCCTCTAGAG
GAGCCTGTCCTATAATCGATAACCCACGTTCAACCTCACCACTTCTAGTTTCTCAGCCTG
TATACCTCCGTCGCCAGCTTACCTCGTGAGCGCCTCATAGTGAGCATAATGTCTTCCAAC
AACACGTCAGGTCAAGGTGCAGCAAATGAAGCGGGAAGAGATGGGCTACACTCTCTATCT
TAGAACACACGGAAAACTATCATGAAATCTAGTTTGAAGGCGGATTTAGTAGTAAAAAGA
GACCATTACACTCATTTTAAATTGGCACTAGGGTGTGTACACACCGCCCGTCACCCTCTT
CGAA-CAATTCA--TTATAATTTATACTCCTCCCCCATAAAGAAGAGGCAAGTCGAAACA
TGGTTCAACGGCCGCGGTATCCTAACCGTGCG-AAGGTAGCGTAATCACTTGTTCTCTAA
ATCAGGACTAGTATGAACGGCACCACGAGGGTTATACTGTCTCCTTTTTCCAATTAGTGA
ACTTAATCTTCCCGTGAAGAAGCCGGAATAATCCTATAAGACGAGAAGACCCTTTGGAGC
TTTAAACATCTTAGCACTTGCACTATCTTTATTTTGAATATTATATACCCCGCATGATGA
CTATAAGTTTTAGGTTGGGGTGACCGCGGAGTAAAATAAACCCTCCACACTGTAAGAATT
T-AATCTTAACTAAGAGCCAC---TCTAAGTATCAGT-ATACTGACATCTATTGACCCAA
TATATTTGATCAACGAACCAAGTTACCCTAGGGATAACAGCGCAATCCATTTCAAGAGCC
CCTATCGCCAAATGGGTTTACGACCTCGATGTTGGATCAGGATTTCCCAGTGGTGCAGCC
GCTATCTTTTGTGATGATCTTTATAGTTATACCAATTCTGATTGGGGGTTTGGAAATTGA
CTGTCCCCTTATAATTGGGGCCCCGGACATGGCTTTCCCGAATAAATAATATAAGTTTTT
GACTTCTTCCACCCTCATTCCTTCTTTACTCGCCTCCGCAGGCATTGAAGCCGAGCGGCA
CGTGAACAGTTTATCCCCTAGCAAGCAACATTGCTCACGCAGGCCCTCTGTTGACCTAAC
CATCTCTCTTTACACCTAGCTGGTGTTCTTCAATTCTTGGCGCAATCAATTTTATTACCA
CCACTTTAAACATAAAAGCACCCTCAGTGACACAATACCAAACCCCACTATTTGTCTGAT
CCGTACTAATCACCGCAGTTGCTTCTTCTTTCTCTTCCGGTCTTAGCAGCCTGGAACCCT
CACTACTGCCTTTGACAGACCCGAAACTTTAAACCCTTGACCCCCCGCGGCAGGACCCCG
GTGACCCAATCCCTCGTACCCAACACTTCCCCGTTCTGATTTTTCCCGGG
>taracua_98
GATTACTTGCCAAGCGCCTAAAACCCAAAGGACTTGACGGTACCCTATATCCCTCTAGAG
GAGCCTGTCCTATAATCGATAACCCACGTTCAACCTCACCACTTCTAGTTTCTCAGCCTG
TATACCTCCGTCGCCAGCTTACCTCGTGAGCGCCTCATAGTGAGCATAATGTCTTCCAAC
AACACGTCAGGTCAAGGTGCAGCAAATGAAGCGGGAAGAGATGGGCTACACTCTCTATCT
TAGAACACACGGAAAACTATCATGAAATCTAGTTTGAAGGCGGATTTAGTAGTAAAAAGA
GACCATTACACTCATTTTAAATTGGCACTAGGGTGTGTACACACCGCCCGTCACCCTCTT
CGAA-CAATTCA--TTATAATTTATACTCCTCCCCCATAAAGAAGAGGCAAGTCGAAACA
TGGTTCAACGGCCGCGGTATCCTAACCGTGCG-AAGGTAGCGTAATCACTTGTTCTCTAA
ATCAGGACTAGTATGAACGGCACCACGAGGGTTATACTGTCTCCTTTTTCCAATTAGTGA
ACTTAATCTTCCCGTGAAGAAGCCGGAATAATCCTATAAGACGAGAAGACCCTTTGGAGC
TTTAAACATCTTAGCACTTGCACTATCTTTATTTTGAATATTATATACCCCGCATGATGA
CTATAAGTTTTAGGTTGGGGTGACCGCGGAGTAAAATAAACCCTCCACACTGTAAGAATT
T-AATCTTAACTAAGAGCCAC---TCTAAGTATCAGT-ATACTGACATCTATTGACCCAA
TATATTTGATCAACGAACCAAGTTACCCTAGGGATAACAGCGCAATCCATTTCAAGAGCC
CCTATCGCCAAATGGGTTTACGACCTCGATGTTGGATCAGGATTTCCCAGTGGTGCAGCC
GCTATCCTTTGTGGTGATCTTTATAGTTATACCAATTCTGATTGGGGGTTTGGAAATTGA
CTGTCCCTTAATAATTGGGGCCCCGGACATGGCTTTCCCGAATAAATAATATAAGCTTTT
GACTTCTTCCACCCTCATTCCTTCTTTACTCGCCTCCGCAGGCATTGAAGCCGAGCGGCA
CGTGAACAGTTTATCCCCTAGCAAGCAACATTGCTCACGCAGGCCCTCTGTTGACCTAAC
CATCTCTCTTTACACCTAGCTGGTGTTCCTCAATTCTTGGCGCAATCAATTTTATTACCA
CCACCTTAAATATAAAAGCACCCTCAGTGACACAATATCAAACCCCACTATTTGTCTGAT
CCGTACTAATCACCGCAGTTGCTTCTTCTTTCTCTTCCGGTCTTAGCAGCCTGGAACCCT
CACTACTGCCTTTGACAGACCCGAAACTTTAAACCCTTGACCCCCCGCGGCAGGACCCCG
GTGACCCAATCCCTCGTACCCAACACTTCCCCGTTCTGATTTTTCCCGGG
>taracua_99
GATTACTTGCCAAGCGCCTAAAACCCAAAGGACTTGACGGTACCCTATATCCCTCTAGAG
GAGCCTGTCCTATAATCGATAACCCACGTTCAACCTCACCACTTCTAGTTTCTCAGCCTG
TATACCTCCGTCGCCAGCTTACCTCGTGAGCGCCTCATAGTGAGCATAATGTCTTCCAAC
AACACGTCAGGTCAAGGTGCAGCAAATGAAGCGGGAAGAGATGGGCTACACTCTCTATCT
TAGAACACACGGAAAACTATCATGAAATCTAGTTTGAAGGCGGATTTAGTAGTAAAAAGA
GACCATTACACTCATTTTAAATTGGCACTAGGGTGTGTACACACCGCCCGTCACCCTCTT
CGAA-CAATTCA--TTATAATTTATACTCCTCCCCCATAAAGAAGAGGCAAGTCGAAACA
TGGTTCAACGGCCGCGGTATCCTAACCGTGCG-AAGGTAGCGTAATCACTTGTTCTCTAA
ATCAGGACTAGTATGAACGGCACCACGAGGGTTATACTGTCTCCTTTTTCCAATTAGTGA
ACTTAATCTTCCCGTGAAGAAGCCGGAATAATCCTATAAGACGAGAAGACCCTTTGGAGC
TTTAAACATCTTAGCACTTGCACTATCTTTATTTTGAATATTATATACCCCGCATGATGA
CTATAAGTTTTAGGTTGGGGTGACCGCGGAGTAAAATAAACCCTCCACACTGTAAGAATT
T-AATCTTAACTAAGAGCCAC---TCTAAGTATCAGT-ATACTGACATCTATTGACCCAA
TATATTTGATCAACGAACCAAGTTACCCTAGGGATAACAGCGCAATCCATTTCAAGAGCC
CCTATCGCCAAATGGGTTTACGACCTCGATGTTGGATCAGGATTTCCCAGTGGTGCAGCC
GCTATCCTTTGTGGTGATCTTTATAGTTATACCAATTCTGATTGGGGATTTGGAAATTGG
CTGTCCCTTAATAATTGGGGCCCCGGACATAGCTTTCCCGAATAAATAATATAAGCTTTT
GACTTCTTCCACCCTCATTCCTTCTTTACTCGCCTCCGCAGGCATTGAAGCCGAGCGGCA
CGTGAACAGTTTATCCCCTAGCAAGCAACATTGCTCACGCAGGCCCTCTGTTGACCTAAC
CATCTCTCTTTACACCTAGCTGGTGTTCCTCAATTCTTGGCGCAATCAATTTTATTACCA
CCACCTTAAATATAAAAGCACCCTCAGTGACACAATATCAAACCCCACTATTTGTCTGAT
CCGTCCTAATCACCGCAGTTGCTTCTTCTTTCTCTTCCGGTCTTAGCAGCCTGGAACCCT
CACTACTGCCTTTGACAGACCCGAAACTTTAAACCCTTGACCCCCCGCGGCAGGACCCCG
GTGACCCAATCCCTCGTACCCAACACTTCCCCGTTCTGATTTTTCCCGGG
>QMORONA_44430
GATTACTTGCCAAGCGCCTAAAACCCAAAGGACTTGACGGTACCCTACATCCATCTAGAG
GAGCCTGTCCTATAATCGATAACCCACGTTCAACCTCACCGCTTCTAGTTTTTCAGCCTG
TATACCTCCGTCGTCAGCTTACCCCGTGAGCGCCTCATAGTGAGCATAATGTCTTCTTAC
AACACGTCAGGTCAAGGTGCAGCTAATGAAGCGGGAAGAGATGGGCTACACTTTCTACTT
TAGAACACACGGAAAACTACTATGAAATCTAGTTTGAAGGCGGATTTAGCAGTAAAAAGA
GACCATAATACTCATTTTAAACTGGCACTAGGGTGTGTACACACCGCCCGTCACCCTCTT
CGAA-CAACTCA--TTATAATTAATAAATCTAAAATATAGAGAAGAGGCAAGTCGTAACA
TAATTCAACGGCCGCGGTATCCTAACCGTGCG-AAGGTAGCGTAATCACTTGTTCTCTAA
ATCAGGACTAGTATGAACGGCACCACGAGGGTTATACTGTCTCCTTTTTCCAATTAGTGA
ACTTAATCTTCCCGTGAAGAAGCCGGAATAATCCTATAAGACGAGAAGACCCTTTGGAGC
TTTAAACATCTTAGCACTTGCATCACCTCTATATTGAATATTATAACTCCCGCACGATGA
CTATAAGTTTTAGGTTGGGGTGACCGCGGAGTAAAATAAACCCTCCACACTGTAAGAATC
T-AATCTTAACTAAGAGCCACACCTCCAAGTATCAGT-ATACTGACATCTATTGACCCAA
TATATTTGATCAACGAACCAAGTTACCCTAGGGATAACAGCGCAATCCATTTCAAGAGCC
CCTATCGCCAAATGGGTTTACGACCTCGATGTTGGATCAGGATCTCCTAGTGGTGCAGCC
GCTACTAATGGTTGTTAGTTCAACGATTATACCCCTACTGGATGGGGGTTTAGAAATTGA
CTGTTCCTTTAT------------------------------------------------
------------------------------------------------------------
------------------------------------------------------------
------------------------------------------------------------
------------------------------------------------------------
------------------------------------------------------------
------------------------------------------------------------
--------------------------------------------------
>QMORONAS_46440
GATTACTTGCCAAGCGCCTAAAACCCAAAGGACTTGACGGTACCCTACATCCATCTAGAG
GAGCCTGTCCTATAATCGATAACCCACGTTCAACCTCACCGCTTCTAGTTTTTCAGCCTG
TATACCTCCGTCGTCAGCTTACCCCGTGAGCGCCTCATAGTGAGCATAATGTCTTCTTAC
AACACGTCAGGTCAAGGTGCAGCTAATGAAGCGGGAAGAGATGGGCTACACTTTCTACTT
TAGAACACACGGAAAACTACTATGAAATCTAGTTTGAAGGCGGATTTAGCAGTAAAAAGA
GACCATAATACTCATTTTAAACTGGCACTAGGGTGTGTACACACCGCCCGTCACCCTCTT
CGAA-CAACTCA--TTATAATTAATAAATCTAAAATATAGAGAAGAGGCAAGTCGTAACA
TAATTCAACGGCCGCGGTATCCTAACCGTGCG-AAGGTAGCGTAATCACTTGTTCTCTAA
ATCAGGACTAGTATGAACGGCACCACGAGGGTTATACTGTCTCCTTTTTCCAATTAGTGA
ACTTAATCTTCCCGTGAAGAAGCCGGAATAATCCTATAAGACGAGAAGACCCTTTGGAGC
TTTAAACATCTTAGCACTTGCATCACCTCTATATTGAATATTATAACTCCCGCACGATGA
CTATAAGTTTTAGGTTGGGGTGACCGCGGAGTAAAATAAACCCTCCACACTGTAAGAATC
T-AATCTTAACTAAGAGCCACACCTCCAAGTATCAGT-ATACTGACATCTATTGACCCAA
TATATTTGATCAACGAACCAAGTTACCCTAGGGATAACAGCGCAATCCATTTCAAGAGCC
CCTATCGCCAAATGGGTTTACGACCTCGATGTTGGATCAGGATCTCCCAGTGGTGCAGCC
GCTACTAATGGTTGTTAGTTCAACGATTATACCCCTACTGGATGGGGGTTTAGAAATTGA
CTGTTCCTTTAT------------------------------------------------
------------------------------------------------------------
------------------------------------------------------------
------------------------------------------------------------
------------------------------------------------------------
------------------------------------------------------------
------------------------------------------------------------
--------------------------------------------------
>QMORONAS_53279
GATTACTTGCCAAGCGCCTAAAACCCAAAGGACTTGACGGTACCCTACATCCATCTAGAG
GAGCCTGTCCTATAATCGATAACCCACGTTCAACCTCACCGCTTCTAGTTTTTCAGCCTG
TATACCTCCGTCGTCAGCTTACCCCGTGAGCGCCTCATAGTGAGCATAATGTCTTCTTAC
AACACGTCAGGTCAAGGTGCAGCTAATGAAGCGGGAAGAGATGGGCTACACTTTCTACTT
TAGAACACACGGAAAACTACTATGAAATCTAGTTTGAAGGCGGATTTAGCAGTAAAAAGA
GACCATAATACTCATTTTAAACTGGCACTAGGGTGTGTACACACCGCCCGTCACCCTCTT
CGAA-CAACTCA--TTATAATTAATAAATCTAAAATATAGAGAAGAGGCAAGTCGTAACA
TAATTCAACGGCCGCGGTATCCTAACCGTGCG-AAGGTAGCGTAATCACTTGTTCTCTAA
ATCAGGACTAGTATGAACGGCACCACGAGGGTTATACTGTCTCCTTTTTCCAATTAGTGA
ACTTAATCTTCCCGTGAAGAAGCCGGAATAATCCTATAAGACGAGAAGACCCTTTGGAGC
TTTAAACATCTTAGCACTTGCATCACCTCTATATTGAATATTATAACTCCCGCACGATGA
CTATAAGTTTTAGGTTGGGGTGACCGCGGAGTAAAATAAACCCTCCACACTGTAAGAATC
T-AATCTTAACTAAGAGCCACACCTCCAAGTATCAGT-ATACTGACATCTATTGACCCAA
TATATTTGATCAACGAACCAAGTTACCCTAGGGATAACAGCGCAATCCATTTCAAGAGCC
CCTATCGCCAAATGGGTTTACGACCTCGATGTTGGATCAGGATCTCCTAGTGGTGCAGCC
GCTACTAATGGTTGTTAGTTCAACGATTATACCCCTACTGGATGGGGGTTCAGAAATTGA
CTGTTCCTTTAT------------------------------------------------
------------------------------------------------------------
------------------------------------------------------------
------------------------------------------------------------
------------------------------------------------------------
------------------------------------------------------------
------------------------------------------------------------
--------------------------------------------------
>QYASUNI_51068
GATTACTTGCCAAGCGCCTAAAACCCAAAGGACTTGACGGTACCCTACATCCATCTAGAG
GAGCCTGTCCTATAATCGATAACCCACGTTCAACCTCACCGCTTCTAGTTTTTCAGCCTG
TATACCTCCGTCGTCAGCTTACCCCGTGAGCGCCTCATAGTGAGCATAATGTCTTCTTAC
AACACGTCAGGTCAAGGTGCAGCTAATGAAGCGGGAAGAGATGGGCTACACTTTCTACTT
TAGAACACACGGAAAACTACTATGAAATCTAGTTTGAAGGCGGATTTAGCAGTAAAAAGA
GACCATAATACTCATTTTAAACTGGCACTAGGGTGTGTACACACCGCCCGTCACCCTCTT
CGAA-CAACTCA--TTATAATTAATAAATCTAAAATATAGAGAAGAGGCAAGTCGTAACA
TAATTCAACGGCCGCGGTATCCTAACCGTGCG-AAGGTAGCGTAATCWCTTGCTCTCTAA
ATCAGGACTAGTATGAACGGCACCACGAGGGTTCTACTGTCTCCTTTTTCCAATTAGTGA
ACTTAATCTTCCCGTGAAGAAGCCGGAATAACCCTATAAGACGAGAAGACCCTTTGGAGC
TTTAAACATCTTAGCACTTGCATCATCTTCATATTGAATATTATAACTCCCGCACGATGA
CTAAAAGTTTTAGGTTGGGGTGACCGCGGAGTAAAATAAACCCTCCACACTGTAAGAATC
T-AATCTTAACTAAGAGCCACACCTCTAAGTATCAGT-ATACTGACATCTATTGACCCAA
TATATTTGATCAATGAACCAAGTTACCCTAGGGATAACAGCGCAATCCATTTCAAGAGCC
CCTATCGCCAAATGGGTTTACGACCTCGATGTTGGATCAGGATCTCCTGGTGGTGCAGCC
GCTACTAATGGTTGTTAGTTCAACGATTATACCCCTACTGGATGGGGGTTCAGAAATTAC
GTGTTCCTTTAT------------------------------------------------
------------------------------------------------------------
------------------------------------------------------------
------------------------------------------------------------
------------------------------------------------------------
------------------------------------------------------------
------------------------------------------------------------
--------------------------------------------------
>QPASTASA_52823
GATTACTTGCCAAGCGCCTAAAACCCAAAGGACTTGACGGTACCCTACATCCATCTAGAG
GAGCCTGTCCTATAATCGATAACCCACGTTCAACCTCACCGCTTCTAGTTTTTCAGCCTG
TATACCTCCGTCGTCAGCTTACCCCGTGAGCGCCTCATAGTGAGCATAATGTCTTCTTAC
AACACGTCAGGTCAAGGTGCAGCTAATGAAGCGGGAAGAGATGGGCTACACTTTCTACTT
TAGAACACACGGAAAACTACTATGAAATCTAGTTTGAAGGCGGATTTAGCAGTAAAAAGA
GACCATAATACTCATTTTAAACTGGCACTAGGGTGTGTACACACCGCCCGTCACCCTCTT
CGAA-CAACTCA--TTATAATTAATAAATCTAAAATATAGAGAAGAGGCAAGTCGTAACA
TAATTCAACGGCCGCGGTATCCTAACCGTGCG-AAGGTAGCGTAATCACTTGTTCTCTAA
ATCAGGACTAGTATGAACGGCACCACGAGGGTTATACTGTCTCCTTTTTCCAATTAGTGA
ACTTAATCTTCCCGTGAAGAAGCCGGAATAATCCTATAAGACGAGAAGACCCTTTGGAGC
TTTAAACATCCTAGCACTTGCATCATCTTTATATTGAATATTATATCTCCCGCACGATGA
CTATAAGTTTTAGGTTGGGGTGACCGCGGAGTAAAATAAACCCTCCACACTGTAAGAATC
T-AATCTTAACTAAGAGCCACACCTCTAAGTATCAGT-ACACTGACATCTATTGACCCAA
TATATTTGATCAACGAACCAAGTTACCCTAGGGATAACAGCGCAATCCATTTCAAGAGCC
CCTATCGCCAAATGGGTTTACGACCTCGATGTTGGATCAGGATCTCCCAGTGGTGCAGCC
GCTACTAATGGTTGTTAGTTCAACGATTATACCCCTACTGGATGGGGGTTCAGAAATTAC
GTGTTCCTTTAT------------------------------------------------
------------------------------------------------------------
------------------------------------------------------------
------------------------------------------------------------
------------------------------------------------------------
------------------------------------------------------------
------------------------------------------------------------
--------------------------------------------------
>matset_Jn41
GATTACTTGCCAAGCGCCTAAAACCCAAAGGACTTGACGGTACCCTATATCCATCTAGAG
GAGCCTGTCCTATAATCGATAACCCACGTTTAACCTCACCACCCCTAGTTTATCAGCCTG
TATACCTCCGTCGTCAGCTTACCTCGTGAGCGCTGCATAGTGAGCATAATGTCTCCCAAC
AACACGTCAGGTCAAGGTGCAGCAAATGGGGTGGGAAGAGATGGGCTACACTTTCTACTT
TAGAACACACGGAAAACTACCATGAAATCTAGTTTGAAGGCGGATTTAGCAGTAAAAAGA
GACCATAATACTCATTTTAAACTGGCACTAGGGTGTGTACACACCGCCCGTCACCCTCTT
CGAA-CAATTTA--TTATACTTAAAAAATCTTAGATATAAAGAAGAGGCAAGTCGTAACA
TGGTTCAACGGCCGCGGTATCCTAACCGCGCG-AAGGTAGCGTAATCACTTGTTCTCTAA
ATCAGGACCAGTATGAACGGCACCACGAGGGTTATACTGTCTCCTTTTTCCAATTAGTGA
ACTTAATTTTCCCGTGAAGAAGCTGGAATAATTATATAAGACGAGAAGACCCTTTGGAGC
TTTAAACAATTTAGCACCTGCAGTATCTTTATTTTGAATACTTTATACCTTGCATGATGA
CTAAAAGTTTTAGGTTGGGGTGACCGCGGAGTAAAGTACATCCTCCACATTGTAGGAATT
T-AATCTTAACTAAGAGACAC---TCTAAGTATTAGT-ATACTAACATTCATTGACCCAA
TACATTTGATCAACGAACCAAGTTACCCTAGGGATAACAGCGCAATCCATTTCAAGAGCC
CCTATCGCCAAATGGGTTTACGACCTCGATGTTGGATCAGGATTTCCCAGCCGCTCAGCC
GCTATCATTTGTAATAATTTTTATAGTTATACCCATCCTAATCGGGGATTTGGCAATTGA
CTGTCCCTTAATAATTGGGGCCCCGGATATAGCTTTCTCGAATAAATAACATAAGCTTTT
GACTTCTCCCACCCTCATTCCTTCTTTGCTTGCTTCCGCAGGCATTGAGGCCGGGCGGCA
CGTGAACAGTTTACCCCTTAGCAGGTAATATTGCTCACGCAGGCCCTCTGTAGATTTAAC
CATCTCTCTTTACATTTAGCTGGTGTTCTTCAATTCTTGGCGCAATTAATTTTATTACCA
CCACCCTAAACATAAAAGCCCCCTCAGTAACGCAATATCAAACCCCATTATTTGTTTGAT
CTGTCCTAATCACCGCAGTTACTTCTCCTTTCTCTTCCAGTCTTGGCAGCCAGGAACCCT
TACCACTGCCTTTAACCAGATCGCAACTTTAAAACCTTCCGACCCCGCGGCAGGACCCCG
GGGACCCAATCCCTCATACCCAACACTTCCCCATTCTGATTTTTCCCGGG
>matset_Jn43
GATTACTTGCCAAGCGCCTAAAACCCAAAGGACTTGACGGTACCCTATATCCATCTAGAG
GAGCCTGTCCTATAATCGATAACCCACGTTTAACCTCACCACCCCTAGTTTATCAGCCTG
TATACCTCCGTCGTCAGCTTACCTCGTGAGCGCTGCATAGTGAGCATAATGTCTCCCAAC
AACACGTCAGGTCAAGGTGCAGCAAATGGGGTGGGAAGAGATGGGCTACACTTTCTACTT
TAGAACACACGAAAAACTACCATGAAATCTAGTTTAAAGGCGGATTTAGCAGTAAAAAGA
GACCATAATACTCATTTTAAACTGGCACTAGGGTGTGTACACACCGCCCGTCACCCTCTT
CGAA-CAATTTA--TTATACTTAAAAAATCTTAGATATAAAGAAGAGGCAAGTCGTAACA
TGGTTCAACGGCCGCGGTATCCTAACCGCGCG-AAGGTAGCGTAATCACTTGTTCTCTAA
ATCAGGACCAGTATGAACGGCACCACGAGGGTTATACTGTCTCCTTTTTCCAATTAGTGA
ACTTAATTTTCCCGTGAAGAAGCTGGAATAATTATATAAGACGAGAAGACCCTTTGGAGC
TTTAAACAATTTAGCACCTGCAGTATCTTTATTTTGAATACTTTATACCTTGCATGATGA
CTAAAAGTTTTAGGTTGGGGTGACCGCGGAGTAAAGTACATCCTCCACATTGTAGGAATT
T-AATCTTAACTAAGAGACAC---TCTAAGTATTAGT-ATACTAACATTCATTGACCCAA
TACATTTGATCAACGAACCAAGTTACCCTAGGGATAACAGCGCAATCCATTTCAAGAGCC
CCTATCGCCAAATGGGTTTACGACCTCGATGTTGGATCAGGATTTCCCAGCCGCTCAGCC
GCTATCATTTGTAATAATTTTTATAGTTATACCCATCCTAATCGGGGATTTGGCAATTGA
CTGTCCCTTAATAATTGGGGCCCCGGATATAGCTTTCTCGAATAAATAACATAAGCTTTT
GACTTCTCCCACCCTCATTTCTTCTTTGCTTGCTTCCGCAGGCATTGAGGCCGGGCGGCA
CGTGAACAGTCTACCCCTTAGCTGGTAATATTGCTCACGCAGGCCCTCTGTAGATTTAAC
CATCTCTCTTTACATTTAGCTGGTGTTCTTCAATTCTTGGCGCAATTAATTTTATTACCA
CCACCCTAAACATAAAAGCCCCCTCAGTAACGCAATATCAAACCCCCTTATTTGTTTGAT
CTGTCCTAATCACCGCAGTTACTTCTCCTTTCTCTTCCAGTCTTGGCAGCCAGGAACCCT
TACCACTGCCTTTAACCAGATCGCAACTTTAAAACCTTCCGACCCCGCGGCAGGGCCCCG
GGGACCCAATCCCTCATACCCAACACTTCCCCATTCTGATTTTTCCCGGG
>matset_Jn44
GATTACTTGCCAAGCGCCTAAAACCCAAAGGACTTGACGGTACCCTATATCCATCTAGAG
GAGCCTGTCCTATAATCGATAACCCACGTTTAACCTCACCACCCCTAGTTTATCAGCCTG
TATACCTCCGTCGTCAGCTTACCTCGTGAGCGCTGCATAGTGAGCATAATGTCTCCCAAC
AACACGTCAGGTCAAGGTGCAGCAAATGGGGTGGGAAGAGATGGGCTACACTTTCTACTT
TAGAACACACGGAAAACTACCATGAAATCTAGTTTGAAGGCGGATTTAGCAGTAAAAAGA
GACCATAATACTCATTTTAAACTGGCACTAGGGTGTGTACACACCGCCCGTCACCCTCTT
CGAA-CAATTTA--TTATACTTAAAAAATCTTAGATATAAAGAAGAGGCAAGTCGTAACA
TGGTTCAACGGCCGCGGTATCCTAACCGCGCG-AAGGTAGCGTAATCACTTGTTCTCTAA
ATCAGGACCAGTATGAACGGCACCACGAGGGTTATACTGTCTCCTTTTTCCAATTAGTGA
ACTTAATTTTCCCGTGAAGAAGCTGGAATAATTATATAAGACGAGAAGACCCTTTGGAGC
TTTAAACAATTTAGCACCTGCAGTATCTTTATTTTGAATACTTTATACCTTGCATGATGA
CTAAAAGTTTTAGGTTGGGGTGACCGCGGAGTAAAGTACATCCTCCACATTGTAGGAATT
T-AATCTTAACTAAGAGACAC---TCTAAGTATTAGT-ATACTAACATTCATTGACCCAA
TACATTTGATCAACGAACCAAGTTACCCTAGGGATAACAGCGCAATCCATTTCAAGAGCC
CCTATCGCCAAATGGGTTTACGACCTCGATGTTGGATCAGGATTTCCCAGCCGCTCAGCC
GCTATCATTTGTAATAATTTTTATAGTTATACCCATCCTAATCGGGGATTTGGCAATTGA
CTGTCCCTTAATAATTGGGGCCCCGGATATAGCTTTCTCGAATAAATAACATAAGCTTTT
GACTTCTCCCACCCTCATTTCTTCTTTGCTTGCTTCCGCAGGCATTGAGGCCGGGCGGCA
CGTGAACAGTCTACCCCTTAGCTGGTAATATTGCTCACGCAGGCCCTCTGTAGATTTAAC
CATCTCTCTTTACATTTAGCTGGTGTTCTTCAATTCTTGGCGCAATTAATTTTATTACCA
CCACCCTAAACATAAAAGCCCCCTCAGTAACGCAATATCAAACCCCCTTATTTGTTTGAT
CTGTCCTAATCACCGCAGTTACTTCTCCTTTCTCTTCCAGTCTTGGCAGCCAGGAACCCT
TACCACTGCCTTTAACCAGATCGCAACTTTAAAACCTTCCGACCCCGCGGCAGGGCCCCG
GGGACCCAATCCCTCATACCCAACACTTCCCCATTCTGATTTTTCCCGGG
>matset_Jn45
GATTACTTGCCAAGCGCCTAAAACCCAAAGGACTTGACGGTACCCTATATCCATCTAGAG
GAGCCTGTCCTATAATCGATAACCCACGTTTAACCTCACCACCCCTAGTTTATCAGCCTG
TATACCTCCGTCGTCAGCTTACCTCGTGAGCGCTGCATAGTGAGCATAATGTCTCCCAAC
AACACGTCAGGTCAAGGTGCAGCAAATGGGGTGGGAAGAGATGGGCTACACTTTCTACTT
TAGAACACACGAAAAACTACCATGAAATCTAGTTTAAAGGCGGATTTAGCAGTAAAAAGA
GACCATAATACTCATTTTAAACTGGCACTAGGGTGTGTACACACCGCCCGTCACCCTCTT
CGAA-CAATTTA--TTATACTTAAAAAATCTTAGATATAAAGAAGAGGCAAGTCGTAACA
TGGTTCAACGGCCGCGGTATCCTAACCGCGCG-AAGGTAGCGTAATCACTTGTTCTCTAA
ATCAGGACCAGTATGAACGGCACCACGAGGGTTATACTGTCTCCTTTTTCCAATTAGTGA
ACTTAATTTTCCCGTGAAGAAGCTGGAATAATTATATAAGACGAGAAGACCCTTTGGAGC
TTTAAACAATTTAGCACCTGCAGTATCTTTATTTTGAATACTTTATACCTTGCATGATGA
CTAAAAGTTTTAGGTTGGGGTGACCGCGGAGTAAAGTACATCCTCCACATTGTAGGAATT
T-AATCTTAACTAAGAGACAC---TCTAAGTATTAGT-ATACTAACATTCATTGACCCAA
TACATTTGATCAACGAACCAAGTTACCCTAGGGATAACAGCGCAATCCATTTCAAGAGCC
CCTATCGCCAAATGGGTTTACGACCTCGATGTTGGATCAGGATTTCCCAGCCGCTCAGCC
GCTATCATTTGTAATAATTTTTATAGTTATACCCATCCTAATCGGGGATTTGGCAATTGA
CTGTCCCTTAATAATTGGGGCCCCGGATATAGCTTTCTCGAATAAATAACATAAGCTTTT
GACTTCTCCCACCCTCATTTCTTCTTTGCTTGCTTCCGCAGGCATTGAGGCCGGGCGGCA
CGTGAACAGTCTACCCCTTAGCTGGTAATATTGCTCACGCAGGCCCTCTGTAGATTTAAC
CATCTCTCTTTACATTTAGCTGGTGTTCTTCAATTCTTGGCGCAATTAATTTTATTACCA
CCACCCTAAACATAAAAGCCCCCTCAGTAACGCAATATCAAACCCCCTTATTTGTTTGAT
CTGTCCTAATCACCGCAGTTACTTCTCCTTTCTCTTCCAGTCTTGGCAGCCAGGAACCCT
TACCACTGCCTTTAACCAGATCGCAACTTTAAAACCTTCCGACCCCGCGGCAGGGCCCCG
GGGACCCAATCCCTCATACCCAACACTTCCCCATTCTGATTTTTCCCGGG
>matset_Jn46
GATTACTTGCCAAGCGCCTAAAACCCAAAGGACTTGACGGTACCCTATATCCATCTAGAG
GAGCCTGTCCTATAATCGATAACCCACGTTTAACCTCACCACCCCTAGTTTATCAGCCTG
TATACCTCCGTCGTCAGCTTACCTCGTGAGCGCTGCATAGTGAGCATAATGTCTCCCAAC
AACACGTCAGGTCAAGGTGCAGCAAATGGGGTGGGAAGAGATGGGCTACACTTTCTACTT
TAGAACACACGAAAAACTACCATGAAATCTAGTTTAAAGGCGGATTTAGCAGTAAAAAGA
GACCATAATACTCATTTTAAACTGGCACTAGGGTGTGTACACACCGCCCGTCACCCTCTT
CGAA-CAATTTA--TTATACTTAAAAAATCTTAGATATAAAGAAGAGGCAAGTCGTAACA
TGGTTCAACGGCCGCGGTATCCTAACCGCGCG-AAGGTAGCGTAATCACTTGTTCTCTAA
ATCAGGACCAGTATGAACGGCACCACGAGGGTTATACTGTCTCCTTTTTCCAATTAGTGA
ACTTAATTTTCCCGTGAAGAAGCTGGAATAATTATATAAGACGAGAAGACCCTTTGGAGC
TTTAAACAATTTAGCACCTGCAGTATCTTTATTTTGAATACTTTATACCTTGCATGATGA
CTAAAAGTTTTAGGTTGGGGTGACCGCGGAGTAAAGTACATCCTCCACATTGTAGGAATT
T-AATCTTAACTAAGAGACAC---TCTAAGTATTAGT-ATACTAACATTCATTGACCCAA
TACATTTGATCAACGAACCAAGTTACCCTAGGGATAACAGCGCAATCCATTTCAAGAGCC
CCTATCGCCAAATGGGTTTACGACCTCGATGTTGGATCAGGATTTCCCAGCCGCTCAGCC
GCTATCATTTGTAATAATTTTTATAGTTATACCCATCCTAATCGGGGATTTGGCAATTGA
CTGTCCCTTAATAATTGGGGCCCCGGATATAGCTTTCTCGAATAAATAACATAAGCTTTT
GACTTCTCCCACCCTCATTTCTTCTTTGCTTGCTTCCGCAGGCATTGAGGCCGGGCGGCA
CGTGAACAGTCTACCCCTTAGCTGGTAATATTGCTCACGCAGGCCCTCTGTAGATTTAAC
CATCTCTCTTTACATTTAGCTGGTGTTCTTCAATTCTTGGCGCAATTAATTTTATTACCA
CCACCCTAAACATAAAAGCCCCCTCAGTAACGCAATATCAAACCCCCTTATTTGTTTGAT
CTGTCCTAATCACCGCAGTTACTTCTCCTTTCTCTTCCAGTCTTGGCAGCCAGGAACCCT
TACCACTGCCTTTAACCAGATCGCAACTTTAAAACCTTCCGACCCCGCGGCAGGGCCCCG
GGGACCCAATCCCTCATACCCAACACTTCCCCATTCTGATTTTTCCCGGG
>matset_Jn49
GATTACTTGCCAAGCGCCTAAAACCCAAAGGACTTGACGGTACCCTATATCCATCTAGAG
GAGCCTGTCCTATAATCGATAACCCACGTTTAACCTCACCACCCCTAGTTTATCAGCCTG
TATACCTCCGTCGTCAGCTTACCTCGTGAGCGCTGCATAGTGAGCATAATGTCTCCCAAC
AACACGTCAGGTCAAGGTGCAGCAAATGGGGTGGGAAGAGATGGGCTACACTTTCTACTT
TAGAACACACGAAAAACTACCATGAAATCTAGTTTAAAGGCGGATTTAGCAGTAAAAAGA
GACCATAATACTCATTTTAAACTGGCACTAGGGTGTGTACACACCGCCCGTCACCCTCTT
CGAA-CAATTTA--TTATACTTAAAAAATCTTAGATATAAAGAAGAGGCAAGTCGTAACA
TGGTTCAACGGCCGCGGTATCCTAACCGCGCG-AAGGTAGCGTAATCACTTGTTCTCTAA
ATCAGGACCAGTATGAACGGCACCACGAGGGTTATACTGTCTCCTTTTTCCAATTAGTGA
ACTTAATTTTCCCGTGAAGAAGCTGGAATAATTATATAAGACGAGAAGACCCTTTGGAGC
TTTAAACAATTTAGCACCTGCAGTATCTTTATTTTGAATACTTTATACCTTGCATGATGA
CTAAAAGTTTTAGGTTGGGGTGACCGCGGAGTAAAGTACATCCTCCACATTGTAGGAATT
T-AATCTTAACTAAGAGACAC---TCTAAGTATTAGT-ATACTAACATTCATTGACCCAA
TACATTTGATCAACGAACCAAGTTACCCTAGGGATAACAGCGCAATCCATTTCAAGAGCC
CCTATCGCCAAATGGGTTTACGACCTCGATGTTGGATCAGGATTTCCCAGCCGCTCAGCC
GCTATCATTTGTAATAATTTTTATAGTTATACCCATCCTAATCGGGGATTTGGCAATTGA
CTGTCCCTTAATAATTGGGGCCCCGGATATAGCTTTCTCGAATAAATAACATAAGCTTTT
GACTTCTCCCACCCTCATTTCTTCTTTGCTTGCTTCCGCAGGCATTGAGGCCGGGCGGCA
CGTGAACAGTCTACCCCTTAGCTGGTAATATTGCTCACGCAGGCCCTCTGTAGATTTAAC
CATCTCTCTTTACATTTAGCTGGTGTTCTTCAATTCTTGGCGCAATTAATTTTATTACCA
CCACCCTAAACATAAAAGCCCCCTCAGTAACGCAATATCAAACCCCCTTATTTGTTTGAT
CTGTCCTAATCACCGCAGTTACTTCTCCTTTCTCTTCCAGTCTTGGCAGCCAGGAACCCT
TACCACTGCCTTTAACCAGATCGCAACTTTAAAACCTTCCGACCCCGCGGCAGGGCCCCG
GGGACCCAATCCCTCATACCCAACACTTCCCCATTCTGATTTTTCCCGGG
>matset_Jn51
GATTACTTGCCAAGCGCCTAAAACCCAAAGGACTTGACGGTACCCTATATCCATCTAGAG
GAGCCTGTCCTATAATCGATAACCCACGTTTAACCTCACCACCCCTAGTTTATCAGCCTG
TATACCTCCGTCGTCAGCTTACCTCGTGAGCGCTGCATAGTGAGCATAATGTCTCCCAAC
AACACGTCAGGTCAAGGTGCAGCAAATGGGGTGGGAAGAGATGGGCTACACTTTCTACTT
TAGAACACACGAAAAACTACCATGAAATCTAGTTTAAAGGCGGATTTAGCAGTAAAAAGA
GACCATAATACTCATTTTAAACTGGCACTAGGGTGTGTACACACCGCCCGTCACCCTCTT
CGAA-CAATTTA--TTATACTTAAAAAATCTTAGATATAAAGAAGAGGCAAGTCGTAACA
TGGTTCAACGGCCGCGGTATCCTAACCGCGCG-AAGGTAGCGTAATCACTTGTTCTCTAA
ATCAGGACCAGTATGAACGGCACCACGAGGGTTATACTGTCTCCTTTTTCCAATTAGTGA
ACTTAATTTTCCCGTGAAGAAGCTGGAATAATTATATAAGACGAGAAGACCCTTTGGAGC
TTTAAACAATTTAGCACCTGCAGTATCTTTATTTTGAATACTTTATACCTTGCATGATGA
CTAAAAGTTTTAGGTTGGGGTGACCGCGGAGTAAAGTACATCCTCCACATTGTAGGAATT
T-AATCTTAACTAAGAGACAC---TCTAAGTATTAGT-ATACTAACATTCATTGACCCAA
TACATTTGATCAACGAACCAAGTTACCCTAGGGATAACAGCGCAATCCATTTCAAGAGCC
CCTATCGCCAAATGGGTTTACGACCTCGATGTTGGATCAGGATTTCCCAGCCGCTCAGCC
GCTATCATTTGTAATAATTTTTATAGTTATACCCATCCTAATCGGGGATTTGGCAATTGA
CTGTCCCTTAATAATTGGGGCCCCGGATATAGCTTTCTCGAATAAATAACATAAGCTTTT
GACTTCTCCCACCCTCATTTCTTCTTTGCTTGCTTCCGCAGGCATTGAGGCCGGGCGGCA
CGTGAACAGTCTACCCCTTAGCTGGTAATATTGCTCACGCAGGCCCTCTGTAGATTTAAC
CATCTCTCTTTACATTTAGCTGGTGTTCTTCAATTCTTGGCGCAATTAATTTTATTACCA
CCACCCTAAACATAAAAGCCCCCTCAGTAACGCAATATCAAACCCCCTTATTTGTTTGAT
CTGTCCTAATCACCGCAGTTACTTCTCCTTTCTCTTCCAGTCTTGGCAGCCAGGAACCCT
TACCACTGCCTTTAACCAGATCGCAACTTTAAAACCTTCCGACCCCGCGGCAGGGCCCCG
GGGACCCAATCCCTCATACCCAACACTTCCCCATTCTGATTTTTCCCGGG
>matset_Jn52
GATTACTTGCCAAGCGCCTAAAACCCAAAGGACTTGACGGTACCCTATATCCATCTAGAG
GAGCCTGTCCTATAATCGATAACCCACGTTTAACCTCACCACCCCTAGTTTATCAGCCTG
TATACCTCCGTCGTCAGCTTACCTCGTGAGCGCTGCATAGTGAGCATAATGTCTCCCAAC
AACACGTCAGGTCAAGGTGCAGCAAATGGGGTGGGAAGAGATGGGCTACACTTTCTACTT
TAGAACACACGGAAAACTACCATGAAATCTAGTTTGAAGGCGGATTTAGCAGTAAAAAGA
GACCATAATACTCATTTTAAACTGGCACTAGGGTGTGTACACACCGCCCGTCACCCTCTT
CGAA-CAATTTA--TTATACTTAAAAAATCTTAGATATAAAGAAGAGGCAAGTCGTAACA
TGGTTCAACGGCCGCGGTATCCTAACCGCGCG-AAGGTAGCGTAATCACTTGTTCTCTAA
ATCAGGACCAGTATGAACGGCACCACGAGGGTTATACTGTCTCCTTTTTCCAATTAGTGA
ACTTAATTTTCCCGTGAAGAAGCTGGAATAATTATATAAGACGAGAAGACCCTTTGGAGC
TTTAAACAATTTAGCACCTGCAGTATCTTTATTTTGAATACTTTATACCTTGCATGATGA
CTAAAAGTTTTAGGTTGGGGTGACCGCGGAGTAAAGTACATCCTCCACATTGTAGGAATT
T-AATCTTAACTAAGAGACAC---TCTAAGTATTAGT-ATACTAACATTCATTGACCCAA
TACATTTGATCAACGAACCAAGTTACCCTAGGGATAACAGCGCAATCCATTTCAAGAGCC
CCTATCGCCAAATGGGTTTACGACCTCGATGTTGGATCAGGATTTCCCAGCCGCTCAGCC
GCTATCATTTGTAATAATTTTTATAGTTATACCCATCCTAATCGGGGATTTGGCAATTGA
CTGTCCCTTAATAATTGGGGCCCCGGATATAGCTTTCTCGAATAAATAACATAAGCTTTT
GACTTCTCCCACCCTCATTTCTTCTTTGCTTGCTTCCGCAGGCATTGAGGCCGGGCGGCA
CGTGAACAGTCTACCCCTTAGCTGGTAATATTGCTCACGCAGGCCCTCTGTAGATTTAAC
CATCTCTCTTTACATTTAGCTGGTGTTCTTCAATTCTTGGCGCAATTAATTTTATTACCA
CCACCCTAAACATAAAAGCCCCCTCAGTAACGCAATATCAAACCCCCTTATTTGTTTGAT
CTGTCCTAATCACCGCAGTTACTTCTCCTTTCTCTTCCAGTCTTGGCAGCCAGGAACCCT
TACCACTGCCTTTAACCAGATCGCAACTTTAAAACCTTCCGACCCCGCGGCAGGGCCCCG
GGGACCCAATCCCTCATACCCAACACTTCCCCATTCTGATTTTTCCCGGG
>matset_Jn57
GATTACTTGCCAAGCGCCTAAAACCCAAAGGACTTGACGGTACCCTATATCCATCTAGAG
GAGCCTGTCCTATAATCGATAACCCACGTTTAACCTCACCACCCCTAGTTTATCAGCCTG
TATACCTCCGTCGTCAGCTTACCTCGTGAGCGCTGCATAGTGAGCATAATGTCTCCCAAC
AACACGTCAGGTCAAGGTGCAGCAAATGGGGTGGGAAGAGATGGGCTACACTTTCTACTT
TAGAACACACGAAAAACTACCATGAAATCTAGTTTAAAGGCGGATTTAGCAGTAAAAAGA
GACCATAATACTCATTTTAAACTGGCACTAGGGTGTGTACACACCGCCCGTCACCCTCTT
CGAA-CAATTTA--TTATACTTAAAAAATCTTAGATATAAAGAAGAGGCAAGTCGTAACA
TGGTTCAACGGCCGCGGTATCCTAACCGCGCG-AAGGTAGCGTAAACACTTGTTCTCTAA
ATCAGGACCAGTATGAACGGCACCACGAGGGTTATACTGTCTCCTTTTTCCAATTAGTGA
ACTTAATTTTCCCGTGAAGAAGCTGGAATAATTATATAAGACGAGAAGACCCTTTGGAGC
TTTAAACAATTTAGCACCTGCAGTATCTTTATTTTGAATACTTTATACCTTGCATGATGA
CTAAAAGTTTTAGGTTGGGGTGACCGCGGAGTAAAGTACATCCTCCACATTGTAGGAATT
T-AATCTTAACTAAGAGACAC---TCTAAGTATTAGT-ATACTAACATTCATTGACCCAA
TACATTTGATCAACGAACCAAGTTACCCTAGGGATAACAGCGCAATCCATTTCAAGAGCC
CCTATCGCCAAATGGGTTTACGACCTCGATGTTGGATCAGGATTTCCCAGCCGCTCAGCC
GCTATCATTTGTAATAATTTTTATAGTTATACCCATCCTAATCGGGGATTTGGCAATTGA
CTGTCCCTTAATAATTGGGGCCCCGGATATAGCTTTCTCGAATAAATAACATAAGCTTTT
GACTTCTCCCACCCTCATTTCTTCTTTGCTTGCTTCCGCAGGCATTGAGGCCGGGCGGCA
CGTGAACAGTCTACCCCTTAGCTGGTAATATTGCTCACGCAGGCCCTCTGTAGATTTAAC
CATCTCTCTTTACATTTAGCTGGTGTTCTTCAATTCTTGGCGCAATTAATTTTATTACCA
CCACCCTAAACATAAAAGCCCCCTCAGTAACGCAATATCAAACCCCCTTATTTGTTTGAT
CTGTCCTAATCACCGCAGTTACTTCTCCTTTCTCTTCCAGTCTTGGCAGCCAGGAACCCT
TACCACTGCCTTTAACCAGATCGCAACTTTAAAACCTTCCGACCCCGCGGCAGGGCCCCG
GGGACCCAATCCCTCATACCCAACACTTCCCCATTCTGATTTTTCCCGGG
>matset_Jn58
GATTACTTGCCAAGCGCCTAAAACCCAAAGGACTTGACGGTACCCTATATCCATCTAGAG
GAGCCTGTCCTATAATCGATAACCCACGTTTAACCTCACCACCCCTAGTTTATCAGCCTG
TATACCTCCGTCGTCAGCTTACCTCGTGAGCGCTGCATAGTGAGCATAATGTCTCCCAAC
AACACGTCAGGTCAAGGTGCAGCAAATGGGGTGGGAAGAGATGGGCTACACTTTCTACTT
TAGAACACACGAAAAACTACCATGAAATCTAGTTTAAAGGCGGATTTAGCAGTAAAAAGA
GACCATAATACTCATTTTAAACTGGCACTAGGGTGTGTACACACCGCCCGTCACCCTCTT
CGAA-CAATTTA--TTATACTTAAAAAATCTTAGATATAAAGAAGAGGCAAGTCGTAACA
TGGTTCAACGGCCGCGGTATCCTAACCGCGCG-AAGGTAGCGTAATCACTTGTTCTCTAA
ATCAGGACCAGTATGAACGGCACCACGAGGGTTATACTGTCTCCTTTTTCCAATTAGTGA
ACTTAATTTTCCCGTGAAGAAGCTGGAATAATTATATAAGACGAGAAGACCCTTTGGAGC
TTTAAACAATTTAGCACCTGCAGTATCTTTATTTTGAATACTTTATACCTTGCATGATGA
CTAAAAGTTTTAGGTTGGGGTGACCGCGGAGTAAAGTACATCCTCCACATTGTAGGAATT
T-AATCTTAACTAAGAGACAC---TCTAAGTATTAGT-ATACTAACATTCATTGACCCAA
TACATTTGATCAACGAACCAAGTTACCCTAGGGATAACAGCGCAATCCATTTCAAGAGCC
CCTATCGCCAAATGGGTTTACGACCTCGATGTTGGATCAGGATTTCCCAGCCGCTCAGCC
GCTATCATTTGTAATAATTTTTATAGTTATACCCATCCTAATCGGGGATTTGGCAATTGA
CTGTCCCTTAATAATTGGGGCCCCGGATATAGCTTTCTCGAATAAATAACATAAGCTTTT
GACTTCTCCCACCCTCATTTCTTCTTTGCTTGCTTCCGCAGGCATTGAGGCCGGGCGGCA
CGTGAACAGTCTACCCCTTAGCTGGTAATATTGCTCACGCAGGCCCTCTGTAGATTTAAC
CATCTCTCTTTACATTTAGCTGGTGTTCTTCAATTCTTGGCGCAATTAATTTTATTACCA
CCACCCTAAACATAAAAGCCCCCTCAGTAACGCAATATCAAACCCCCTTATTTGTTTGAT
CTGTCCTAATCACCGCAGTTACTTCTCCTTTCTCTTCCAGTCTTGGCAGCCAGGAACCCT
TACCACTGCCTTTAACCAGATCGCAACTTTAAAACCTTCCGACCCCGCGGCAGGGCCCCG
GGGACCCAATCCCTCATACCCAACACTTCCCCATTCTGATTTTTCCCGGG
>matset_Jn59
GATTACTTGCCAAGCGCCTAAAACCCAAAGGACTTGACGGTACCCTATATCCATCTAGAG
GAGCCTGTCCTATAATCGATAACCCACGTTTAACCTCACCACCCCTAGTTTATCAGCCTG
TATACCTCCGTCGTCAGCTTACCTCGTGAGCGCTGCATAGTGAGCATAATGTCTCCCAAC
AACACGTCAGGTCAAGGTGCAGCAAATGGGGTGGGAAGAGATGGGCTACACTCTCTACTT
TAGAACACACGGAAAACTACCATGAAATCTAGTTTGAAGGCGGATTTAGCAGTAAAAAGA
GACCATAATACTCATTTTAATCTGGCACTAGGGTGTGTACACACCGCCCGTCACCCTCTT
CGAA-CAATTTT--TTATACTTAAAAAATCTTAGATATAAAGAAGAGGCAAGTCGTAACA
TGGATCAACGGCCGCGGTATCCTAACCGCGCG-AAGGTAGCGTAATCACTTGTTCTCTAA
ATCAGGACCAGTATGAACGGCACCACGAGGGTTATACTGTCTCCTTTTTCCAATTAGTGA
ACTTAATTTTCCCGTGAAGAAGCTGGAATAATTATATAAGACGAGAAGACCCTTTGGAGC
TTTAAACAATTTAGCACCTGCAGTATCTTTATTTTGAATACTTTATACCTTGCATGATGA
CTAAAAGTTTTAGGTTGGGGTGACCGCGGAGTAAAGTACATCCTCCACATTGTAGGAATT
T-AATCTTAACTAAGAGACAC---TCTAAGTATTAGT-ATACTAACATTCATTGACCCAA
TACATTTGATCAACGAACCAAGTTACCCTAGGGATAACAGCGCAATCCATTTCAAGAGCC
CCTATCGCCAAATGGGTTTACGACCTCGATGTTGGATCAGGATTTCCCAGCCGCTCAGCC
GCTATCATTTGTAATAATTTTTATAGTTATACCCATCCTAATCGGGGATTTGGCAATTGA
CTGTCCCTTAATAATTGGGGCCCCGGATATAGCTTTCTCGAATAAATAACATAAGCTTTT
GACTTCTCCCACCCTCATTTCTTCTTTGCTTGCTTCCGCAGGCATTGAGGCCGGGCGGCA
CGTGAACAGTCTACCCCTTAGCTGGTAATATTGCTCACGCAGGCCCTCTGTAGATTTAAC
CATCTCTCTTTACATTTAGCTGGTGTTCTTCAATTCTTGGCGCAATTAATTTTATTACCA
CCACCCTAAACATAAAAGCCCCCTCAGTAACGCAATATCAAACCCCCTTATTTGTTTGAT
CTGTCCTAATCACCGCAGTTACTTCTCCTTTCTCTTCCAGTCTTGGCAGCCAGGAACCCT
TACCACTGCCTTTAACCAGATCGCAACTTTAAAACCTTCCGACCCCGCGGCAGGGCCCCG
GGGACCCAATCCCTCATACCCAACACTTCCCCATTCTGATTTTTCCCGGG
>matset_Jn60
GATTACTTGCCAAGCGCCTAAAACCCAAAGGACTTGACGGTACCCTATATCCATCTAGAG
GAGCCTGTCCTATAATCGATAACCCACGTTTAACCTCACCACCCCTAGTTTATCAGCCTG
TATACCTCCGTCGTCAGCTTACCTCGTGAGCGCTGCATAGTGAGCATAATGTCTCCCAAC
AACACGTCAGGTCAAGGTGCAGCAAATGGGGTGGGAAGAGATGGGCTACACTCTCTACTT
TAGAACACACGGAAAACTACCATGAAATCTAGTTTGAAGGCGGATTTAGCAGTAAAAAGA
GACCATAATACTCATTTTAATCTGGCACTAGGGTGTGTACACACCGCCCGTCACCCTCTT
CGAA-CAATTTT--TTATACTTAAAAAATCTTAGATATAAAGAAGAGGCAAGTCGTAACA
TGGATCAACGGCCGCGGTATCCTAACCGCGCG-AAGGTAGCGTAATCACTTGTTCTCTAA
ATCAGGACCAGTATGAACGGCACCACGAGGGTTATACTGTCTCCTTTTTCCAATTAGTGA
ACTTAATTTTCCCGTGAAGAAGCTGGAATAATTATATAAGACGAGAAGACCCTTTGGAGC
TTTAAACAATTTAGCACCTGCAGTATCTTTATTTTGAATACTTTATACCTTGCATGATGA
CTAAAAGTTTTAGGTTGGGGTGACCGCGGAGTAAAGTACATCCTCCACATTGTAGGAATT
T-AATCTTAACTAAGAGACAC---TCTAAGTATTAGT-ATACTAACATTCATTGACCCAA
TACATTTGATCAACGAACCAAGTTACCCTAGGGATAACAGCGCAATCCATTTCAAGAGCC
CCTATCGCCAAATGGGTTTACGACCTCGATGTTGGATCAGGATTTCCCAGCCGCTCAGCC
GCTATCATTTGTAATAATTTTTATAGTTATACCCATCCTAATCGGGGATTTGGCAATTGA
CTGTCCCTTAATAATTGGGGCCCCGGATATAGCTTTCTCGAATAAATAACATAAGCTTTT
GACTTCTCCCACCCTCATTTCTTCTTTGCTTGCTTCCGCAGGCATTGAGGCCGGGCGGCA
CGTGAACAGTCTACCCCTTAGCTGGTAATATTGCTCACGCAGGCCCTCTGTAGATTTAAC
CATCTCTCTTTACATTTAGCTGGTGTTCTTCAATTCTTGGCGCAATTAATTTTATTACCA
CCACCCTAAACATAAAAGCCCCCTCAGTAACGCAATATCAAACCCCCTTATTTGTTTGAT
CTGTCCTAATCACCGCAGTTACTTCTCCTTTCTCTTCCAGTCTTGGCAGCCAGGAACCCT
TACCACTGCCTTTAACCAGATCGCAACTTTAAAACCTTCCGACCCCGCGGCAGGGCCCCG
GGGACCCAATCCCTCATACCCAACACTTCCCCATTCTGATTTTTCCCGGG
>matset_ns157
GATTACTTGCCAAGCGCCTAAAACCCAAAGGACTTGACGGTACCCTATATCCATCTAGAG
GAGCCTGTCCTATAATCGATAACCCACGTTTAACCTCACCACCCCTAGTTTATCAGCCTG
TATACCTCCGTCGTCAGCTTACCTCGTGAGCGCTGCATAGTGAGCATAATGTCTCCCAAC
AACACGTCAGGTCAAGGTGCAGCAAATGGGGTGGGAAGAGATGGGCTACACTTTCTACTT
TAGAACACACGGAAAACTACCATGAAATCTAGTTTGAAGGCGGATTTAGCAGTAAAAAGA
GACCATAATACTCATTTTAATCTGGCACTAGGGTGTGTACACACCGCCCGTCACCCTCTT
CGAA-CAATTTT--TAATACTTAAAAAATCTTAGATATAAAGAAGAGGCAAGTCGTAACA
TGGTTCAACGGCCGCGGTATCCTAACCGTGCG-AAGGTAGCGTAATCACTTGTTCTCTAA
ATCAGGACCAGTATGAACGGCTTCACGAGGGTTATACTGTCTCCTTTTTCCAATTAGTGA
ACTTAATTTTCCCGTGAAGAAGCTGGAATAATTATATAAGACGAGAAGACCCTTTGGAGC
TTTAAACAATTTAGCACCTGCAGTATCTTTATTTTGAATTCTCTATACCTCGCATAATGA
CTAAAAGTTTTAGGTTGGGGTGACCGCGGAGTAAAGTACATCCTCCACATTGTAGGAATT
T-AATCTTAACTAAGAGACAC---TCTAAGTATTAGT-ATACTAACATTCATTGACCCAA
TACACTTGATCAACGAACCAAGTTACCCTAGGGATAACAGCGCAATCCATTTCAAGAGCC
CCTATCGCCAAATGGGTTTACGACCTCGATGTTGGATCAGGATTTCCCAGCCGCTCAGCC
GCTATCATTTGTAATAATTTTTATAGTTATACCCATCCTAATCGGGGATTTGGCAATTGA
CTGTCCCTTAATAATTGGGGCCCCGGATATAGCTTTCTCGAATAAATAACATAAGCTTTT
GACTTCTCCCACCCTCATTTCTTCTTTGCTTGCTTCCGCAGGCATTGAGGCCGGGCGGCA
CGTGAACAGTCTACCCCTTAGCTGGTAATATTGCTCACGCAGGCCCTCTGTAGATTTAAC
CATCTCTCTTTACATTTAGCTGGTGTTCTTCAATTCTTGGCGCAATTAATTTTATTACCA
CCACCCTAAACATAAAAGCCCCCTCAGTAACGCAATATCAAACCCCCTTATTTGTTTGAT
CTGTCCTAATCACCGCAGTTACTTCTCCTTTCTCTTCCAGTCTTGGCAGCCAGGAACCCT
TACCACTGCCTTTAACCAGATCGCAACTTTAAAACCTTCCGACCCCGCGGCAGGGCCCCG
GGGACCCAATCCCTCATACCCAACACTTCCCCATTCTGATTTTTCCCGGG
>matset_ns159
GATTACTTGCCAAGCGCCTAAAACCCAAAGGACTTGACGGTACCCTATATCCATCTAGAG
GAGCCTGTCCTATAATCGATAACCCACGTTTAACCTCACCACCCCTAGTTTATCAGCCTG
TATACCTCCGTCGTCAGCTTACCTCGTGAGCGCTGCATAGTGAGCATAATGTCTCCCAAC
AACACGTCAGGTCAAGGTGCAGCAAATGGGGTGGGAAGAGATGGGCTACACTTTCTACTT
TAGAACACACGGAAAACTACCATGAAATCTAGTTTGAAGGCGGATTTAGCAGTAAAAAGA
GACCATAATACTCATTTTAATCTGGCACTAGGGTGTGTACACACCGCCCGTCACCCTCTT
CGAA-CAATTTT--TAATACTTAAAAAATCTTAGATATAAAGAAGAGGCAAGTCGTAACA
TGGATCAACGGCCGCGGTATCCTAACCGTGCG-AAGGTAGCGTAATCACTTGTTCTCTAA
ATCAGGACCAGTATGAACGGCTTCACGAGGGTTATACTGTCTCCTTTTTCCAATTAGTGA
ACTTAATTTTCCCGTGAAGAAGCTGGAATAATTATATAAGACGAGAAGACCCTTTGGAGC
TTTAAACAATTTAGCACCTGCAGTATCTTTATTTTGAATTCTCTATACCTCGCATAATGA
CTAAAAGTTTTAGGTTGGGGTGACCGCGGAGTAAAGTACATCCTCCACATTGTAGGAATT
T-AATCTTAACTAAGAGACAC---TCTAAGTATTAGT-ATACTAACATTCATTGACCCAA
TACACTTGATCAACGAACCAAGTTACCCTAGGGATAACAGCGCAATCCATTTCAAGAGCC
CCTATCGCCAAATGGGTTTACGACCTCGATGTTGGATCAGGATTTCCCAGCCGCTCAGCC
GCTATCATTTGTAATAATTTTTATAGTTATACCCATCCTAATCGGGGATTTGGCAATTGA
CTGTCCCTTAATAATTGGGGCCCCGGATATAGCTTTCTCGAATAAATAACATAAGCTTTT
GACTTCTCCCACCCTCATTTCTTCTTTGCTTGCTTCCGCAGGCATTGAGGCCGGGCGGCA
CGTGAACAGTCTACCCCTTAGCTGGTAATATTGCTCACGCAGGCCCTCTGTAGATTTAAC
CATCTCTCTTTACATTTAGCTGGTGTTCTTCAATTCTTGGCGCAATTAATTTTATTACCA
CCACCCTAAACATAAAAGCCCCCTCAGTAACGCAATATCAAACCCCCTTATTTGTTTGAT
CTGTCCTAATCACCGCAGTTACTTCTCCTTTCTCTTCCAGTCTTGGCAGCCAGGAACCCT
TACCACTGCCTTTAACCAGATCGCAACTTTAAAACCTTCCGACCCCGCGGCAGGGCCCCG
GGGACCCAATCCCTCATACCCAACACTTCCCCATTCTGATTTTTCCCGGG
>matset_ns160
GATTACTTGCCAAGCGCCTAAAACCCAAAGGACTTGACGGTACCCTATATCCATCTAGAG
GAGCCTGTCCTATAATCGATAACCCACGTTTAACCTCACCACCCCTAGTTTATCAGCCTG
TATACCTCCGTCGTCAGCTTACCTCGTGAGCGCTGCATAGTGAGCATAATGTCTCCCAAC
AACACGTCAGGTCAAGGTGCAGCAAATGGGGTGGGAAGAGATGGGCTACACTTTCTACTT
TAGAACACACGGAAAACTACCATGAAATCTAGTTTGAAGGCGGATTTAGCAGTAAAAAGA
GACCATAATACTCATTTTAATCTGGCACTAGGGTGTGTACACACCGCCCGTCACCCTCTT
CGAA-CAATTTT--TAATACTTAAAAAATCTTAGATATAAAGAAGAGGCAAGTCGTAACA
TGGATCAACGGCCGCGGTATCCTAACCGTGCG-AAGGTAGCGTAATCACTTGTTCTCTAA
ATCAGGACCAGTATGAACGGCTTCACGAGGGTTATACTGTCTCCTTTTTCCAATTAGTGA
ACTTAATTTTCCCGTGAAGAAGCTGGAATAATTATATAAGACGAGAAGACCCTTTGGAGC
TTTAAACAATTTAGCACCTGCAGTATCTTTATTTTGAATTCTCTATACCTCGCATAATGA
CTAAAAGTTTTAGGTTGGGGTGACCGCGGAGTAAAGTACATCCTCCACATTGTAGGAATT
T-AATCTTAACTAAGAGACAC---TCTAAGTATTAGT-ATACTAACATTCATTGACCCAA
TACACTTGATCAACGAACCAAGTTACCCTAGGGATAACAGCGCAATCCATTTCAAGAGCC
CCTATCGCCAAATGGGTTTACGACCTCGATGTTGGATCAGGATTTCCCAGCCGCTCAGCC
GCTATCATTTGTAATAATTTTTATAGTTATACCCATCCTAATCGGGGATTTGGCAATTGA
CTGTCCCTTAATAATTGGGGCCCCGGATATAGCTTTCTCGAATAAATAACATAAGCTTTT
GACTTCTCCCACCCTCATTTCTTCTTTGCTTGCTTCCGCAGGCATTGAGGCCGGGCGGCA
CGTGAACAGTCTACCCCTTAGCTGGTAATATTGCTCACGCAGGCCCTCTGTAGATTTAAC
CATCTCTCTTTACATTTAGCTGGTGTTCTTCAATTCTTGGCGCAATTAATTTTATTACCA
CCACCCTAAACATAAAAGCCCCCTCAGTAACGCAATATCAAACCCCCTTATTTGTTTGAT
CTGTCCTAATCACCGCAGTTACTTCTCCTTTCTCTTCCAGTCTTGGCAGCCAGGAACCCT
TACCACTGCCTTTAACCAGATCGCAACTTTAAAACCTTCCGACCCCGCGGCAGGGCCCCG
GGGACCCAATCCCTCATACCCAACACTTCCCCATTCTGATTTTTCCCGGG
>matset_ns161
GATTACTTGCCAAGCGCCTAAAACCCAAAGGACTTGACGGTACCCTATATCCATCTAGAG
GAGCCTGTCCTATAATCGATAACCCACGTTTAACCTCACCACCCCTAGTTTATCAGCCTG
TATACCTCCGTCGTCAGCTTACCTCGTGAGCGCTGCATAGTGAGCATAATGTCTCCCAAC
AACACGTCAGGTCAAGGTGCAGCAAATGGGGTGGGAAGAGATGGGCTACACTTTCTACTT
TAGAACACACGGAAAACTACCATGAAATCTAGTTTGAAGGCGGATTTAGCAGTAAAAAGA
GACCATAATACTCATTTTAATCTGGCACTAGGGTGTGTACACACCGCCCGTCACCCTCTT
CGAA-CAATTTT--TAATACTTAAAAAATCTTAGATATAAAGAAGAGGCAAGTCGTAACA
TGGATCAACGGCCGCGGTATCCTAACCGTGCG-AAGGTAGCGTAATCACTTGTTCTCTAA
ATCAGGACCAGTATGAACGGCTTCACGAGGGTTATACTGTCTCCTTTTTCCAATTAGTGA
ACTTAATTTTCCCGTGAAGAAGCTGGAATAATTATATAAGACGAGAAGACCCTTTGGAGC
TTTAAACAATTTAGCACCTGCAGTATCTTTATTTTGAATTCTCTATACCTCGCATAATGA
CTAAAAGTTTTAGGTTGGGGTGACCGCGGAGTAAAGTACATCCTCCACATTGTAGGAATT
T-AATCTTAACTAAGAGACAC---TCTAAGTATTAGT-ATACTAACATTCATTGACCCAA
TACACTTGATCAACGAACCAAGTTACCCTAGGGATAACAGCGCAATCCATTTCAAGAGCC
CCTATCGCCAAATGGGTTTACGACCTCGATGTTGGATCAGGATTTCCCAGCCGCTCAGCC
GCTATCATTTGTAATAATTTTTATAGTTATACCCATCCTAATCGGGGATTTGGCAATTGA
CTGTCCCTTAATAATTGGGGCCCCGGATATAGCTTTCTCGAATAAATAACATAAGCTTTT
GACTTCTCCCACCCTCATTTCTTCTTTGCTTGCTTCCGCAGGCATTGAGGCCGGGCGGCA
CGTGAACAGTCTACCCCTTAGCTGGTAATATTGCTCACGCAGGCCCTCTGTAGATTTAAC
CATCTCTCTTTACATTTAGCTGGTGTTCTTCAATTCTTGGCGCAATTAATTTTATTACCA
CCACCCTAAACATAAAAGCCCCCTCAGTAACGCAATATCAAACCCCCTTATTTGTTTGAT
CTGTCCTAATCACCGCAGTTACTTCTCCTTTCTCTTCCAGTCTTGGCAGCCAGGAACCCT
TACCACTGCCTTTAACCAGATCGCAACTTTAAAACCTTCCGACCCCGCGGCAGGGCCCCG
GGGACCCAATCCCTCATACCCAACACTTCCCCATTCTGATTTTTCCCGGG
>matset_ns162
GATTACTTGCCAAGCGCCTAAAACCCAAAGGACTTGACGGTACCCTATATCCATCTAGAG
GAGCCTGTCCTATAATCGATAACCCACGTTTAACCTCACCACCCCTAGTTTATCAGCCTG
TATACCTCCGTCGTCAGCTTACCTCGTGAGCGCTGCATAGTGAGCATAATGTCTCCCAAC
AACACGTCAGGTCAAGGTGCAGCAAATGGGGTGGGAAGAGATGGGCTACACTTTCTACTT
TAGAACACACGGAAAACTACCATGAAATCTAGTTTGAAGGCGGATTTAGCAGTAAAAAGA
GACCATAATACTCATTTTAATCTGGCACTAGGGTGTGTACACACCGCCCGTCACCCTCTT
CGAA-CAATTTT--TAATACTTAAAAAATCTTAGATATAAAGAAGAGGCAAGTCGTAACA
TGGATCAACGGCCGCGGTATCCTAACCGTGCG-AAGGTAGCGTAATCACTTGTTCTCTAA
ATCAGGACCAGTATGAACGGCTTCACGAGGGTTATACTGTCTCCTTTTTCCAATTAGTGA
ACTTAATTTTCCCGTGAAGAAGCTGGAATAATTATATAAGACGAGAAGACCCTTTGGAGC
TTTAAACAATTTAGCACCTGCAGTATCTTTATTTTGAATTCTCTATACCTCGCATAATGA
CTAAAAGTTTTAGGTTGGGGTGACCGCGGAGTAAAGTACATCCTCCACATTGTAGGAATT
T-AATCTTAACTAAGAGACAC---TCTAAGTATTAGT-ATACTAACATTCATTGACCCAA
TACACTTGATCAACGAACCAAGTTACCCTAGGGATAACAGCGCAATCCATTTCAAGAGCC
CCTATCGCCAAATGGGTTTACGACCTCGATGTTGGATCAGGATTTCCCAGCCGCTCAGCC
GCTATCATTTGTAATAATTTTTATAGTTATACCCATCCTAATCGGGGATTTGGCAATTGA
CTGTCCCTTAATAATTGGGGCCCCGGATATAGCTTTCTCGAATAAATAACATAAGCTTTT
GACTTCTCCCACCCTCATTTCTTCTTTGCTTGCTTCCGCAGGCATTGAGGCCGGGCGGCA
CGTGAACAGTCTACCCCTTAGCTGGTAATATTGCTCACGCAGGCCCTCTGTAGATTTAAC
CATCTCTCTTTACATTTAGCTGGTGTTCTTCAATTCTTGGCGCAATTAATTTTATTACCA
CCACCCTAAACATAAAAGCCCCCTCAGTAACGCAATATCAAACCCCCTTATTTGTTTGAT
CTGTCCTAATCACCGCAGTTACTTCTCCTTTCTCTTCCAGTCTTGGCAGCCAGGAACCCT
TACCACTGCCTTTAACCAGATCGCAACTTTAAAACCTTCCGACCCCGCGGCAGGGCCCCG
GGGACCCAATCCCTCATACCCAACACTTCCCCATTCTGATTTTTCCCGGG
>matset_ns163
GATTACTTGCCAAGCGCCTAAAACCCAAAGGACTTGACGGTACCCTATATCCATCTAGAG
GAGCCTGTCCTATAATCGATAACCCACGTTTAACCTCACCACCCCTAGTTTATCAGCCTG
TATACCTCCGTCGTCAGCTTACCTCGTGAGCGCTGCATAGTGAGCATAATGTCTCCCAAC
AACACGTCAGGTCAAGGTGCAGCAAATGGGGTGGGAAGAGATGGGCTACACTTTCTACTT
TAGAACACACGGAAAACTACCATGAAATCTAGTTTGAAGGCGGATTTAGCAGTAAAAAGA
GACCATAATACTCATTTTAATCTGGCACTAGGGTGTGTACACACCGCCCGTCACCCTCTT
CGAA-CAATTTT--TAATACTTAAAAAATCTTAGATATAAAGAAGAGGCAAGTCGTAACA
TGGTTCAACGGCCGCGGTATCCTAACCGTGCG-AAGGTAGCGTAATCACTTGTTCTCTAA
ATCAGGACCAGTATGAACGGCTTCACGAGGGTTATACTGTCTCCTTTTTCCAATTAGTGA
ACTTAATTTTCCCGTGAAGAAGCTGGAATAATTATATAAGACGAGAAGACCCTTTGGAGC
TTTAAACAATTTAGCACCTGCAGTATCTTTATTTTGAATTCTCTATACCTCGCATAATGA
CTAAAAGTTTTAGGTTGGGGTGACCGCGGAGTAAAGTACATCCTCCACATTGTAGGAATT
T-AATCTTAACTAAGAGACAC---TCTAAGTATTAGT-ATACTAACATTCATTGACCCAA
TACACTTGATCAACGAACCAAGTTACCCTAGGGATAACAGCGCAATCCATTTCAAGAGCC
CCTATCGCCAAATGGGTTTACGACCTCGATGTTGGATCAGGATTTCCCAGCCGCTCAGCC
GCTATCATTTGTAATAATTTTTATAGTTATACCCATCCTAATCGGGGATTTGGCAATTGA
CTGTCCCTTAATAATTGGGGCCCCGGATATAGCTTTCTCGAATAAATAACATAAGCTTTT
GACTTCTCCCACCCTCATTTCTTCTTTGCTTGCTTCCGCAGGCATTGAGGCCGGGCGGCA
CGTGAACAGTCTACCCCTTAGCTGGTAATATTGCTCACGCAGGCCCTCTGTAGATTTAAC
CATCTCTCTTTACATTTAGCTGGTGTTCTTCAATTCTTGGCGCAATTAATTTTATTACCA
CCACCCTAAACATAAAAGCCCCCTCAGTAACGCAATATCAAACCCCCTTATTTGTTTGAT
CTGTCCTAATCACCGCAGTTACTTCTCCTTTCTCTTCCAGTCTTGGCAGCCAGGAACCCT
TACCACTGCCTTTAACCAGATCGCAACTTTAAAACCTTCCGACCCCGCGGCAGGGCCCCG
GGGACCCAATCCCTCATACCCAACACTTCCCCATTCTGATTTTTCCCGGG
>matset_ns164
GATTACTTGCCAAGCGCCTAAAACCCAAAGGACTTGACGGTACCCTATATCCATCTAGAG
GAGCCTGTCCTATAATCGATAACCCACGTTTAACCTCACCACCCCTAGTTTATCAGCCTG
TATACCTCCGTCGTCAGCTTACCTCGTGAGCGCTGCATAGTGAGCATAATGTCTCCCAAC
AACACGTCAGGTCAAGGTGCAGCAAATGGGGTGGGAAGAGATGGGCTACACTTTCTACTT
TAGAACACACGGAAAACTACCATGAAATCTAGTTTGAAGGCGGATTTAGCAGTAAAAAGA
GACCATAATACTCATTTTAATCTGGCACTAGGGTGTGTACACACCGCCCGTCACCCTCTT
CGAA-CAATTTT--TAATACTTAAAAAATCTTAGATATAAAGAAGAGGCAAGTCGTAACA
TGGTTCAACGGCCGCGGTATCCTAACCGTGCG-AAGGTAGCGTAATCACTTGTTCTCTAA
ATCAGGACCAGTATGAACGGCTTCACGAGGGTTATACTGTCTCCTTTTTCCAATTAGTGA
ACTTAATTTTCCCGTGAAGAAGCTGGAATAATTATATAAGACGAGAAGACCCTTTGGAGC
TTTAAACAATTTAGCACCTGCAGTATCTTTATTTTGAATTCTCTATACCTCGCATAATGA
CTAAAAGTTTTAGGTTGGGGTGACCGCGGAGTAAAGTACATCCTCCACATTGTAGGAATT
T-AATCTTAACTAAGAGACAC---TCTAAGTATTAGT-ATACTAACATTCATTGACCCAA
TACACTTGATCAACGAACCAAGTTACCCTAGGGATAACAGCGCAATCCATTTCAAGAGCC
CCTATCGCCAAATGGGTTTACGACCTCGATGTTGGATCAGGATTTCCCAGCCGCTCAGCC
GCTATCATTTGTAATAATTTTTATAGTTATACCCATCCTAATCGGGGATTTGGCAATTGA
CTGTCCCTTAATAATTGGGGCCCCGGATATAGCTTTCTCGAATAAATAACATAAGCTTTT
GACTTCTCCCACCCTCATTTCTTCTTTGCTTGCTTCCGCAGGCATTGAGGCCGGGCGGCA
CGTGAACAGTCTACCCCTTAGCTGGTAATATTGCTCACGCAGGCCCTCTGTAGATTTAAC
CATCTCTCTTTACATTTAGCTGGTGTTCTTCAATTCTTGGCGCAATTAATTTTATTACCA
CCACCCTAAACATAAAAGCCCCCTCAGTAACGCAATATCAAACCCCCTTATTTGTTTGAT
CTGTCCTAATCACCGCAGTTACTTCTCCTTTCTCTTCCAGTCTTGGCAGCCAGGAACCCT
TACCACTGCCTTTAACCAGATCGCAACTTTAAAACCTTCCGACCCCGCGGCAGGGCCCCG
GGGACCCAATCCCTCATACCCAACACTTCCCCATTCTGATTTTTCCCGGG
>matset_ns166
GATTACTTGCCAAGCGCCTAAAACCCAAAGGACTTGACGGTACCCTATATCCATCTAGAG
GAGCCTGTCCTATAATCGATAACCCACGTTTAACCTCACCACCCCTAGTTTATCAGCCTG
TATACCTCCGTCGTCAGCTTACCTCGTGAGCGCTGCATAGTGAGCATAATGTCTCCCAAC
AACACGTCAGGTCAAGGTGCAGCAAATGGGGTGGGAAGAGATGGGCTACACTTTCTACTT
TAGAACACACGGAAAACTACCATGAAATCTAGTTTGAAGGCGGATTTAGCAGTAAAAAGA
GACCATAATACTCATTTTAATCTGGCACTAGGGTGTGTACACACCGCCCGTCACCCTCTT
CGAA-CAATTTT--TAATACTTAAAAAATCTTAGATATAAAGAAGAGGCAAGTCGTAACA
TGGTTCAACGGCCGCGGTATCCTAACCGTGCG-AAGGTAGCGTAATCACTTGTTCTCTAA
ATCAGGACCAGTATGAACGGCTTCACGAGGGTTATACTGTCTCCTTTTTCCAATTAGTGA
ACTTAATTTTCCCGTGAAGAAGCTGGAATAATTATATAAGACGAGAAGACCCTTTGGAGC
TTTAAACAATTTAGCACCTGCAGTATCTTTATTTTGAATTCTCTATACCTCGCATAATGA
CTAAAAGTTTTAGGTTGGGGTGACCGCGGAGTAAAGTACATCCTCCACATTGTAGGAATT
T-AATCTTAACTAAGAGACAC---TCTAAGTATTAGT-ATACTAACATTCATTGACCCAA
TACACTTGATCAACGAACCAAGTTACCCTAGGGATAACAGCGCAATCCATTTCAAGAGCC
CCTATCGCCAAATGGGTTTACGACCTCGATGTTGGATCAGGATTTCCCAGCCGCTCAGCC
GCTATCATTTGTAATAATTTTTATAGTTATACCCATCCTAATCGGGGATTTGGCAATTGA
CTGTCCCTTAATAATTGGGGCCCCGGATATAGCTTTCTCGAATAAATAACATAAGCTTTT
GACTTCTCCCACCCTCATTTCTTCTTTGCTTGCTTCCGCAGGCATTGAGGCCGGGCGGCA
CGTGAACAGTCTACCCCTTAGCTGGTAATATTGCTCACGCAGGCCCTCTGTAGATTTAAC
CATCTCTCTTTACATTTAGCTGGTGTTCTTCAATTCTTGGCGCAATTAATTTTATTACCA
CCACCCTAAACATAAAAGCCCCCTCAGTAACGCAATATCAAACCCCCTTATTTGTTTGAT
CTGTCCTAATCACCGCAGTTACTTCTCCTTTCTCTTCCAGTCTTGGCAGCCAGGAACCCT
TACCACTGCCTTTAACCAGATCGCAACTTTAAAACCTTCCGACCCCGCGGCAGGGCCCCG
GGGACCCAATCCCTCATACCCAACACTTCCCCATTCTGATTTTTCCCGGG
>matset_ns167
GATTACTTGCCAAGCGCCTAAAACCCAAAGGACTTGACGGTACCCTATATCCATCTAGAG
GAGCCTGTCCTATAATCGATAACCCACGTTTAACCTCACCACCCCTAGTTTATCAGCCTG
TATACCTCCGTCGTCAGCTTACCTCGTGAGCGCTGCATAGTGAGCATAATGTCTCCCAAC
AACACGTCAGGTCAAGGTGCAGCAAATGGGGTGGGAAGAGATGGGCTACACTTTCTACTT
TAGAACACACGGAAAACTACCATGAAATCTAGTTTGAAGGCGGATTTAGCAGTAAAAAGA
GACCATAATACTCATTTTAATCTGGCACTAGGGTGTGTACACACCGCCCGTCACCCTCTT
CGAA-CAATTTT--TAATACTTAAAAAATCTTAGATATAAAGAAGAGGCAAGTCGTAACA
TGGATCAACGGCCGCGGTATCCTAACCGTGCG-AAGGTAGCGTAATCACTTGTTCTCTAA
ATCAGGACCAGTATGAACGGCTTCACGAGGGTTATACTGTCTCCTTTTTCCAATTAGTGA
ACTTAATTTTCCCGTGAAGAAGCTGGAATAATTATATAAGACGAGAAGACCCTTTGGAGC
TTTAAACAATTTAGCACCTGCAGTATCTTTATTTTGAATTCTCTATACCTCGCATAATGA
CTAAAAGTTTTAGGTTGGGGTGACCGCGGAGTAAAGTACATCCTCCACATTGTAGGAATT
T-AATCTTAACTAAGAGACAC---TCTAAGTATTAGT-ATACTAACATTCATTGACCCAA
TACACTTGATCAACGAACCAAGTTACCCTAGGGATAACAGCGCAATCCATTTCAAGAGCC
CCTATCGCCAAATGGGTTTACGACCTCGATGTTGGATCAGGATTTCCCAGCCGCTCAGCC
GCTATCATTTGTAATAATTTTTATAGTTATACCCATCCTAATCGGGGATTTGGCAATTGA
CTGTCCCTTAATAATTGGGGCCCCGGATATAGCTTTCTCGAATAAATAACATAAGCTTTT
GACTTCTCCCACCCTCATTTCTTCTTTGCTTGCTTCCGCAGGCATTGAGGCCGGGCGGCA
CGTGAACAGTCTACCCCTTAGCTGGTAATATTGCTCACGCAGGCCCTCTGTAGATTTAAC
CATCTCTCTTTACATTTAGCTGGTGTTCTTCAATTCTTGGCGCAATTAATTTTATTACCA
CCACCCTAAACATAAAAGCCCCCTCAGTAACGCAATATCAAACCCCCTTATTTGTTTGAT
CTGTCCTAATCACCGCAGTTACTTCTCCTTTCTCTTCCAGTCTTGGCAGCCAGGAACCCT
TACCACTGCCTTTAACCAGATCGCAACTTTAAAACCTTCCGACCCCGCGGCAGGGCCCCG
GGGACCCAATCCCTCATACCCAACACTTCCCCATTCTGATTTTTCCCGGG
>matset_ns168
GATTACTTGCCAAGCGCCTAAAACCCAAAGGACTTGACGGTACCCTATATCCATCTAGAG
GAGCCTGTCCTATAATCGATAACCCACGTTTAACCTCACCACCCCTAGTTTATCAGCCTG
TATACCTCCGTCGTCAGCTTACCTCGTGAGCGCTGCATAATGAGCATAATGTCTCCCAAC
AACACGTCAGGTCAAGGTGCAGCAAATGGGGTGGGAAGAGATGGGCTACACTTTCTACTT
TAGAAAACACGGAAAACTACCATGAAATCTTGTTTGAAGGCGGATTTAGCAGTAAAAAGA
GACCACAATACTCCTTTTAATCTGGCACTAGGGTGTGTACACACCGCCCGTCACCCTCTT
CGAA-CAATTTT--TATTACTTAAAAAATCTTAGATATAAAGAAGAAGCAAGTCGTAAAA
TGGGTCAACGGCCGCGGTATCCTAACCGTGCG-AAGGTAGCGTAATCACTTGTTCTCTAA
ATCAGGACCAGTATGAACGGCTTCACGAGGGTTATACTGTCTCCTTTTTCCAATTAGTGA
ACTTAATTTTCCCGTGAAGAAGCTGGAATAATTATATAAGACGAGAAGACCCTTTGGAGC
TTTAAACAATTTAGCACCTGCAGTATCTTTATTTTGAATTCTCTATACCTCGCATAATGA
CTAAAAGTTTTAGGTTGGGGTGACCGCGGAGTAAAGTACATCCTCCACATTGTAGGAATT
T-AATCTTAACTAAGAGACAC---TCTAAGTATTAGT-ATACTAACATTCATTGACCCAA
TACACTTGATCAACGAACCAAGTTACCCTAGGGATAACAGCGCAATCCATTTCAAGAGCC
CCTATCGCCAAATGGGTTTACGACCTCGATGTTGGATCAGGATTTCCCAGCCGCTCAGCC
GCTATCATTTGTAATAATTTTTATAGTTATACCCATCCTAATCGGGGATTTGGCAATTGA
CTGTCCCTTAATAATTGGGGCCCCGGATATAGCTTTCTCGAATAAATAACATAAGCTTTT
GACTTCTCCCACCCTCATTTCTTCTTTGCTTGCTTCCGCAGGCATTGAGGCCGGGCGGCA
CGTGAACAGTCTACCCCTTAGCTGGTAATATTGCTCACGCAGGCCCTCTGTAGATTTAAC
CATCTCTCTTTACATTTAGCTGGTGTTCTTCAATTCTTGGCGCAATTAATTTTATTACCA
CCACCCTAAACATAAAAGCCCCCTCAGTAACGCAATATCAAACCCCCTTATTTGTTTGAT
CTGTCCTAATCACCGCAGTTACTTCTCCTTTCTCTTCCAGTCTTGGCAGCCAGGAACCCT
TACCACTGCCTTTAACCAGATCGCAACTTTAAAACCTTCCGACCCCGCGGCAGGGCCCCG
GGGACCCAATCCCTCATACCCAACACTTCCCCATTCTGATTTTTCCCGGG
>matset_ns170
GATTACTTGCCAAGCGCCTAAAACCCAAAGGACTTGACGGTACCCTATATCCATCTAGAG
GAGCCTGTCCTATAATCGATAACCCACGTTTAACCTCACCACCCCTAGTTTATCAGCCTG
TATACCTCCGTCGTCAGCTTACCTCGTGAGCGCTGCATAGTGAGCATAATGTCTCCCAAC
AACACGTCAGGTCAAGGTGCAGCAAATGGGGTGGGAAGAGATGGGCTACACTTTCTACTT
TAGAACACACGGAAAACTACCATGAAATCTAGTTTGAAGGCGGATTTAGCAGTAAAAAGA
GACCATAATACTCATTTTAATCTGGCACTAGGGTGTGTACACACCGCCCGTCACCCTCTT
CGAA-CAATTTT--TAATACTTAAAAAATCTTAGATATAAAGAAGAGGCAAGTCGTAACA
TGGTTCAACGGCCGCGGTATCCTAACCGTGCG-AAGGTAGCGTAATCACTTGTTCTCTAA
ATCAGGACCAGTATGAACGGCTTCACGAGGGTTATACTGTCTCCTTTTTCCAATTAGTGA
ACTTAATTTTCCCGTGAAGAAGCTGGAATAATTATATAAGACGAGAAGACCCTTTGGAGC
TTTAAACAATTTAGCACCTGCAGTATCTTTATTTTGAATTCTCTATACCTCGCATAATGA
CTAAAAGTTTTAGGTTGGGGTGACCGCGGAGTAAAGTACATCCTCCACATTGTAGGAATT
T-AATCTTAACTAAGAGACAC---TCTAAGTATTAGT-ATACTAACATTCATTGACCCAA
TACACTTGATCAACGAACCAAGTTACCCTAGGGATAACAGCGCAATCCATTTCAAGAGCC
CCTATCGCCAAATGGGTTTACGACCTCGATGTTGGATCAGGATTTCCCAGCCGCTCAGCC
GCTATCATTTGTAATAATTTTTATAGTTATACCCATCCTAATCGGGGATTTGGCAATTGA
CTGTCCCTTAATAATTGGGGCCCCGGATATAGCTTTCTCGAATAAATAACATAAGCTTTT
GACTTCTCCCACCCTCATTTCTTCTTTGCTTGCTTCCGCAGGCATTGAGGCCGGGCGGCA
CGTGAACAGTCTACCCCTTAGCTGGTAATATTGCTCACGCAGGCCCTCTGTAGATTTAAC
CATCTCTCTTTACATTTAGCTGGTGTTCTTCAATTCTTGGCGCAATTAATTTTATTACCA
CCACCCTAAACATAAAAGCCCCCTCAGTAACGCAATATCAAACCCCCTTATTTGTTTGAT
CTGTCCTAATCACCGCAGTTACTTCTCCTTTCTCTTCCAGTCTTGGCAGCCAGGAACCCT
TACCACTGCCTTTAACCAGATCGCAACTTTAAAACCTTCCGACCCCGCGGCAGGGCCCCG
GGGACCCAATCCCTCATACCCAACACTTCCCCATTCTGATTTTTCCCGGG
>matset_ns171
GATTACTTGCCAAGCGCCTAAAACCCAAAGGACTTGACGGTACCCTATATCCATCTAGAG
GAGCCTGTCCTATAATCGATAACCCACGTTTAACCTCACCACCCCTAGTTTATCAGCCTG
TATACCTCCGTCGTCAGCTTACCTCGTGAGCGCTGCATAGTGAGCATAATGTCTCCCAAC
AACACGTCAGGTCAAGGTGCAGCAAATGGGGTGGGAAGAGATGGGCTACACTTTCTACTT
TAGAACACACGGAAAACTACCATGAAATCTAGTTTGAAGGCGGATTTAGCAGTAAAAAGA
GACCATAATACTCATTTTAATCTGGCACTAGGGTGTGTACACACCGCCCGTCACCCTCTT
CGAA-CAATTTT--TAATACTTAAAAAATCTTAGATATAAAGAAGAGGCAAGTCGTAACA
TGGTTCAACGGCCGCGGTATCCTAACCGTGCG-AAGGTAGCGTAATCACTTGTTCTCTAA
ATCAGGACCAGTATGAACGGCTTCACGAGGGTTATACTGTCTCCTTTTTCCAATTAGTGA
ACTTAATTTTCCCGTGAAGAAGCTGGAATAATTATATAAGACGAGAAGACCCTTTGGAGC
TTTAAACAATTTAGCACCTGCAGTATCTTTATTTTGAATTCTCTATACCTCGCATAATGA
CTAAAAGTTTTAGGTTGGGGTGACCGCGGAGTAAAGTACATCCTCCACATTGTAGGAATT
T-AATCTTAACTAAGAGACAC---TCTAAGTATTAGT-ATACTAACATTCATTGACCCAA
TACACTTGATCAACGAACCAAGTTACCCTAGGGATAACAGCGCAATCCATTTCAAGAGCC
CCTATCGCCAAATGGGTTTACGACCTCGATGTTGGATCAGGATTTCCCAGCCGCTCAGCC
GCTATCATTTGTAATAATTTTTATAGTTATACCCATCCTAATCGGGGATTTGGCAATTGA
CTGTCCCTTAATAATTGGGGCCCCGGATATAGCTTTCTCGAATAAATAACATAAGCTTTT
GACTTCTCCCACCCTCATTTCTTCTTTGCTTGCTTCCGCAGGCATTGAGGCCGGGCGGCA
CGTGAACAGTCTACCCCTTAGCTGGTAATATTGCTCACGCAGGCCCTCTGTAGATTTAAC
CATCTCTCTTTACATTTAGCTGGTGTTCTTCAATTCTTGGCGCAATTAATTTTATTACCA
CCACCCTAAACATAAAAGCCCCCTCAGTAACGCAATATCAAACCCCCTTATTTGTTTGAT
CTGTCCTAATCACCGCAGTTACTTCTCCTTTCTCTTCCAGTCTTGGCAGCCAGGAACCCT
TACCACTGCCTTTAACCAGATCGCAACTTTAAAACCTTCCGACCCCGCGGCAGGGCCCCG
GGGACCCAATCCCTCATACCCAACACTTCCCCATTCTGATTTTTCCCGGG
>matset_ns172
GATTACTTGCCAAGCGCCTAAAACCCAAAGGACTTGACGGTACCCTATATCCATCTAGAG
GAGCCTGTCCTATAATCGATAACCCACGTTTAACCTCACCACCCCTAGTTTATCAGCCTG
TATACCTCCGTCGTCAGCTTACCTCGTGAGCGCTGCATAGTGAGCATAATGTCTCCCAAC
AACACGTCAGGTCAAGGTGCAGCAAATGGGGTGGGAAGAGATGGGCTACACTCTCTACTT
TAGAACACACGGAAAACTACCATGAAATCTAGTTTGAAGGCGGATTTAGCAGTAAAAAGA
GACCATAATACTCATTTTAATCTGGCACTAGGGTGTGTACACACCGCCCGTCACCCTCTT
CGAA-CAATTTT--TTATAATTAAAAAATCTTAGATATAAAGAAGAGGCAAGTCGTAACA
TGGTTCAACGGCCGCGGTATCCTAACCGTGCG-AAGGTAGCGTAATCACTTGTTCTCTAA
ATCAGGACCAGTATGAACGGCTTCACGAGGGTTATACTGTCTCCTTTTTCCAATTAGTGA
ACTTAATTTTCCCGTGAAGAAGCTGGAATAATTATATAAGACGAGAAGACCCTTTGGAGC
TTTAAACAATTTAGCACCTGCAGTATCTTTATTTTGAATTCTCTATACCTCGCATAATGA
CTAAAAGTTTTAGGTTGGGGTGACCGCGGAGTAAAGTACATCCTCCACATTGTAGGAATT
T-AATCTTAACTAAGAGACAC---TCTAAGTATTAGT-ATACTAACATTCATTGACCCAA
TACACTTGATCAACGAACCAAGTTACCCTAGGGATAACAGCGCAATCCATTTCAAGAGCC
CCTATCGCCAAATGGGTTTACGACCTCGATGTTGGATCAGGATTTCCCAGCCGCTCAGCC
GCTATCATTTGTAATAATTTTTATAGTTATACCCATCCTAATCGGGGATTTGGAAATTGA
CTGTCCCTTAATAATTGGGGCCCCGGATATAGCTTTCTCGAATAAATAACATAAGCTTTT
GACTTCTTCCACCCTCATTTCTTCTTTGCTTGCTTCCGCAGGCGTTGAGGCCGGGCGGCA
CGTGAACAGTCTACCCCTTAGCTAGTAATATTGCTCACGCAGGCCCTCTGTAGATTTAAC
CATCTCTCTTTACATTTAGCTGGTATTCCTCAATTCTAGGCGCAATCAACTTCATTACCA
CAACTCTAAATATAAAAGCCCCTTCTGTAACGCAATATCAAACCCCCTTATTTGTTTGAT
CTGTCCTAATCACCGCAGTTACTTCTCCTTTCTCTTCCAGTCTTGGCAGCCAGGAACCCT
TACCACTGCCTTTACCCAGATCGCAACTTTAAAACCTTCCGACCCCGCGGCAGGGCCCCG
GGGACCCAATCCCTCATACCCAACACTTCCCCATTCTGATTTTTCCCGGG
>matset_ns173
GATTACTTGCCAAGCGCCTAAAACCCAAAGGACTTGACGGTACCCTATATCCATCTAGAG
GAGCCTGTCCTATAATCGATAACCCACGTTTAACCTCACCACCCCTAGTTTATCAGCCTG
TATACCTCCGTCGTCAGCTTACCTCGTGAGCGCTGCATAGTGAGCATAATGTCTCCCAAC
AACACGTCAGGTCAAGGTGCAGCAAATGGGGTGGGAAGAGATGGGCTACACTTTCTACTT
TAGAACACACGGAAAACTACCATGAAATCTAGTTTGAAGGCGGATTTAGCAGTAAAAAGA
GACCATAATACTCATTTTAATCTGGCACTAGGGTGTGTACACACCGCCCGTCACCCTCTT
CGAA-CAATTTT--TAATACTTAAAAAATCTTAGATATAAAGAAGAGGCAAGTCGTAACA
TGGTTCAACGGCCGCGGTATCCTAACCGTGCG-AAGGTAGCGTAATCACTTGTTCTCTAA
ATCAGGACCAGTATGAACGGCTTCACGAGGGTTATACTGTCTCCTTTTTCCAATTAGTGA
ACTTAATTTTCCCGTGAAGAAGCTGGAATAATTATATAAGACGAGAAGACCCTTTGGAGC
TTTAAACAATTTAGCACCTGCAGTATCTTTATTTTGAATTCTCTATACCTCGCATAATGA
CTAAAAGTTTTAGGTTGGGGTGACCGCGGAGTAAAGTACATCCTCCACATTGTAGGAATT
T-AATCTTAACTAAGAGACAC---TCTAAGTATTAGT-ATACTAACATTCATTGACCCAA
TACACTTGATCAACGAACCAAGTTACCCTAGGGATAACAGCGCAATCCATTTCAAGAGCC
CCTATCGCCAAATGGGTTTACGACCTCGATGTTGGATCAGGATTTCCCAGCCGCTCAGCC
GCTATCATTTGTAATAATTTTTATAGTTATACCCATCCTAATCGGGGATTTGGAAATTGA
CTGTCCCTTAATAATTGGGGCCCCAGATATAGCTTTCTCGAATAAACAACATAAGCTTTT
GACTTCTTCCACCCTCATTTCTTCTTTGCTTGCTTCCGCAGGCGTTGAGGCCGGGCGGCA
CGTGAACAGTTTACCCCTTAGCTGGTAATATTGCTCACGCAGGCCCTCTGTAGATTTAAC
CATCTCTCTTTACATTTGGCTGGTGTTCCTCAATTCTTGGCGCTATCAATTTTATTACCA
CAACTTTAAATATAAAAGCCCCTTCAGTAACGCAATATCAAACCCCCTTATTTGTTTGAT
CTGTCCTAATCACCGCAGTTACTTCTCCTTTCTCTTCCAGTCTTGGCAGCCAGGAACCCT
TACCACTGCCTTTACCCAGATCGCAACTTTAAAACCTTCCGACCCCGCGGCAGGGCCCCG
GGGACCCAATCCCTCATACCCAACACTTCCCCATTCTGATTTTTCCCGGG
>JURUAJ612SD
GGTTCCTTGCCAAGCGCTTAAAACCCAAAGGACTTGACGGTGCCCTATATCCATCTAGAG
GAGCCTGTCCTATAATCGATAACCCACGTTTAACCTCACCACCCCTAGTTTATCAGCCTG
TATACCTCCGTCGTCAGCTTACCTCGTGAGCGCTGCATAGTGAGCATAATGTCTCCCAAC
AACACGTCAGGTCAAGGTGCAGCAAATGGGGTGGGAAGAGATGGGCTACACTTTCTACTT
TAGAACACACGGAAAACTACTATGAAATCTAGTTTGAAGGCGGATTTAGCAGTAAAAAGA
GACCATAATACTCATTTTAATCTGGCACTAGGGTGTGTACACACCGCCCGTCACCCTCTT
CGAA-CAATTTA--TTATACTTAATAAGCCTAAGATATGAAGAAGAGGCAAGTCGTAACA
TGGTTCAACGGCCGCGGTATCCTAACCGTGCG-AAGGTAGCGTAATCACTTGTTCTCTAA
ATCAGGACCAGTATGAACGGCTTCACGAAGGTTATACTGTCTCCTTTTTCCAATTAGTGA
ACTTAATTTTCCCGTGAAGAAGCTGGAATAATATTATAAGACGAGAAGACCCTTTGGAGC
TTTAAACAATTTAGCACCTGCAGTATCTTTATTTTGAATTCTCTATACCTCGCATGATGA
CTAAAAGTTTTAGGTTGGGGTGACCGCGGAGTAAAGTACATCCTCCACATTGTAAGAATT
T-AATCTTAACTAAGAGACAC---TCTAAGTATTAGT-ATACTAACATTCATTGACCCAA
TACACTTGATCAACGAACCAAGTTACCCTAGGGATAACAGCGCAATCCATTTCAAGAGCC
CCTATCGCCAAATGGGTTTACGACCTCGATGTTGGATCAGGATTTCCCAGCCGCTCAGCC
GCTATCATTTGTAATAATTTTTATAGTTATACCCATCCTAATCGGGGATTTGGCAATTGG
CTGTCCCTTAATAATTGGGGCCCCAGATATAGCTTTCTCGAATAAACAATATAAGCTTTT
GACTTCTTCCACCCTCATTTCTTCTTTGCTTGCTTCCGCAGGCATTGAGGCCGGGCGGCA
CGTGAACAGTTTACCCCTTAGCTAGTAATATTGCTCACGCAGGCCCTCTGTAGATTTAAC
CATCTCTCTTTACATTTGGCTGGTGTTCCTCAATTCTAGGCGCAATTAATTTTATTACCA
CCACCCTAAACATAAAAGCCCCCTCAGTTACGCAATATCAAACCCCCTTATTTGTTTGAT
CTGTCCTAATCACCGCAGTTACTTCTCCTTTCTCTTCCAGTCTTGGCAGCCAGGAACCCT
TACTACTGCCTTTAACCAGATCGCAACTTTAAAACCTTCCGACCCCGCGGCAGGGCCCCG
GGGACCCAATCCCTCATACCCAACACTTCCCCATTCTGATTTTTCCCGGG
>JURUA612SD
GGTTCCTTGCCAAGCGCTTAAAACCCAAAGGACTTGACGGTGCCCTATATCCATCTAGAG
GAGCCTGTCCTATAATCGATAACCCACGTTTAACCTCACCACCCCTAGTTTATCAGCCTG
TATACCTCCGTCGTCAGCTTACCTCGTGAGCGCTGCATAGTGAGCATAATGTCTCCCAAC
AACACGTCAGGTCAAGGTGCAGCAAATGGGGTGGGAAGAGATGGGCTACACTTTCTACTT
TAGAACACACGGAAAACTACTATGAAATCTAGTTTGAAGGCGGATTTAGCAGTAAAAAGA
GACCATAATACTCATTTTAATCTGGCACTAGGGTGTGTACACACCGCCCGTCACCCTCTT
CGAA-CAATTTA--TTATACTTAATAAGCCTAAGATATGAAGAAGAGGCAAGTCGTAACA
TGGTTCAACGGCCGCGGTATCCTAACCGTGCG-AAGGTAGCGTAATCACTTGTTCTCTAA
ATCAGGACCAGTATGAACGGCTTCACGAAGGTTATACTGTCTCCTTTTTCCAATTAGTGA
ACTTAATTTTCCCGTGAAGAAGCTGGAATAATATTATAAGACGAGAAGACCCTTTGGAGC
TTTAAACAATTTAGCACCTGCAGTATCTTTATTTTGAATTCTCTATACCTCGCATGATGA
CTAAAAGTTTTAGGTTGGGGTGACCGCGGAGTAAAGTACATCCTCCACATTGTAAGAATT
T-AATCTTAACTAAGAGACAC---TCTAAGTATTAGT-ATACTAACATTCATTGACCCAA
TACACTTGATCAACGAACCAAGTTACCCTAGGGATAACAGCGCAATCCATTTCAAGAGCC
CCTATCGCCAAATGGGTTTACGACCTCGATGTTGGATCAGGATTTCCCAGCCGCTCAGCC
GCTATCATTTGTAATAATTTTTATAGTTATACCCATCCTAATCGGGGATTTGGCAATTGG
CTGTCCCTTAATAATTGGGGCCCCAGATATAGCTTTCTCGAATAAACAATATAAGCTTTT
GACTTCTTCCACCCTCATTTCTTCTTTGCTTGCTTCCGCAGGCATTGAGGCCGGGCGGCA
CGTGAACAGTTTACCCCTTAGCTAGTAATATTGCTCACGCAGGCCCTCTGTGGATTTAAC
CATCTCTCTTTACATTTGGCTGGTGTTCTTCAATTCTAGGCGCAATTAATTTTATTACCA
CCACCCTAAACATAAAAGCCCCCTCAGTTACGCAATATCAAACCCCCTTATTTGTTTGAT
CTGTCCTAATCACCGCAGTTACTTCTCCTTTCTCTTCCAGTCTTGGCAGCCAGGAACCCT
TACTACTTCCTTTAACCAGATCGCAACTTTAAAACCTTCCGACCCCGCGGCAGGGCCCCG
GGGACCCAATCCCTCATACCCAACACTTCCCCATTCTGATTTTTCCCGGG
>JURUA1712S
GATTCCTTGCCAAGCGCTTAAAACCCAAAGGAATTGACGGTGCCCTATAACCATCTAGAG
GAGCCTGTCCTATAATCGAAAACCCACGTTTAACCTCACCACCCCTAGTTTATCAGCCTG
TATACCTCCGTCGTCAGCTTACCTCGTGAGCGCTGCATAGTGAGCATAATGTCTCCCAAC
AACACGTCAGGTCAAGGTGCAGCAAATGGGGTGGGAAGAGATGGGCTACACTTTCTACTT
TAGAACACACGGAAAACTACTATGAAATCTAGTTTGAAGGCGGATTTAGCAGTAAAAAGA
GACCATAATACTCATTTTAATCTGGCACTAGGGTGTGTACACACCGCCCGTCACCCTCTT
CGAA-CAATTTA--TTATACTTAATAAGCCTAAGATATGAAGAAGAGGCAAGTCGTAACA
TGGTTCAACGGCCGCGGTATCCTAACCGTGCG-AAGGTAGCGTAATCACTTGTTCTCTAA
ATCAGGACCAGTATGAACGGCTTCACGAAGGTTATACTGTCTCCTTTTTCCAATTAGTGA
ACTTAATTTTCCCGTGAAGAAGCTGGAATAATATTATAAGACGAGAAGACCCTTTGGAGC
TTTAAACAATTTAGCACCTGCAGTATCTTTATTTTGAATTCTCTATACCTCGCATGATGA
CTAAAAGTTTTAGGTTGGGGTGACCGCGGAGTAAAGTACATCCTCCACATTGTAAGAATT
T-AATCTTAACTAAGAGACAC---TCTAAGTATTAGT-ATACTAACATTCATTGACCCAA
TACACTTGATCAACGAACCAAGTTACCCTAGGGATAACAGCGCAATCCATTTCAAGAGCC
CCTATCGCCAAATGGGTTTACGACCTCGATGTTGGATCAGGATTTCCCAGCCGCTCAGCC
GCTATCATTTGTAATAATTTTTATGGTTATACCCATCCTAATCGGGGATTTGGAAATTGA
CTGTCCCCTAATAATTGGGGCCCCAGATATAGCTTTCTCGAATAAACAATATAAGCTTTT
GACTTCTTCCACCCTCATTTCTTCTCTGCTTGCTTCCGCAGGCATTGAGGCCGGGCGGCA
CGTGGACAGTTTACCCCTTAGCTAGTAATCTTGCTCACGCAGGCCTTCCGTTGATTTAAC
TATTTCTCCTTACACCTAGCTGGTGTTCCTCAATTTTAGGCGCAATTAATTTTATTACCA
CAACCCTAAATATAAAAGCCCCCTCTGTAACGCAATATCAAACCCCCTTATTTGTTTGAT
CTGTCCTAATCACCGCAGTTACTTCTCCTTTCTCTTCCAGTCTTCGCAGCCAGGCCCCCC
CACTACTACTTTTACCCAGATCGCAACTTTAAAACCTTCCGACCCCGCGGCAGGGCCCCG
GGGACCCAATCTTCCATACCCACCACTTACCCATTTTGATTTTTCCCGGG
>JURUA17
GATTCCTTGCCAAGCGCTTAAAACCCAAAGGAATTGACGGTGCCCTATAACCATCTAGAG
GAGCCTGTCCTATAATCGAAAACCCACGTTTAACCTCACCACCCCTAGTTTATCAGCCTG
TATACCTCCGTCGTCAGCTTACCTCGTGAGCGCTGCATAGTGAGCATAATGTCTCCCAAC
AACACGTCAGGTCAAGGTGCAGCAAATGGGGTGGGAAGAGATGGGCTACACTTTCTACTT
TAGAACACACGGAAAACTACTATGAAATCTAGTTTGAAGGCGGATTTAGCAGTAAAAAGA
GACCATAATACTCATTTTAATCTGGCACTAGGGTGTGTACACACCGCCCGTCACCCTCTT
CGAA-CAATTTA--TTATACTTAATAAGCCTAAGATATGAAGAAGAGGCAAGTCGTAACA
TGGTTCAACGGCCGCGGTATCCTAACCGTGCG-GAGGTAGCGTAATCACTTGTTCTCTAA
ATCAGGACCAGTATGAACGGCTTCACGAAGGTTATACTGTCTCCTTTTTCCAATTAGTGA
ACTTAATTTTCCCGTGAAGAAGCTGGAATAATATTATAAGACGAGAAGACCCTTTGGAGC
TTTAAACAATTTAGCACCTGCAATATCTTTATTTTGAATTCTCTATCCCTCGCATGATGA
CTAAAAGTTTTAGGTTGGGGTGACCGCGGAGTAAAGTACATCCTCCACATTGTAAGAATT
T-AATCTTAACTAAGAGACAC---TCTAAGTATTAGT-ATACTAACATTCATTGACCCAA
TACACTTGATCAACGAACCAAGTTACCCTAGGGATAACAGCGCAATCCATTTCAAGAGCC
CCTATCGCCAAATGGGTTTACGACCTCGATGTTGGATCAGGATTTCCCAGCCGCTCAGCC
GCTATCATTTGTAATAATTTTTATAGTAATACCCATCCTAATCGGGGATTTGGAAATTGA
CTGTCCCCTAATAATTGGGGCCCCAGATATAGCTTTCTCGAATAAACAATATAAGCTTTT
GACTTCTTCCACCCTCATTTCTTCTCTGCTTGCTTCCGCAGGCATTGAGGCCGGGCGGCA
CGTGAACAGTTTACCCCCTAGCTAGTAATCTTGCTCACGCAGGCCTTCCGTTGATTTAAC
TATTTCTCCTTACACCTAGCTGGTGTTCCTCAATTTTAGGCGCAATCAATTTTATTACCA
CAACCCTGAATATAAAAGCCCCCTCTATAACGCAATATCAAACCCCCTTATTTGTTTGAT
CTGTCCTAATCACCGCAGTTACTTCTCCTTTCTCTTCCAGTCTTCGCAGCCAGGCCCCCC
CACTACTACTTTTACCCAGATCGCAACTTTAAAACCTTCCGACCCCGCGGCAGGGCCCCG
GGGACCCAATCTTCCATACCCACCACTTACCCCTTTTGATTTTTCCCGGG
>A_cusco1001
GATTACTTGCCAAGCGCTTAAAACCCAAAGGACTTGACGGTACCCTATATCCATCTAGAG
GAGCCTGTCCTATAATCGATAACCCACGTTTAACCTCACCACTTCTAGTTTATCAGCCTG
TATACCTCCGTCGTCAGCTTACCTCGTGAGCGCTGCATAGTGAGCATAATGTCTCCCAAC
AACACGTCAGGTCAAGGTGCAGCAAATGGGGTGGGAAGAGATGGGCTACACTTTCTACTT
TAGAACACACGGAAAACTATCATGAAATCTAGTTTGAAGGCGGATTTAGCAGTAAAAAGA
GACCATAATACTCATTTTAATTTGGCACTAGGGTGTGTACACACCGCCCGTCACCCTCTT
CGAA-CAATTTA--TTATACCTAATAAGCCCAAGATATAAAGAAGAGGCAAGTCGTAACA
TGGTTCAACGGCCGCGGTATCCTAACCGTGCG-AAGGTAGCGTAATCACTTGTTCTCTAA
ATCAGGACCAGTATGAACGGCATCACGAGGGTTATACTGTCTCCTTTTTCCAATTAGTGA
ACTTAATTTTCCCGTGAAGAAGCTGGAATAATTATATAAGACGAGAAGACCCTTTGGAGC
TTTAAACAACTTAGCACCTGCAATATCTTTATTTTGAATACTTTACACCTTGCAGGATGA
CTAGAAGTTTTAGGTTGGGGTGACCGCGGAGTAGAGTACATCCTCCACACTGTAAGAACT
T-AATCTTAACTAAGAGACAC---TCTAAGTATTAGT-ATATTAACATTTATTGACCCAA
TATATTTGATCAACGAACCAAGTTACCCTAGGGATAACAGCGCAATCCATTTTAAGAGCC
CCTATCGCCAAATGGGTTTACGACCTCGATGTTGGATCAGGATTTCCCAGTGGCTCAGCC
GCTATCATTTGTGATGATCTTTATAGTTATACCCATTTTAATCGGGGGTTTGGAAATTGA
CTGTTCCTTTATAAATGGGGCCCCGGATATAGCTTTCCCGAATAAACAATATAAGCTTTT
GACTCCTTCCCCCCTCATTTCTCCTTTACTTGCTTCCGCAGGCATTGAAGCCGAGCGGCA
CGTGAACGGTTTACCCCCTAGCTGGCAACATTGCTCACGCAGGCCCTCTGTTGATTTAAC
CATCTCTCTCCGCACCTAGCCGGTGTTCTTCAATTCTTGGCGCAATCAATTTTATTACCA
CCACCCTGAACATAAAAGCACCCTCAATAACACAATATCAAACTCCATTATTTGTTTGAT
CCGTGTTAATCACCGCAGTTACTTCTCCTTTCTCTTCCAGTTTTAGCAGCCCGGAACCCT
CACCACTGCCTTTACCAGACCCGAAACCCTCAAATCTTCCGACCCCGCGGCAGGGCCCCG
GGGACCCCATCCCTCATACCCAACATCTCCCCTTTTTGATTTTTCCCGGG
>A_cusco1002
GATTACTTGCCAAGCGCTTAAAACCCAAAGGACTTGACGGTACCCTATATCCATCTAGAG
GAGCCTGTCCTATAATCGATAACCCACGTTTAACCTCACCACTTCTAGTTTATCAGCCTG
TATACCTCCGTCGTCAGCTTACCTCGTGAGCGCTGCATAGTGAGCATAATGTCTCCCAAC
AACACGTCAGGTCAAGGTGCAGCAAATGGGGTGGGAAGAGATGGGCTACACTTTCTACTT
TAGAACACACGGAAAACTATCATGAAATCTAGTTTGAAGGCGGATTTAGCAGTAAAAAGA
GACCATAATACTCATTTTAATTTGGCACTAGGGTGTGTACACACCGCCCGTCACCCTCTT
CGAA-CAATTTA--TTATACCTAATAAGCCCAAGATATAAAGAAGAGGCAAGTCGTAACA
TGGTTCAACGGCCGCGGTATCCTAACCGTGCG-AAGGTAGCGTAATCACTTGTTCTCTAA
ATCAGGACCAGTATGAACGGCATCACGAGGGTTATACTGTCTCCTTTTTCCAATTAGTGA
ACTTAATTTTCCCGTGAAGAAGCTGGAATAATTATATAAGACGAGAAGACCCTTTGGAGC
TTTAAACAACTTAGCACCTGCAATATCTTTATTTTGAATACTTTACACCTTGCAGGATGA
CTAGAAGTTTTAGGTTGGGGTGACCGCGGAGTAGAGTACATCCTCCACACTGTAAGAACT
T-AATCTTAACTAAGAGACAC---TCTAAGTATTAGT-ATATTAACATTTATTGACCCAA
TATATTTGATCAACGAACCAAGTTACCCTAGGGATAACAGCGCAATCCATTTTAAGAGCC
CCTATCGCCAAATGGGTTTACGACCTCGATGTTGGATCAGGATTTCCCAGTGGCTCAGCC
ACTATCATTTGTGATGATCTTTATAGTTATGCCCATTTTAATCGGGGATTTGGAAATTGA
CTGTTCCTTTATAAATGGGGCCCCAGATATAGCTTTCCCGAATAAACAATATAAGCTTTT
GACTCCTTCCCCCCTCATTTCTCCTTTACTTGCTTCCGCAGGCATTGAAGCCGAGCGGCA
CGTGAACGGTTTACCCCTTAGCTGGCAACATTGCTCACGCAGGCCCTCTGTTGATTTAAC
CATCTCTCTCCGCACCTAGCCGGTGTTCTTCAATTCTTGGCGCAATCAATTTTATTACCA
CCACCCTGAACATAAAAGCACCCTCAATAACACAATATCAAACTCCATTATTTGTTTGAT
CCGTGTTAATCACCGCAGTTACTTCTCCTTTCTCTTCCGGTATTAGCAGCCCGGAACCCT
CACCACTGCCTTTACCAGACCCGAAACCCTCAAATCTTCCGACCCCGCGGCAGGGCCCCG
GGGACCCCATCCCTCATACCCAACATCTCCCCTTTTTGATTTTTCCCGGG
>A_moisesii
GATTACTTGCCAAGCGCTTAAAACCCAAAGGACTTGACGGTACCCTATATCCATCTAGAG
GAGCCTGTCCTATAATCGATAATCCACGTTTAACCTCACCACTTCTAGTTTATCAGCCTG
TATACCTCCGTCGTCAGCTTACCTCGTGAGCGCTGCATAGTGAGCATAATGTCTTCCAAC
AACACGTCAGGTCAAGGTGCAGCAAATGGGGTGGGAAGAGATGGGCTACACTTTCTACTT
TAGAACACACGGAAAACTATCATGAAATCTAGTTTGAAGGCGGATTTAGCAGTAAAAAGA
AACCATAATACTCTTTTTAAATTGGCACTAGGGTGTGTACACACCGCCCGTCACCCTCTT
CGAAACAATTTAT-TAATAACTAATAAGCCCAAGATATAAAGAAGAGGCAAGTCGTAACA
TGGTTCAACGGCCGCGGTATCCTAACCGTGCG-AAGGTAGCGTAATCACTTGTTCTCTAA
ATCAGGACTAGTATGAACGGCATCACGAGGGTTATACTGTCTCCTTTTTCCAATTAGTGA
ACTTAATCTTCCCGTGAAGAAGCTGGAATAAATATATAAGACGAGAAGACCCTTTGGAGC
TTTAAACAACTTAGCACTTGCACCACCCTCATATTGAATATTCTATTTCCCGCATGATGA
CTAAAAGTTTTAGGTTGGGGTGACCGCGGAGTAAAATACATCCTCCACACTGTAAGAACT
TTAATCTTAACTAAGAGACACACCTCTAAGTATTAGT-ATATTGACATTTATTGACCCAA
TATATTTGATCAACGAACCAAGTTACCCTAGGGATAACAGCGCAATCCATTTTAAGAGCC
CCTATCGCCAAATGGGTTTACGACCTCGATGTTGGATCAGGATTTCCCAATGGCTCAGCC
ACTATCATTTGTGATGATCTTTATAGTTATGCCCATTTTAATCGGGGATTTGGAAATTGA
CTGTTCCTTTATAAATGGGGCCCCAGATATAGCTTTCCCGAATAAACAATATAAGCTTTT
GACTCCTTCCCCCCTCATTTCTCCTTTACTTGCTTCCGCAGGCATTGAAGCCGAGCGGCA
CGTGAACGGTTTACCCCTTAGCTGGCAACATTGCTCACGCAGGCCCTCTGTTGATTTAAC
CATCTCTCTCCGCACCTAGCCGGTGTTCTTCAATTCTTGGCGCAATCAATTTTATTACCA
CCACCCTGAACATAAAAGCACCCTCAATAACACAATATCAAACTCCATTATTTGTTTGAT
CCGTGTTAATCACCGCAGTTACTTCTCCTTTCTCTTCCGGTATTAGCAGCCCGGAACCCT
CACCACTGCCTTTACCAGACCCGAAACCCTCAAATCTTCCGACCCCGCGGCAGGGCCCCG
GGGACCCCATCCCTCATACCCAACATCTCCCCTTTTTGATTTTTCCCGGG
>A_moisesii
GATTACTTGCCAAGCGCTTAAAACCCAAAGGACTTGACGGTACCCTATATCCATCTAGAG
GAGCCTGTCCTATAATCGATAATCCACGTTTAACCTCACCACTTCTAGTTTATCAGCCTG
TATACCTCCGTCGTCAGCTTACCTCGTGAGCGCTGCATAGTGAGCATAATGTCTTCCAAC
AACACGTCAGGTCAAGGTGCAGCAAATGGGGTGGGAAGAGATGGGCTACACTTTCTACTT
TAGAACACACGGAAAACTATCATGAAATCTAGTTTGAAGGCGGATTTAGCAGTAAAAAGA
AACCATAATACTCTTTTTAAATTGGCACTAGGGTGTGTACACACCGCCCGTCACCCTCTT
CGAAACAATTTAT-TAATAACTAATAAGCCCAAGATATAAAGAAGAGGCAAGTCGTAACA
TGGTTCAACGGCCGCGGTATCCTAACCGTKCG-AAGGTAGCGTAATCACTTGTTCTCTAA
ATCAGGACTAGTATGAACGGCATCACGAGGGTTATACTGTCTCCTTTTTCCAATTAGTGA
ACTTAATCTTCCCGTGAAGAAGCTGGAATAAATATATAAGACGAGAAGACCCTTTGGAGC
TTTAAACAACTTAGCACTTGCACCACCCTCATATTGAATATTCTATTTCCCGCATGATGA
CTAAAAGTTTTAGGTTGGGGKGACCGCGGAGTAAAATACATCCTCCACACTGTAAGAACT
TTAATCTTAACTAAGAGACACACCTCTAAGTATTAGT-ATATTGACATTTATTGACCCAA
TATATTTGATCAACGAACCAAGTTACCCTAGGGATAACAGCGCAATCCATTTTAAGAGCC
CCTATCGCCAAATGGGTTTACGACCTCGATGTTGGATCAGGATTTCCCAATGGTGCAGCC
ACTATCATTTGTGATGATCTTTATAGTTATGCCCATTTTAATCGGGGATTTGGAAATTGA
CTGTTCCTTTATAAATGGGGCCCCAGATATAGCTTTCCCGAATAAACAATATAAGCTTTT
GACTCCTTCCCCCCTCATTTCTCCTTTACTTGCTTCCGCAGGCATTGAAGCCGAGCGGCA
CGTGAACGGTTTACCCCTTAGCTGGCAACATTGCTCACGCAGGCCCTCTGTTGATTTAAC
CATCTCTCTCCGCACCTAGCCGGTGTTCTTCAATTCTTGGCGCAATCAATTTTATTACCA
CCACCCTGAACATAAAAGCACCCTCAATAACACAATATCAAACTCCATTATTTGTTTGAT
CCGTGTTAATCACCGCAGTTACTTCTCCTTTCTCTTCCGGTATTAGCAGCCCGGAACCCT
CACCACTGCCTTTACCAGACCCGAAACCCTCAAATCTTCCGACCCCGCGGCAGGGCCCCG
GGGACCCCATCCCTCATACCCAACATCTCCCCTTTTTGATTTTTCCCGGG
>aripuana_6471
GATTACTTGCCAAGCGCTTAAAACCCAAAGGACTTGACGGTACCCTATATCCATCTAGAG
GAGCCTGTCCTATAATCGATAATCCACGTTTAACCTCACCACTTTTAGTTATTCAACTTG
TATACCTCCGTCGTCAGCTTACCTCGTGAGCGCCTAATAGTGAGCACAATGTCTTACATC
AATACGTCAGGTCAAGGTGCAGCAAATGAAGTGGAAAGAGATGGGCTACACTTTCTATTT
TAGAAAACACGGAAAACTATCATGAAACCTAGTTTGAAGGCGGATTTAGCAGTAAAAAGA
AATCAACATACTCATTTTAAATCGGCACTGGGGTGTGTACACACCGCCCGTCACCCTCTT
CAAA-TATTTTA--TCATTATTAATCAATAAATAAGATACAGAAGAGGTAAGTCGTAACA
TGGTTCAACGGCCGCGGTATCCTAACCGTGCG-AAGGTAGCGTAATCACTTGTTCTCTAA
ATCAGGACTAGTATGAACGGCACCACGAGGGTTATACTGTCTCCTTTTTCTAATTAGTGA
ACTTAATCTTCCCGTGAAGAAGCGGGAATAAGCTTATAAGACGAGAAGACCCTATGGAGC
TTTAAACAATCTAGCATTTGCACCACTTTAATATTAAAT-TATTAGACCCTGCATAATGA
CTAGAAGTTTTAGGTTGGGGTGACCGCGGAGTAAAACTCATCCTCCACAATGAAAGAACT
A-ATTCTTAACCAAGAAACAC---TCTATGTATCAAC-ACATTGACATCTATTGACCCAA
TATACTTGATCAACGAACCAAGTTACCCTAGGGATAACAGCGCAATCCATTTTAAGAGCT
CCTATCGCCAAATGGGTTTACGACCTCKATGTTGGATCAGGATATCCCAGTGGTGCAGCC
ACTACCGTTCGTAATAATCTTTATAGTTATGCCAATTCTAATCGGGGATTTGGAAATTGA
TTGTTCCTTAATAATTGGGGCACCTGATATAGCCTTCCCGAATAAACAATATAAGCTTTT
GACTCCTTCCCCCCTCATTTCTTCTATACTTGCCTCTGCCGGAATTGAAGCTGGGCGGGA
CGTGAACAGTTTACCCCTTAGCTGGCAATCTTGCTCACGCAGGCCTTCTGTTGATTTAAC
CATTTTTCTCTACACTTAGCCGGTGTTCCTCAATTCTTGGCGCAATTAACTTCATTACCA
CAACTCTAAATATAAAAGCACCTTCTATAACTCAATATCAAACACCCTTATTCGTGTGAT
CAGTTTTAATCACTGCAGTTACTTCTTCTTTCTTTACCTGTTCTAGCAGCCTGGCCCATT
CACCACTGCTTCTACCAGACCCGAAACCCTAAACTCCTTTGATCCTGCGGAGGGGCCCGG
AGGATCCAATTTTCCATATCCAACATTTACCCTTTCTGATTTTTCCCGGG
>aripuana_6472
GATTACTTGCCAAGCGCTTAAAACCCAAAGGACTTGACGGTACCCTATATCCATCTAGAG
GAGCCTGTCCTATAATCGATAATCCACGTTTAACCTCACCACTTTTAGTTATTCAACTTG
TATACCTCCGTCGTCAGCTTACCTCGTGAGCGCCTAATAGTGAGCACAATGTCTTACATC
AATACGTCAGGTCAAGGTGCAGCAAATGAAGTGGAAAGAGATGGGCTACACTTTCTATTT
TAGAAAACACGGAAAACTATCATGAAACCTAGTTTGAAGGCGGATTTAGCAGTAAAAAGA
AATCAACATACTCATTTTAAATCGGCACTGGGGTGTGTACACACCGCCCGTCACCCTCTT
CAAA-TATTTTA--TCATTATTAATCAATAAATAAGATACAGAAGAGGTAAGTCGTAACA
TGGTTCAACGGCCGCGGTATCCTAACCGTGCG-AAGGTAGCGTAATCACTTGTTCTCTAA
ATCAGGACTAGTATGAACGGCACCACGAGGGTTATACTGTCTCCTTTTTCTAATTAGTGA
ACTTAATCTTCCCGTGAAGAAGCGGGAATAAGCTTATAAGACGAGAAGACCCTATGGAGC
TTTAAACAATCTAGCATTTGCACCACTTTAATATTAAAT-TATTAGACCCTGCATAATGA
CTAGAAGTTTTAGGTTGGGGTGACCGCGGAGTAAAACTCATCCTCCACAATGAAAGAACT
A-ATTCTTAACCAAGAAACAC---TCTATGTATCAAC-ACATTGACATCTATTGACCCAA
TATACTTGATCAACGAACCAAGTTACCCTAGGGATAACAGCGCAATCCATTTTAAGAGCT
CCTATCGCCAAATGGGTTTACGACCTCGATGTTGGATCAGGATATCCCAGTGGTGCAGCC
ACTACCGTTCGTAATAATCTTTATAGTTATGCCAATTCTAATCGGGGATTTGGAAATTGA
TTGTTCCTTAATAATTGGGGCACCTGATATAGCCTTCCCGAATAAACAATATAAGCTTTT
GACTCCTTCCCCCCTCATTTCTTCTATACTTGCCTCTGCCGGAATTGAAGCTGGGCGGGA
CGTGAACAGTTTACCCCTTAGCTGGCAATCTTGCTCACGCAGGCCTTCTGTTGATTTAAC
CATTTTTCTCTACACTTAGCCGGTGTTCCTCAATTCTTGGCGCAATTAACTTCATTACCA
CAACTCTAAATATAAAAGCACCTTCTATAACTCAATATCAAACACCCTTATTCGTGTGAT
CAGTTTTAATCACTGCAGTTACTTCTTCTTTCTTTACCTGTTCTAGCAGCCTGGCCCATT
CACCACTGCTTCTACCAGACCCGAAACCCTAAACTCCTTTGATCCTGCGGAGGGGCCCGG
AGGATCCAATTTTCCATATCCAACATTTACCCTTTCTGATTTTTCCCGGG
>aripuana_6473
GATTACTTGCCAAGCGCTTAAAACCCAAAGGACTTGACGGTACCCTATATCCATCTAGAG
GAGCCTGTCCTATAATCGATAATCCACGTTTAACCTCACCACTTTTAGTTATTCAACTTG
TATACCTCCGTCGTCAGCTTACCTCGTGAGCGCCTAATAGTGAGCACAATGTCTTACATC
AATACGTCAGGTCAAGGTGCAGCAAATGAAGTGGAAAGAGATGGGCTACACTTTCTATTT
TAGAAAACACGGAAAACTATCATGAAACCTAGTTTGAAGGCGGATTTAGCAGTAAAAAGA
AATCAACATACTCATTTTAAATCGGCACTGGGGTGTGTACACACCGCCCGTCACCCTCTT
CAAA-TATTTTA--TCATTATTAATCAATAAATAAGATACAGAAGAGGTAAGTCGTAACA
TGGTTCAACGGCCGCGGTATCCTAACCGTGCG-AAGGTAGCGTAATCACTTGTTCTCTAA
ATCAGGACTAGTATGAACGGCACCACGAGGGTTATACTGTCTCCTTTTTCTAATTAGTGA
ACTTAATCTTCCCGTGAAGAAGCGGGAATAAGCTTATAAGACGAGAAGACCCTATGGAGC
TTTAAACAATCTAGCATTTGCACCACTTTAATATTAAAT-TATTAGACCCTGCATAATGA
CTAGAAGTTTTAGGTTGGGGTGACCGCGGAGTAAAACTCATCCTCCACAATGAAAGAACT
A-ATTCTTAACCAAGAAACAC---TCTATGTATCAAC-ACATTGACATCTATTGACCCAA
TATACTTGATCAACGAACCAAGTTACCCTAGGGATAACAGCGCAATCCATTTTAAGAGCT
CCTATCGCCAAATGGGTTTACGACCTCGATGTTGGATCAGGATATCCCAGTGGTGCAGCC
ACTACCGTTCGTAATAATCTTTATAGTTATGCCAATTCTAATCGGGGATTTGGAAATTGA
TTGTTCCTTAATAATTGGGGCACCTGATATAGCCTTCCCGAATAAACAATATAAGCTTTT
GACTCCTTCCCCCCTCATTTCTTCTATACTTGCCTCTGCCGGAATTGAAGCTGGGCGGGA
CGTGAACAGTTTACCCCTTAGCTGGCAATCTTGCTCACGCAGGCCTTCTGTTGATTTAAC
CATTTTTCTCTACACTTAGCCGGTGTTCCTCAATTCTTGGCGCAATTAACTTCATTACCA
CAACTCTAAATATAAAAGCACCTTCTATAACTCAATATCAAACACCCTTATTCGTGTGAT
CAGTTTTAATCACTGCAGTTACTTCTTCTTTCTTTACCTGTTCTAGCAGCCTGGCCCATT
CACCACTGCTTCTACCAGACCCGAAACCCTAAACTCCTTTGATCCTGCGGAGGGGCCCGG
AGGATCCAATTTTCCATATCCAACATTTACCCTTTCTGATTTTTCCCGGG
>aripuana_6474
GATTACTTGCCAAGCGCTTAAAACCCAAAGGACTTGACGGTACCCTATATCCATCTAGAG
GAGCCTGTCCTATAATCGATAATCCACGTTTAACCTCACCACTTTTAGTTATTCAACTTG
TATACCTCCGTCGTCAGCTTACCTCGTGAGCGCCTAATAGTGAGCACAATGTCTTACATC
AATACGTCAGGTCAAGGTGCAGCAAATGAAGTGGAAAGAGATGGGCTACACTTTCTATTT
TAGAAAACACGGAAAACTATCATGAAACCTAGTTTGAAGGCGGATTTAGCAGTAAAAAGA
AATCAACATACTCATTTTAAATCGGCACTGGGGTGTGTACACACCGCCCGTCACCCTCTT
CAAA-TATTTTA--TCATTATTAATCAATAAATAAGATACAGAAGAGGTAAGTCGTAACA
TGGTTCAACGGCCGCGGTATCCTAACCGTGCG-AAGGTAGCGTAATCACTTGTTCTCTAA
ATCAGGACTAGTATGAACGGCACCACGAGGGTTATACTGTCTCCTTTTTCTAATTAGTGA
ACTTAATCTTCCCGTGAAGAAGCGGGAATAAGCTTATAAGACGAGAAGACCCTATGGAGC
TTTAAACAATCTAGCATTTGCACCACTTTAATATTAAAT-TATTAGACCCTGCATAATGA
CTAGAAGTTTTAGGTTGGGGTGACCGCGGAGTAAAACTCATCCTCCACAATGAAAGAACT
A-ATTCTTAACCAAGAAACAC---TCTATGTATCAAC-ACATTGACATCTATTGACCCAA
TATACTTGATCAACGAACCAAGTTACCCTAGGGATAACAGCGCAATCCATTTTAAGAGCT
CCTATCGCCAAATGGGTTTACGACCTCGATGTTGGATCAGGATATCCCAGTGGTGCAGCC
ACTACCGTTCGTAATAATCTTTATAGTTATGCCAATTCTAATCGGGGGTTTGGAAATTGA
TTGTTCCTTAATAATTGGGGCACCTGATATAACCTTCCCGAATAAACAATATAAGCTTTT
GACTCCTTCCCCCCTCATTTCTTCTATACTTGCCTCTGCCGGAATTGAAGCTGAGCGGGA
CGTGAACTGTCTACCCCCTAGCTAGCAATCTTGCTCACGCAGGCCTTCTGTTGATTTAAC
TATCTTTCCCTACACTTAGCCGGTGTTCCTCAATTCTTGGTGCAATTAACTTCATTACTA
CAACTCTAAATATAAAAGCACCTTCTATAACTCAATATCAAACACCCTTATTCGTGTGAT
CAGTTTTAATCACTGCAGTTACTTCTTCTTTCTTTACCTGTTCTAGCAGCCTGGCCCATT
CACCACTGCTTCTACCAGACCCGAAACCCTAAACTCCTTTGATCCTGCGGAGGGGCCCGG
AGGATCCAATTTTCCATATCCAACATTTACCCTTTCTGATTTTTCCCGGG
>aripuana_6475
GATTACTTGCCAAGCGCTTAAAACCCAAAGGACTTGACGGTACCCTATATCCATCTAGAG
GAGCCTGTCCTATAATCGATAATCCACGTTTAACCTCACCACTTTTAGTTATTCAACTTG
TATACCTCCGTCGTCAGCTTACCTCGTGAGCGCCTAATAGTGAGCACAATGTCTTACATC
AATACGTCAGGTCAAGGTGCAGCAAATGAAGTGGAAAGAGATGGGCTACACTTTCTATTT
TAGAAAACACGGAAAACTATCATGAAACCTAGTTTGAAGGCGGATTTAGCAGTAAAAAGA
AATCAACATACTCATTTTAAATCGGCACTGGGGTGTGTACACACCGCCCGTCACCCTCTT
CAAA-TATTTTA--TCATTATTAATCAATAAATAAGATACAGAAGAGGTAAGTCGTAACA
TGGTTCAACGGCCGCGGTATCCTAACCGTGCG-AAGGTAGCGTAATCACTTGTTCTCTAA
ATCAGGACTAGTATGAACGGCACCACGAGGGTTATACTGTCTCCTTTTTCTAATTAGTGA
ACTTAATCTTCCCGTGAAGAAGCGGGAATAAGCTTATAAGACGAGAAGACCCTATGGAGC
TTTAAACAATCTAGCATTTGCACCACTTTAATATTAAAT-TATTAGACCCTGCATAATGA
CTAGAAGTTTTAGGTTGGGGTGACCGCGGAGTAAAACTCATCCTCCACAATGAAAGAACT
A-ATTCTTAACCAAGAAACAC---TCTATGTATCAAC-ACATTGACATCTATTGACCCAA
TATACTTGATCAACGAACCAAGTTACCCTAGGGATAACAGCGCAATCCATTTTAAGAGCT
CCTATCGCCAAATGGGTTTACGACCTCGATGTTGGATCAGGATATCCCAGTGGTGCAGCC
ACTACCGTTCGTAATAATCTTTATAGTTATGCCAATTCTAATCGGGGGTTTGGAAATTGA
TTGTTCCTTAATAATTGGGGCACCTGATATAACCTTCCCGAATAAACAATATAAGCTTTT
GACTCCTTCCCCCCTCATTTCTTCTATACTTGCCTCTGCCGGAATTGAAGCTGAGCGGGA
CGTGAACTGTCTACCCCCTAGCTAGCAATCTTGCTCACGCAGGCCTTCTGTTGATTTAAC
TATCTTTCCCTACACTTAGCCGGTGTTCCTCAATTCTTGGTGCAATTAACTTCATTACTA
CAACTCTAAATATAAAAGCACCTTCTATAACTCAATACCAAACACCCTTATTCGTGTGAT
CAGTTTTAATCACTGCAGTTACTTCTTCTTTCTTTACCTGTTCTAGCAGCCTGGCCCATT
CACCACTGCTTCTACCAGACCCGAAACCCTAAACTCCTTTGATCCTGCGGAGGGGCCCGG
AGGATCCAATTTTCCATATCCAACATTTACCCTTTCTGATTTTTCCCGGG
>autazes_6521
GATTACTTGCCAAGCGCTTAAAACCCAAAGGACTTGACGGTACCCTATATCCATCTAGAG
GAGCCTGTCCTATAATCGATAACCCACGTTTAACCTCACCACTTTTAGTTATTCAACTTG
TATACCTCCGTCGTCAGCTTACCTCGTGAGCGCCTAATAGTGAGCACAATGTCTTACATC
AATACGTCAGGTCAAGGTGCAGCAAATGAAGTGGAAAGAGATGGGCTACACTTTCTATTT
TAGAAAACACGGAAAACTATCATGAAATCTAGTTTGAAGGCGGATTTAGCAGTAAAAAGA
AATCAACATACTCATTTTAAATCGGCACTGGGGTGTGTACACACCGCCCGTCACCCTCTT
CAAA-TATTTTA--TCATTATTAATCAATAAATAAGATACAGAAGAGGTAAGTCGTAACA
TGGTTCAACGGCCGCGGTATCCTAACCGTGCG-AAGGTAGCGTAATCACTTGTTCTCTAA
ATCAGGACTAGTATGAACGGCACCACGAGGGTTATACTGTCTCCTTTTTCTAATTAGTGA
ACTTAATCTTCCCGTGAAGAAGCGGGAATAAGCTTATAAGACGAGAAGACCCTATGGAGC
TTTAAACAATCTAGCATTTGCACTATCTTAATACTAAAT-TATTAGACCCTGCATAATGA
CTAGAAGTTTTAGGTTGGGGTGACCGCGGAGTAAAACTCATCCTCCACAATGAAGGAACT
A-ATTCTTAACCAAGAAACAC---TCTATGTATCAAC-ACATTGACATCTATTGACCCAA
TATACTTGATCAACGAACCAAGTTACCCTAGGGATAACAGCGCAATCCATTTTAAGAGCT
CCTATCGCCAAATGGGTTTACGACCTCGATGTTGGATCAGGATATCCCAGTGGTGCAGCC
ACTACCGTTCGTAATAATCTTTATAGTTATGCCAATTCTAATCGGGGGTTTGGAAATTGA
TTGTTCCTTAATAATTGGGGCACCTGATATAACCTTCCCGAATAAACAATATAAGCTTTT
GACTCCTTCCCCCCTCATTTCTTCTATACTTGCCTCTGCCGGAATTGAAGCTGAGCGGGA
CGTCAACTGTCTACCCCCTAGCTAGCAATCTTGCTCACGCAGGCCTTCTGTTGATTTAAC
TATCTTTCCCTACACTTAGCCGGTGTTCCTCAATTCTTGGTGCAATTAACTTCATTACTA
CAACTCTAAATATAAAAGCACCTTCTATAACTCAATACCAAACACCCTTATTCGTGTGAT
CAGTTTTAATCACTGCAGTTACTTCTTCTTTCTTTACCTGTTCTAGCAGCCTGGCCCATT
CACCACTGCTTCTACCAGACCCGAAACCCTAAACTCCTTTGATCCTGCGGAGGGGCCCGG
AGGATCCAATTTTCCATATCCAACATTTACCCTTTCTGATTTTTCCCGGG
>autazes_6522
GATTACTTGCCAAGCGCTTAAAACCCAAAGGACTTGACGGTACCCTATATCCATCTAGAG
GAGCCTGTCCTATAATCGATAACCCACGTTTAACCTCACCACTTTTAGTTATTCAACTTG
TATACCTCCGTCGTCAGCTTACCTCGTGAGCGCCTAATAGTGAGCACAATGTCTTACATC
AATACGTCAGGTCAAGGTGCAGCAAATGAAGTGGAAAGAGATGGGCTACACTTTCTATTT
TAGAAAACACGGAAAACTATCATGAAATCTAGTTTGAAGGCGGATTTAGCAGTAAAAAGA
AATCAACATACTCATTTTAAATCGGCACTGGGGTGTGTACACACCGCCCGTCACCCTCTT
CAAA-TATTTTA--TCATTATTAATCAATAAATAAGATACAGAAGAGGTAAGTCGTAACA
TGGTTCAACGGCCGCGGTATCCTAACCGTGCG-AAGGTAGCGTAATCACTTGTTCTCTAA
ATCAGGACTAGTATGAACGGCACCACGAGGGTTATACTGTCTCCTTTTTCTAATTAGTGA
ACTTAATCTTCCCGTGAAGAAGCGGGAATAAGCTTATAAGACGAGAAGACCCTATGGAGC
TTTAAACAATCTAGCATTTGCACTATCTTAATACTAAAT-TATTAGACCCTGCATAATGA
CTAGAAGTTTTAGGTTGGGGTGACCGCGGAGTAAAACTCATCCTCCACAATGAAGGAACT
A-ATTCTTAACCAAGAAACAC---TCTATGTATCAAC-ACATTGACATCTATTGACCCAA
TATACTTGATCAACGAACCAAGTTACCCTAGGGATAACAGCGCAATCCATTTTAAGAGCT
CCTATCGCCAAATGGGTTTACGACCTCGATGTTGGATCAGGATATCCCAGTGGTGCAGCC
ACTACCGTTCGTAATAATCTTTATAGTTATGCCAATTCTAATCGGGGGTTTGGAAATTGA
TTGTTCCTTAATAATTGGGGCACCTGATATAACCTTCCCGAATAAACAATATAAGCTTTT
GACTCCTTCCCCCCTCATTTCTTCTATACTTGCCTCTGCCGGAATTGAAGCTGAGCGGGA
CGTGAACTGTCTACCCCCTAGCTAGCAATCTTGCTCACGCAGGCCTTCTGTTGATTTAAC
TATCTTTCCCTACACTTAGCCGGTGTTCCTCAATTCTTGGTGCAATTAACTTCATTACTA
CAACTCTAAATATAAAAGCACCTTCTATAACTCAATATCAAACACCCTTATTCGTGTGAT
CAGTTTTAATCACTGCAGTTACTTCTTCTTTCTTTACCTGTTCTAGCAGCCTGGCCCATT
CACCACTGCTTCTACCAGACCCGAAACCCTAAACTCCTTTGATCCTGCGGAGGGGCCCGG
AGGATCCAATTTTCCATATCCAACATTTACCCTTTCTGATTTTTCCCGGG
>autazes_6523
GATTACTTGCCAAGCGCTTAAAACCCAAAGGACTTGACGGTACCCTATATCCATCTAGAG
GAGCCTGTCCTATAATCGATAACCCACGTTTAACCTCACCACTTTTAGTTATTCAACTTG
TATACCTCCGTCGTCAGCTTACCTCGTGAGCGCCTAATAGTGAGCACAATGTCTTACATC
AATACGTCAGGTCAAGGTGCAGCAAATGAAGTGGAAAGAGATGGGCTACACTTTCTATTT
TAGAAAACACGGAAAACTATCATGAAATCTAGTTTGAAGGCGGATTTAGCAGTAAAAAGA
AATCAACATACTCATTTTAAATCGGCACTGGGGTGTGTACACACCGCCCGTCACCCTCTT
CAAA-TATTTTA--TCATTATTAATCAATAAATAAGATACAGAAGAGGTAAGTCGTAACA
TGGTTCAACGGCCGCGGTATCCTAACCGTGCG-AAGGTAGCGTAATCACTTGTTCTCTAA
ATCAGGACTAGTATGAACGGCACCACGAGGGTTATACTGTCTCCTTTTTCTAATTAGTGA
ACTTAATCTTCCCGTGAAGAAGCGGGAATAAGCTTATAAGACGAGAAGACCCTATGGAGC
TTTAAACAATCTAGCATTTGCACTATCTTAATACTAAAT-TATTAGACCCTGCATAATGA
CTAGAAGTTTTAGGTTGGGGTGACCGCGGAGTAAAACTCATCCTCCACAATGAAGGAACT
A-ATTCTTAACCAAGAAACAC---TCTATGTATCAAC-ACATTGACATCTATTGACCCAA
TATACTTGATCAACGAACCAAGTTACCCTAGGGATAACAGCGCAATCCATTTTAAGAGCT
CCTATCGCCAAATGGGTTTACGACCTCGATGTTGGATCAGGATATCCCAGTGGTGCAGCC
ACTACCGTTCGTAATAATCTTTATAGTTATGCCAATTCTAATCGGGGGTTTGGAAATTGA
TTGTTCCTTAATAATTGGGGCACCTGATATAACCTTCCCGAATAAACAATATAAGCTTTT
GACTCCTTCCCCCCTCATTTCTTCTATACTTGCCTCTGCCGGAATTGAAGCTGAGCGGGA
CGTGAACTGTCTACCCCCTAGCTAGCAATCTTGCTCACGCAGGCCTTCTGTTGATTTAAC
TATCTTTCCCTACACTTAGCCGGTGTTCCTCAATTCTTGGTGCAATTAACTTCATTACTA
CAACTCTAAATATAAAAGCACCTTCTATAACTCAATACCAAACACCCTTATTCGTGTGAT
CAGTTTTAATCACTGCAGTTACTTCTTCTTTCTTTACCTGTTCTAGCAGCCTGGCCCATT
CACCACTGCTTCTACCAGACCCGAAACCCTAAACTCCTTTGATCCTGCGGAGGGGCCCGG
AGGATCCAATTTTCCATATCCAACATTTACCCTTTCTGATTTTTCCCGGG
>autazes_6524
GATTACTTGCCAAGCGCTTAAAACCCAAAGGACTTGACGGTACCCTATATCCATCTAGAG
GAGCCTGTCCTATAATCGATAACCCACGTTTAACCTCACCACTTTTAGTTATTCAACTTG
TATACCTCCGTCGTCAGCTTACCTCGTGAGCGCCTAATAGTGAGCACAATGTCTTACATC
AATACGTCAGGTCAAGGTGCAGCAAATGAAGTGGAAAGAGATGGGCTACACTTTCTATTT
TAGAAAACACGGAAAACTATCATGAAATCTAGTTTGAAGGCGGATTTAGCAGTAAAAAGA
AATCAACATACTCATTTTAAATCGGCACTGGGGTGTGTACACACCGCCCGTCACCCTCTT
CAAA-TATTTTA--TCATTATTAATCAATAAATAAGATACAGAAGAGGTAAGTCGTAACA
TGGTTCAACGGCCGCGGTATCCTAACCGTGCG-AAGGTAGCGTAATCACTTGTTCTCTAA
ATCAGGACTAGTATGAACGGCACCACGAGGGTTATACTGTCTCCTTTTTCTAATTAGTGA
ACTTAATCTTCCCGTGAAGAAGCGGGAATAAGCTTATAAGACGAGAAGACCCTATGGAGC
TTTAAACAATCTAGCATTTGCACTATCTTAATACTAAAT-TATTAGACCCTGCATAATGA
CTAGAAGTTTTAGGTTGGGGTGACCGCGGAGTAAAACTCATCCTCCACAATGAAGGAACT
A-ATTCTTAACCAAGAAACAC---TCTATGTATCAAC-ACATTGACATCTATTGACCCAA
TATACTTGATCAACGAACCAAGTTACCCTAGGGATAACAGCGCAATCCATTTTAAGAGCT
CCTATCGCCAAATGGGTTTACGACCTCGATGTTGGATCAGGATATCCCAGTGGTGCAGCC
ACTACCGTTCGTAATAATCTTTATAGTTATGCCAATTCTAATCGGGGGTTTGGAAATTGA
TTGTTCCTTAATAATTGGGGCACCTGATATAACCTTCCCGAATAAACAATATAAGCTTTT
GACTCCTTCCCCCCTCATTTCTTCTATACTTGCCTCTGCCGGAATTGAAGCTGAGCGGGA
CGTCAACTGTCTACCCCCTAGCTAGCAATCTTGCTCACGCAGGCCTTCTGTTGATTTAAC
TATCTTTCCCTACACTTAGCCGGTGTTCCTCAATTCTTGGTGCAATTAACTTCATTACTA
CAACTCTAAATATAAAAGCACCTTCTATAACTCAATACCAAACACCCTTATTCGTGTGAT
CAGTTTTAATCACTGCAGTTACTTCTTCTTTCTTTACCTGTTCTAGCAGCCTGGCCCATT
CACCACTGCTTCTACCAGACCCGAAACCCTAAACTCCTTTGATCCTGCGGAGGGGCCCGG
AGGATCCAATTTTCCATATCCAACATTTACCCTTTCTGATTTTTCCCGGG
>autazes_6525
GATTACTTGCCAAGCGCTTAAAACCCAAAGGACTTGACGGTACCCTATATCCATCTAGAG
GAGCCTGTCCTATAATCGATAACCCACGTTTAACCTCACCACTTTTAGTTATTCAACTTG
TATACCTCCGTCGTCAGCTTACCTCGTGAGCGCCTAATAGTGAGCACAATGTCTTACATC
AATACGTCAGGTCAAGGTGCAGCAAATGAAGTGGAAAGAGATGGGCTACACTTTCTATTT
TAGAAAACACGGAAAACTATCATGAAATCTAGTTTGAAGGCGGATTTAGCAGTAAAAAGA
AATCAACATACTCATTTTAAATCGGCACTGGGGTGTGTACACACCGCCCGTCACCCTCTT
CAAA-TATTTTA--TCATTATTAATCAATAAATAAGATACAGAAGAGGTAAGTCGTAACA
TGGTTCAACGGCCGCGGTATCCTAACCGTGCG-AAGGTAGCGTAATCACTTGTTCTCTAA
ATCAGGACTAGTATGAACGGCACCACGAGGGTTATACTGTCTCCTTTTTCTAATTAGTGA
ACTTAATCTTCCCGTGAAGAAGCGGGAATAAGCTTATAAGACGAGAAGACCCTATGGAGC
TTTAAACAATCTAGCATTTGCACTATCTTAATACTAAAT-TATTAGACCCTGCATAATGA
CTAGAAGTTTTAGGTTGGGGTGACCGCGGAGTAAAACTCATCCTCCACAATGAAGGAACT
A-ATTCTTAACCAAGAAACAC---TCTATGTATCAAC-ACATTGACATCTATTGACCCAA
TATACTTGATCAACGAACCAAGTTACCCTAGGGATAACAGCGCAATCCATTTTAAGAGCT
CCTATCGCCAAATGGGTTTACGACCTCGATGTTGGATCAGGATATCCCAGTGGTGCAGCC
ACTACCGTTCGTAATAATCTTTATAGTTATGCCAATTCTAATCGGGGGTTTGGAAATTGA
TTGTTCCTTAATAATTGGGGCACCTGATATAACCTTCCCGAATAAACAATATAAGCTTTT
GACTCCTTCCCCCCTCATTTCTTCTATACTTGCCTCTGCCGGAATTGAAGCTGAGCGGGA
CGTCAACTGTCTACCCCCTAGCTAGCAATCTTGCTCACGCAGGCCTTCTGTTGATTTAAC
TATCTTTCCCTACACTTAGCCGGTGTTCCTCAATTCTTGGTGCAATTAACTTCATTACTA
CAACTCTAAATATAAAAGCACCTTCTATAACTCAATACCAAACACCCTTATTCGTGTGAT
CAGTTTTAATCACTGCAGTTACTTCTTCTTTCTTTACCTGTTCTAGCAGCCTGGCCCATT
CACCACTGCTTCTACCAGACCCGAAACCCTAAACTCCTTTGATCCTGCGGAGGGGCCCGG
AGGATCCAATTTTCCATATCCAACATTTACCCTTTCTGATTTTTCCCGGG
>autazes_6526
GATTACTTGCCAAGCGCTTAAAACCCAAAGGACTTGACGGTACCCTATATCCATCTAGAG
GAGCCTGTCCTATAATCGATAACCCACGTTTAACCTCACCACTTTTAGTTATTCAACTTG
TATACCTCCGTCGTCAGCTTACCTCGTGAGCGCCTAATAGTGAGCACAATGTCTTACATC
AATACGTCAGGTCAAGGTGCAGCAAATGAAGTGGAAAGAGATGGGCTACACTTTCTATTT
TAGAAAACACGGAAAACTATCATGAAATCTAGTTTGAAGGCGGATTTAGCAGTAAAAAGA
AATCAACATACTCATTTTAAATCGGCACTGGGGTGTGTACACACCGCCCGTCACCCTCTT
CAAA-TATTTTA--TCATTATTAATCAATAAATAAGATACAGAAGAGGTAAGTCGTAACA
TGGTTCAACGGCCGCGGTATCCTAACCGTGCG-AAGGTAGCGTAATCACTTGTTCTCTAA
ATCAGGACTAGTATGAACGGCACCACGAGGGTTATACTGTCTCCTTTTTCTAATTAGTGA
ACTTAATCTTCCCGTGAAGAAGCGGGAATAAGCTTATAAGACGAGAAGACCCTATGGAGC
TTTAAACAATCTAGCATTTGCACTATCTTAATACTAAAT-TATTAGACCCTGCATAATGA
CTAGAAGTTTTAGGTTGGGGTGACCGCGGAGTAAAACTCATCCTCCACAATGAAGGAACT
A-ATTCTTAACCAAGAAACAC---TCTATGTATCAAC-ACATTGACATCTATTGACCCAA
TATACTTGATCAACGAACCAAGTTACCCTAGGGATAACAGCGCAATCCATTTTAAGAGCT
CCTATCGCCAAATGGGTTTACGACCTCGATGTTGGATCAGGATATCCCAGTGGTGCAGCC
ACTACCATTCGTAATAATTTTTATAGTTATACCCATTCTAATCGGGGGTTTGGAAATTGA
TTGTTCCTTAATAATTGGGGCACCTGATATAACCTTCCCGAATAAACAATATAAGCTTTT
GACTCCTTCCCCCCTCATTTCTTCTATACTTGCCTCTGCCGGAATTGAAGCTGAGCGGAA
CGTGAACAGTTTACCCCCTAGCTGGCAATCTTGCTCACGCAGGCCTTCTGTTGATTTAAC
TATCTTTCTCTACACTTAGCCGGTGTTCCTCAATTCTTGGTGCAATTAACTTCATTACCA
CAACTCTAAATATAAAAGCACCCTCTATAACTCAATATCAAACACCTTTATTCGTGTGAT
CCGTTTTAATCACTGCAGTTACTTCTTCTTTCTTTACCTGTGCTAGCAGCCTGGCCCATT
CACCACTGCTTCTACCAGACTCGAAACTCTAAACTCCTTTGATCCTGCGGAGGGGCCCGG
AGGATCCAATTTTCCATATCCAACATTTACCCTTTCTGATTTTTCCCGGG
>autazes_6527
GATTACTTGCCAAGCGCTTAAAACCCAAAGGACTTGACGGTACCCTATATCCATCTAGAG
GAGCCTGTCCTATAATCGATAACCCACGTTTAACCTCACCACTTTTAGTTATTCAACTTG
TATACCTCCGTCGTCAGCTTACCTCGTGAGCGCCTAATAGTGAGCACAATGTCTTACATC
AATACGTCAGGTCAAGGTGCAGCAAATGAAGTGGAAAGAGATGGGCTACACTTTCTATTT
TAGAAAACACGGAAAACTATCATGAAATCTAGTTTGAAGGCGGATTTAGCAGTAAAAAGA
AATCAACATACTCATTTTAAATCGGCACTGGGGTGTGTACACACCGCCCGTCACCCTCTT
CAAA-TATTTTA--TCATTATTAATCAATAAATAAGATACAGAAGAGGTAAGTCGTAACA
TGGTTCAACGGCCGCGGTATCCTAACCGTGCG-AAGGTAGCGTAATCACTTGTTCTCTAA
ATCAGGACTAGTATGAACGGCACCACGAGGGTTGTACTGTCTCCTTTTTCTAATTAGTGA
ACTTAATCTTCCCGTGAAGAAGCGGGAATAAGCTTATAAGACGAGAAGACCCTATGGAGC
TTTAAACAATCTAGCATTTGCACTATCTTAATACTAAAT-TATTAGACCCTGCATAATGA
CTAGAAGTTTTAGGTTGGGGTGACCGCGGAGTAAAACTCATCCTCCACAATGAAGGAACT
A-ATTCTTAACCAAGAAACAC---TCTATGTATCAAC-ACATTGACATCTATTGACCCAA
TATACTTGATCAACGAACCAAGTTACCCTAGGGATAACAGCGCAATCCATTTTAAGAGCT
CCTATCGCCAAATGGGTTTACGACCTCGATGTTGGATCAGGATATCCCAGTGGTGCAGCC
ACTACCATTCGTAATAATTTTTATAGTTATACCCATTCTAATCGGGGGTTTGGAAATTGA
TTGTTCCTTAATAATTGGGGCACCTGATATAACCTTCCCGAATAAACAATATAAGCTTTT
GACTCCTTCCCCCCTCATTTCTTCTATACTTGCCTCTGCCGGAATTGAAGCTGAGCGGAA
CGTGAACAGTTTACCCCCTAGCTGGCAATCTTGCTCACGCAGGCCTTCTGTTGATTTAAC
TATCTTTCTCTACACTTAGCCGGTGTTCCTCAATTCTTGGTGCAATTAACTTCATTACCA
CAACTCTAAATATAAAAGCACCCTCTATAACTCAATATCAAACACCTTTATTCGTGTGAT
CCGTTTTAATCACTGCAGTTACTTCTTCTTTCTTTACCTGTGCTAGCAGCCTGGCCCATT
CACCACTGCTTCTACCAGACTCGAAACTCTAAACTCCTTTGATCCTGCGGAGGGGCCCGG
AGGATCCAATTTTCCATATCCAACATTTACCCTTTCTGATTTTTCCCGGG
>itaituba_DT4271
GATTACTTGCCAAGCGCTTAAAACCCAAAGGACTTGACGGTACCCTATATCCATCTAGAG
GAGCCTGTCCTATAATCGATAACCCACGTTTAACCTCACCACTTCTAGTTATTCAACTTG
TATACCTCCGTCGTCAGCTTACCCCGTGAGCGCCTAATAGTGAGCACAATGTCTTACATC
AATACGTCAGGTCAAGGTGCAGTAAATGAAACGGGAAGAGATGGGCTACACTTTCTATCT
TAGAACACACGGAAAACTATCATGAAACCTAGTTTGAAGGCGGATTTAGTAGTAAAAAGA
GATCATCATACTCATTTTAAATTGGCACTGGGGTGTGTACACACCGCCCGTCACCCTCTT
CAAG-CATTTTT--CTATAATTAATCAACCCATAACACACAGAGGAGGCAAGTCGTAACA
TGGTTCAACGGCCGCGGTATCCTAACCGTGCG-AAGGTAGCGTAATCACTTGTTCTCTAA
ATCAGGACTAGTATGAACGGCACTACGAGGGTTGTACTGTCTCCTTTTTCCAATTAGTGA
ACTTAATCTTTCCGTGAAGAAGCGGGAATAAACTTATAAGACGAGAAGACCCTATGGAGC
TTTAAACAATCTTACATTTGCTATATCTTAATGTTGAAC-CACTAGACCCTGCATAATGA
CTAGAAGTTTTAGGTTGGGGTGACCGCGGAGTAAAACTCATCCTCCACAATGAAAGAATT
T-ATCCTTAACTAAGATATAC---TCTATGTATCAAT-TTACTGACATCCATTGACCCAA
TATATTTGATCAACGAACCAAGTTACCCTAGGGATAACAGCGCAATCCATTTCAAGAGCC
CCTATCGCCAAATGGGTTTACGACCTCGATGTTGGATCAGGATATCCCAGTGGTGCAGCC
GCTATCATTCGTAATAATTTTTATAGTTATACCAATTCTAATCGGGGGTTTGGAAATTGA
CTGTTCCCTAATAATTGGGGCACCTGATATAGCCTTCCCGAATAAATAATATAAGCTTTT
GACTCCTTCCCCCCTCATTTCTTCTATACTTGCTTCTGCCGGAATTGAAGCTGAGCGGAA
CGTGAACAGTTTACCCCCTAGCTGGCAATCTTGCTCACGCAGGCCTTCTGTTGATTTAAC
TATCTTTCTCTACATTTAGCTGGTGTTCCTCAATTCTTGGTGCAATTAACTTCATTACCA
CAACCCTAAATATAAAAGCACCCTCTATAACTCAATATCAAACACCTTTATTCGTGTGAT
CCGTTTTAATCACTGCAGTTACTTCTTCTTTCTTTACCTGTGCTAGCAGCCTGGCCCATT
CACCACTGCTTCTACCAGACTCGAAACTCTAAACTCCTTTGATCCTGCGGAGGGGCCCGG
AGGCTCCAATTTTCCATACCCAACATTTACCCCTTCTGATCTTTCCCGGG
>itaituba_DT4289
GATTACTTGCCAAGCGCTTAAAACCCAAAGGACTTGACGGTACCCTATATCCATCTAGAG
GAGCCTGTCCTATAATCGATAACCCACGTTTAACCTCACCACTTCTAGTTATTCAACTTG
TATACCTCCGTCGTCAGCTTACCCCGTGAGCGCCTAATAGTGAGCACAATGTCTTACATC
AATACGTCAGGTCAAGGTGCAGTAAATGAAGCGGGAAGAGATGGGCTACACTTTCTATCT
TAGAACACACGGAAAACTATCATGAAACCTAGTTTGAAGGCGGATTTAGTAGTAAAAAGA
GATCATCATACTCATTTTAAATTGGCACTGGGGTGTGTACACACCGCCCGTCACCCTCTT
CAAG-CATTTTT--CTATAATTAATCAACCTATAACACACAGAAGAGGCAAGTCGTAACA
TGGTTCAACGGCCGCGGTATCCTAACCGTGCG-AAGGTAGCGTAATCACTTGTTCTCTAA
ATCAGGACTAGTATGAACGGCACTACGAGGGTTGTACTGTCTCCTTTTTCCAATTAGTGA
ACTTAATCTTTCCGTGAAGAAGCGGGAATAAACTTATAAGACGAGAAGACCCTATGGAGC
TTTAAACAATCTTACATTTGCTATATCTTAATGTTGAAC-CACTAGACCCTGCATAATGA
CTAGAAGTTTTAGGTTGGGGTGACCGCGGAGTAAAACTCATCCTCCACAATGAAAGAATT
T-ATCCTTAACTAAGATATAC---TCTATGTATCAAT-TTACTGACATCCATTGACCCAA
TATATTTGATCAACGAACCAAGTTACCCTAGGGATAACAGCGCAATCCATTTCAAGAGCC
CCTATCGCCAAATGGGTTTACGACCTCGATGTTGGATCAGGATATCCCAGTGGTGCAGCC
GCTATCATTCGTAATAATTTTTATAGTTATACCAATTCTAATCGGGGATTTGGAAATTGA
CTGTTCCCTAATAATTGGGGCACCTGATATAGCCTTCCCGAATAAATAATATAAGCTTTT
GACTCCTTCCCCCCTCATTTCTTCTATACTTGCTTCTGCCGGAATTGAAGCTGAGCGGAA
CGTGAACAGTTTACCCCCTAGCTGGCAATCTTGCTCACGCAGGCCTTCTGTTGATTTAAC
TATCTTTCTCTACATTTAGCTGGTGTTCCTCAATTCTTGGTGCAATTAACTTCATTACCA
CAACCCTAAATATAAAAGCACCCTCTATAACTCAATATCAAACACCTTTATTCGTGTGAT
CCGTTTTAATCACTGCAGTTACTTCTTCTTTCTTTACCTGTGCTAGCAGCCTGGCCCATT
CACCACTGCTTCTACCAGACTCGAAACTCTAAACTCCTTTGATCCTGCGGAGGGGCCCGG
AGACTCCAATTTTCCATACCCAACATTTACCCCTTCTGATCTTTCCCGGG
>itaituba_DT4281
GATTACTTGCCAAGCGCTTAAAACCCAAAGGACTTGACGGTACCCTATATCCATCTAGAG
GAGCCTGTCCTATAATCGATAACCCACGTTTAACCTCACCACTTCTAGTTATTCAACTTG
TATACCTCCGTCGTCAGCTTACCCCGTGAGCGCCTAATAGTGAGCACAATGTCTTACATC
AATACGTCAGGTCAAGGTGCAGTAAATGAAGCGGGAAGAGATGGGCTACACTTTCTATCT
TAGAACACACGGAAAACTATCATGAAACCTAGTTTGAAGGCGGATTTAGTAGTAAAAAGA
GATCATCATACTCATTTTAAATTGGCACTGGGGTGTGTACACACCGCCCGTCACCCTCTT
CAAG-CATTTTT--CTATAATTAATCAACCTATAACACACAGAAGAGGCAAGTCGTAACA
TGGTTCAACGGCCGCGGTATCCTAACCGTGCG-AAGGTAGCGTAATCACTTGTTCTCTAA
ATCAGGACTAGTATGAACGGCACTACGAGGGTTGTACTGTCTCCTTTTTCCAATTAGTGA
ACTTAATCTTTCCGTGAAGAAGCGGGAATAAACTTATAAGACGAGAAGACCCTATGGAGC
TTTAAACAATCTTACATTTGCTATATCTTAATGTTGAAC-CACTAGACCCTGCATAATGA
CTAGAAGTTTTAGGTTGGGGTGACCGCGGAGTAAAACTCATCCTCCACAATGAAAGAATT
T-ATCCTTAACTAAGATATAC---TCTATGTATCAAT-TTACTGACATCCATTGACCCAA
TATATTTGATCAACGAACCAAGTTACCCTAGGGATAACAGCGCAATCCATTTCAAGAGCC
CCTATCGCCAAATGGGTTTACGACCTCGATGTTGGATCAGGATATCCCAGTGGTGCAGCC
GCTATCATTCGTAATAATTTTTATAGTTATACCAATTCTAATCGGGGATTTGGAAATTGA
CTGTTCCCTAATAATTGGGGCACCTGATATAGCCTTCCCGAATAAATAATATAAGCTTTT
GACTCCTTCCCCCCTCATTTCTTCTATACTTGCTTCTGCCGGAATTGAAGCTGAGCGGAA
CGTGAACAGTTTACCCCCTAGCTGGCAATCTTGCTCACGCAGGCCTTCTGTTGATTTAAC
TATCTTTCTCTACATTTAGCTGGTGTTCCTCAATTCTTGGTGCAATTAACTTCATTACCA
CAACCCTAAATATAAAAGCACCCTCTATAACTCAATATCAAACACCTTTATTCGTGTGAT
CCGTTTTAATCACTGCAGTTACTTCTTCTTTCTTTACCTGTGCTAGCAGCCTGGCCCATT
CACCACTGCTTCTACCAGACTCGAAACTCTAAACTCCTTTGATCCTGCGGAGGGGCCCGG
AGACTCCAATTTTCCATACCCAACATTTACCCCTTCTGATCTTTCCCGGG
>itaituba_DT4282
GATTACTTGCCAAGCGCTTAAAACCCAAAGGACTTGACGGTACCCTATATCCATCTAGAG
GAGCCTGTCCTATAATCGATAACCCACGTTTAACCTCACCACTTCTAGTTATTCAACTTG
TATACCTCCGTCGTCAGCTTACCCCGTGAGCGCCTAATAGTGAGCACAATGTCTTACATC
AATACGTCAGGTCAAGGTGCAGTAAATGAAGCGGGAAGAGATGGGCTACACTTTCTATCT
TAGAACACACGGAAAACTATCATGAAACCTAGTTTGAAGGCGGATTTAGTAGTAAAAAGA
GATCATCATACTCATTTTAAATTGGCACTGGGGTGTGTACACACCGCCCGTCACCCTCTT
CAAG-CATTTTT--CTATAATTAATCAACCTATAACACACAGAAGAGGCAAGTCGTAACA
TGGTTCAACGGCCGCGGTATCCTAACCGTGCG-AAGGTAGCGTAATCACTTGTTCTCTAA
ATCAGGACTAGTATGAACGGCACTACGAGGGTTGTACTGTCTCCTTTTTCCAATTAGTGA
ACTTAATCTTTCCGTGAAGAAGCGGGAATAAACTTATAAGACGAGAAGACCCTATGGAGC
TTTAAACAATCTTACATTTGCTATATCTTAATGTTGAAC-CACTAGACCCTGCATAATGA
CTAGAAGTTTTAGGTTGGGGTGACCGCGGAGTAAAACTCATCCTCCACAATGGAAGAATT
T-ATCCTTAACTAAGATATAC---TCTATGTATCAAT-TTACTGACATCCATTGACCCAA
TATATTTGATCAACGAACCAAGTTACCCTAGGGATAACAGCGCAATCCATTTCAAGAGCC
CCTATCGCCAAATGGGTTTACGACCTCGATGTTGGATCAGGATATCCCAGTGGTGCAGCC
GCTATCATTCGTAATAATTTTTATAGTTATACCAATTCTAATCGGGGATTTGGAAATTGA
CTGTTCCCTAATAATTGGGGCACCTGATATAGCCTTCCCGAATAAATAATATAAGCTTTT
GACTCCTTCCCCCCTCATTTCTTCTAAACTTGCTTCTGCCGGAATTGAAGCTGAGCGGAA
CGTGAACAGTTTACCCCCTAGCTGGCAATCTTGCTCACGCAGGCCTTCTGTTGATTTAAC
TATCTTTCTCTACATTTAGCTGGTGTTCCTCAATTCTTGGTGCAATTAACTTCATTACCA
CAACCCTAAATATAAAAGCACCCTCTATAACTCAATATCAAACACCTTTATTCGTGTGAT
CCGTTTTAATCACTGCAGTTACTTCTTCTTTCTTTACCTGTGCTAGCAGCCTGGCCCATT
CACCACTGCTTCTACCAGACTCGAAACTCTAAACTCCTTTGATCCTGCGGAGGGGCCCGG
AGACTCCAATTTTCCATACCCAACATTTACCCCTTCTGATCTTTCCCGGG
>itaituba_DT4283
GATTACTTGCCAAGCGCTTAAAACCCAAAGGACTTGACGGTACCCTATATCCATCTAGAG
GAGCCTGTCCTATAATCGATAACCCACGTTTAACCTCACCACTTCTAGTTATTCAACTTG
TATACCTCCGTCGTCAGCTTACCCCGTGAGCGCCTAATAGTGAGCACAATGTCTTACATC
AATACGTCAGGTCAAGGTGCAGTAAATGAAGCGGGAAGAGATGGGCTACACTTTCTATCT
TAGAACACACGGAAAACTATCATGAAACCTAGTTTGAAGGCGGATTTAGTAGTAAAAAGA
GATCATCATACTCATTTTAAATTGGCACTGGGGTGTGTACACACCGCCCGTCACCCTCTT
CAAG-CATTTTT--CTATAATTAATCAACCTATAACACACAGAAGAGGCAAGTCGTAACA
TGGTTCAACGGCCGCGGTATCCTAACCGTGCG-AAGGTAGCGTAATCACTTGTTCTCTAA
ATCAGGACTAGTATGAACGGCACTACGAGGGTTGTACTGTCTCCTTTTTCCAATTAGTGA
ACTTAATCTTTCCGTGAAGAAGCGGGAATAAACTTATAAGACGAGAAGACCCTATGGAGC
TTTAAACAATCTTACATTTGCTATATCTTAATGTTGAAC-CACTAGACCCTGCATAATGA
CTAGAAGTTTTAGGTTGGGGTGACCGCGGAGTAAAACTCATCCTCCACAATGGAAGAATT
T-ATCCTTAACTAAGATATAC---TCTATGTATCAAT-TTACTGACATCCATTGACCCAA
TATATTTGATCAACGAACCAAGTTACCCTAGGGATAACAGCGCAATCCATTTCAAGAGCC
CCTATCGCCAAATGGGTTTACGACCTCGATGTTGGATCAGGATATCCCAGTGGTGCAGCC
GCTATCATTCGTAATAATTTTTATAGTTATACCAATTCTAATCGGGGATTTGGAAATTGA
CTGTTCCCTAATAATTGGGGCACCTGATATAGCCTTCCCGAATAAATAATATAAGCTTTT
GACTCCTTCCCCCCTCATTTCTTCTAAACTTGCTTCTGCCGGAATTGAAGCTGAGCGGAA
CGTGAACAGTTTACCCCCTAGCTGGCAATCTTGCTCACGCAGGCCTTCTGTTGATTTAAC
TATCTTTCTCTACATTTAGCTGGTGTTCCTCAATTCTTGGTGCAATTAACTTCATTACCA
CAACCCTAAATATAAAAGCACCCTCTATAACTCAATATCAAACACCTTTATTCGTGTGAT
CCGTTTTAATCACTGCAGTTACTTCTTCTTTCTTTACCTGTGCTAGCAGCCTGGCCCATT
CACCACTGCTTCTACCAGACTCGAAACTCTAAACTCCTTTGATCCTGCGGAGGGGCCCGG
AGACTCCAATTTTCCATACCCAACATTTACCCCTTCTGATCTTTCCCGGG
>itaituba_DT4284
GATTACTTGCCAAGCGCTTAAAACCCAAAGGACTTGACGGTACCCTATATCCATCTAGAG
GAGCCTGTCCTATAATCGATAACCCACGTTTAACCTCACCACTTCTAGTTATTCAACTTG
TATACCTCCGTCGTCAGCTTACCCCGTGAGCGCCTAATAGTGAGCACAATGTCTTACATC
AATACGTCAGGTCAAGGTGCAGTAAATGAAGCGGGAAGAGATGGGCTACACTTTCTATCT
TAGAACACACGGAAAACTATCATGAAACCTAGTTTGAAGGCGGATTTAGTAGTAAAAAGA
GATCATCATACTCATTTTAAATTGGCACTGGGGTGTGTACACACCGCCCGTCACCCTCTT
CAAG-CATTTTT--CTATAATTAATCAACCTATAACACACAGAAGAGGCAAGTCGTAACA
TGGTTCAACGGCCGCGGTATCCTAACCGTGCG-AAGGTAGCGTAATCACTTGTTCTCTAA
ATCAGGACTAGTATGAACGGCACTACGAGGGTTGTACTGTCTCCTTTTTCCAATTAGTGA
ACTTAATCTTTCCGTGAAGAAGCGGGAATAAACTTATAAGACGAGAAGACCCTATGGAGC
TTTAAACAATCTTACATTTGCTATATCTTAATGTTGAAC-CACTAGACCCTGCATAATGA
CTAGAAGTTTTAGGTTGGGGTGACCGCGGAGTAAAACTCATCCTCCACAATGAAAGAATT
T-ATCCTTAACTAAGATATAC---TCTATGTATCAAT-TTACTGACATCCATTGACCCAA
TATATTTGATCAACGAACCAAGTTACCCTAGGGATAACAGCGCAATCCATTTCAAGAGCC
CCTATCGCCAAATGGGTTTACGACCTCGATGTTGGATCAGGATATCCCAGTGGTGCAGCC
GCTATCATTCGTAATAATTTTTATAGTTATACCAATTCTAATCGGGGATTTGGAAATTGA
CTGTTCCCTAATAATTGGGGCACCTGATATAGCCTTCCCGAATAAATAATATAAGCTTTT
GACTCCTTCCCCCCTCATTTCTTCTAAACTTGCTTCTGCCGGAATTGAAGCTGAGCGGAA
CGTGAACAGTTTACCCCCTAGCTGGCAATCTTGCTCACGCAGGCCTTCTGTTGATTTAAC
TATCTTTCTCTACATTTAGCTGGTGTTCCTCAATTCTTGGTGCAATTAACTTCATTACCA
CAACCCTAAATATAAAAGCACCCTCTATAACTCAATATCAAACACCTTTATTCGTGTGAT
CCGTTTTAATCACTGCAGTTACTTCTTCTTTCTTTACCTGTGCTAGCAGCCTGGCCCATT
CACCACTGCTTCTACCAGACTCAAAACTCTAAACTCCTTTGATCCTGCGGAGGGGCCCGG
AGACTCCAATTTTCCATACCCAACATTTACCCCTTCTGATCTTTCCCGGG
>itaituba_DT4285
GATTACTTGCCAAGCGCTTAAAACCCAAAGGACTTGACGGTACCCTATATCCATCTAGAG
GAGCCTGTCCTATAATCGATAACCCACGTTTAACCTCACCACTTCTAGTTATTCAACTTG
TATACCTCCGTCGTCAGCTTACCCCGTGAGCGCCTAATAGTGAGCACAATGTCTTACATC
AATACGTCAGGTCAAGGTGCAGTAAATGAAGCGGGAAGAGATGGGCTACACTTTCTATCT
TAGAACACACGGAAAACTATCATGAAACCTAGTTTGAAGGCGGATTTAGTAGTAAAAAGA
GATCATCATACTCATTTTAAATTGGCACTGGGGTGTGTACACACCGCCCGTCACCCTCTT
CAAG-CATTTTT--CTATAATTAATCAACCTATAACACACAGAAGAGGCAAGTCGTAACA
TGGTTCAACGGCCGCGGTATCCTAACCGTGCG-AAGGTAGCGTAATCACTTGTTCTCTAA
ATCAGGACTAGTATGAACGGCACTACGAGGGTTGTACTGTCTCCTTTTTCCAATTAGTGA
ACTTAATCTTTCCGTGAAGAAGCGGGAATAAACTTATAAGACGAGAAGACCCTATGGAGC
TTTAAACAATCTTACATTTGCTATATCTTAATGTTGAAC-CACTAGACCCTGCATAATGA
CTAGAAGTTTTAGGTTGGGGTGACCGCGGAGTAAAACTCATCCTCCACAATGAAAGAATT
T-ATCCTTAACTAAGATATAC---TCTATGTATCAAT-TTACTGACATCCATTGACCCAA
TATATTTGATCAACGAACCAAGTTACCCTAGGGATAACAGCGCAATCCATTTCAAGAGCC
CCTATCGCCAAATGGGTTTACGACCTCGATGTTGGATCAGGATATCCCAGTGGTGCAGCC
GCTATCATTCGTAATAATTTTTATAGTTATACCAATTCTAATCGGGGATTTGGAAATTGA
CTGTTCCCTAATAATTGGGGCACCTGATATAGCCTTCCCGAATAAATAATATAAGCTTTT
GACTCCTTCCCCCCTCATTTCTTCTAAACTTGCTTCTGCCGGAATTGAAGCTGAGCGGAA
CGTGAACAGTTTACCCCCTAGCTGGCAATCTTGCTCACGCAGGCCTTCTGTTGATTTAAC
TATCTTTCTCTACATTTAGCTGGTGTTCCTCAATTCTTGGTGCAATTAACTTCATTACCA
CAACCCTAAATATAAAAGCACCCTCTATAACTCAATATCAAACACCTTTATTCGTGTGAT
CCGTTTTAATCACTGCAGTTACTTCTTCTTTCTTTACCTGTGCTAGCAGCCTGGCCCATT
CACCACTGCTTCTACCAGACTCGAAACTCTAAACTCCTTTGATCCTGCGGAGGGGCCCGG
AGACTCCAATTTTCCATACCCAACATTTACCCCTTCTGATCTTTCCCGGG
>itaituba_DT4287
GATTACTTGCCAAGCGCTTAAAACCCAAAGGACTTGACGGTACCCTATATCCATCTAGAG
GAGCCTGTCCTATAATCGATAACCCACGTTTAACCTCACCACTTCTAGTTATTCAACTTG
TATACCTCCGTCGTCAGCTTACCCCGTGAGCGCCTAATAGTGAGCACAATGTCTTACATC
AATACGTCAGGTCAAGGTGCAGTAAATGAAGCGGGAAGAGATGGGCTACACTTTCTATCT
TAGAACACACGGAAAACTATCATGAAACCTAGTTTGAAGGCGGATTTAGTAGTAAAAAGA
GATCATCATACTCATTTTAAATTGGCACTGGGGTGTGTACACACCGCCCGTCACCCTCTT
CAAG-CATTTTT--CTATAATTAATCAACCTATAACACACAGAAGAGGCAAGTCGTAACA
TGGTTCAACGGCCGCGGTATCCTAACCGTGCG-AAGGTAGCGTAATCACTTGTTCTCTAA
ATCAGGACTAGTATGAACGGCACTACGAGGGTTGTACTGTCTCCTTTTTCCAATTAGTGA
ACTTAATCTTTCCGTGAAGAAGCGGGAATAAACTTATAAGACGAGAAGACCCTATGGAGC
TTTAAACAATCTTACATTTGCTATATCTTAATGTTGAAC-CACTAGACCCTGCATAATGA
CTAGAAGTTTTAGGTTGGGGTGACCGCGGAGTAAAACTCATCCTCCACAATGAAAGAATT
T-ATCCTTAACTAAGATATAC---TCTATGTATCAAT-TTACTGACATCCATTGACCCAA
TATATTTGATCAACGAACCAAGTTACCCTAGGGATAACAGCGCAATCCATTTCAAGAGCC
CCTATCGCCAAATGGGTTTACGACCTCGATGTTGGATCAGGATATCCCAGTGGTGCAGCC
GCTATCATTCGTAATAATTTTTATAGTTATACCAATTCTAATCGGGGATTTGGAAATTGA
CTGTTCCCTAATAATTGGGGCACCTGATATAGCCTTCCCGAATAAATAATATAAGCTTTT
GACTCCTTCCCCCCTCATTTCTTCTAAACTTGCTTCTGCCGGAATTGAAGCTGAGCGGAA
CGTGAACAGTTTACCCCCTAGCTGGCAATCTTGCTCACGCAGGCCTTCTGTTGATTTAAC
TATCTTTCTCTACATTTAGCTGGTGTTCCTCAATTCTTGGTGCAATTAACTTCATTACCA
CAACCCTAAATATAAAAGCACCCTCTATAACTCAATATCAAACACCTTTATTCGTGTGAT
CCGTTTTAATCACTGCAGTTACTTCTTCTTTCTTTACCTGTGCTAGCAGCCTGGCCCATT
CACCACTGCTTCTACCAGACTCGAAACTCTAAACTCCTTTGATCCTGCGGAGGGGCCCGG
AGACTCCAATTTTCCATACCCAACATTTACCCCTTCTGATCTTTCCCGGG
>itaituba_DT4288
GATTACTTGCCAAGCGCTTAAAACCCAAAGGACTTGACGGTACCCTATATCCATCTAGAG
GAGCCTGTCCTATAATCGATAACCCACGTTTAACCTCACCACTTCTAGTTATTCAACTTG
TATACCTCCGTCGTCAGCTTACCCCGTGAGCGCCTAATAGTGAGCACAATGTCTTACATC
AATACGTCAGGTCAAGGTGCAGTAAATGAAGCGGGAAGAGATGGGCTACACTTTCTATCT
TAGAACACACGGAAAACTATCATGAAACCTAGTTTGAAGGCGGATTTAGTAGTAAAAAGA
GATCATCATACTCATTTTAAATTGGCACTGGGGTGTGTACACACCGCCCGTCACCCTCTT
CAAG-CATTTTT--CTATAATTAATCAACCTATAACACACAGAAGAGGCAAGTCGTAACA
TGGTTCAACGGCCGCGGTATCCTAACCGTGCG-AAGGTAGCGTAATCACTTGTTCTCTAA
ATCAGGACTAGTATGAACGGCACTACGAGGGTTGTACTGTCTCCTTTTTCCAATTAGTGA
ACTTAATCTTTCCGTGAAGAAGCGGGAATAAACTTATAAGACGAGAAGACCCTATGGAGC
TTTAAACAATCTTACATTTGCTATATCTTAATGTTGAAC-CACTAGACCCTGCATAATGA
CTAGAAGTTTTAGGTTGGGGTGACCGCGGAGTAAAACTCATCCTCCACAATGAAAGAATT
T-ATCCTTAACTAAGATATAC---TCTATGTATCAAT-TTACTGACATCCATTGACCCAA
TATATTTGATCAACGAACCAAGTTACCCTAGGGATAACAGCGCAATCCATTTCAAGAGCC
CCTATCGCCAAATGGGTTTACGACCTCGATGTTGGATCAGGATATCCCAGTGGTGCAGCC
GCTATCATTCGTAATAATTTTTATAGTTATACCAATTCTAATCGGGGATTTGGAAATTGA
CTGTTCCCTAATAATTGGGGCACCTGATATAGCCTTCCCGAATAAATAATATAAGCTTTT
GACTCCTTCCCCCCTCATTTCTTCTAAACTTGCTTCTGCCGGAATTGAAGCTGAGCGGAA
CGTGAACAGTTTACCCCCTAGCTGGCAATCTTGCTCACGCAGGCCTTCTGTTGATTTAAC
TATCTTTCTCTACATTTAGCTGGTGTTCCTCAATTCTTGGTGCAATTAACTTCATTACCA
CAACCCTAAATATAAAAGCACCCTCTATAACTCAATATCAAACACCTTTATTCGTGTGAT
CCGTTTTAATCACTGCAGTTACTTCTTCTTTCTTTACCTGTGCTAGCAGCCTGGCCCATT
CACCACTGCTTCTACCAGACTCGAAACTCTAAACTCCTTTGATCCTGCGGAGGGGCCCGG
AGACTCCAATTTTCCATACCCAACATTTACCCCTTCTGATCTTTCCCGGG
>itaituba_IGA14
GATTACTTGCCAAGCGCTTAAAACCCAAAGGACTTGACGGTACCCTATATCCATCTAGAG
GAGCCTGTCCTATAATCGATAACCCACGTTTAACCTCACCACTTCTAGTTATTCAACTTG
TATACCTCCGTCGTCAGCTTACCCCGTGAGCGCCTAATAGTGAGCACAATGTCTTACATC
AATACGTCAGGTCAAGGTACAGTAAATGAAACGGGAAGAGATGGGCTACACTTTCTATCT
TAGAACACACGGAAAACTATCATGAAACCTAGTTTGAAGGCGGATTTAGTAGTAAAAAGA
GATCATCATACTCATTTTAAATTGGCACTGGGGTGTGTACACACCGCCCGTCACCCTCTT
CAAG-CATTTTT--CTATAATTAATCCACCCATAACACACAGAGGAGGCAAGTCGTAACA
TGGTTCAACGGCCGCGGTATCCTAACCGTGCG-AAGGTAGCGTAATCACTTGTTCTCTAA
ATCAGGACTAGTATGAACGGCACTACGAGGGTTGTACTGTCTCCTTTTTCCAATTAGTGA
ACTTAATCTTTCCGTGAAGAAGCGGGAATAAACTTATAAGACGAGAAGACCCTATGGAGC
TTTAAACAATCTTACATTTGCTATATCTTAATGTTGAAC-CACTAGACCCTGCATAATGA
CTAGAAGTTTTAGGTTGGGGTGACCGCGGAGTAAAACTCATCCTCCACAATGAAAGAATT
T-ATCCTTAACTAAGATATAC---TCTATGTATCAAT-TTACTGACATCCATTGACCCAA
TATATTTGATCAACGAACCAAGTTACCCTAGGGATAACAGCGCAATCCATTTCAAGAGCC
CCTATCGCCAAATGGGTTTACGACCTCGATGTTGGATCAGGATATCCCAGTGGTGCAGCC
GCTATCATTCGTAATAATTTTTATAGTTATACCAATTCTAATCGGGGATTTGGAAATTGA
CTGTTCCCTAATAATTGGGGCACCTGATATAGCCTTCCCGAATAAATAATATAAGCTTTT
GACTCCTTCCCCCCTCATTTCTTCTAAACTTGCTTCTGCCGGAATTGAAGCTGAGCGGAA
CGTGAACAGTTTACCCCCTAGCTGGCAATCTTGCTCACGCAGGCCTTCTGTTGATTTAAC
TATCTTTCTCTACATTTAGCTGGTGTTCCTCAATTCTTGGTGCAATTAACTTCATTACCA
CAACCCTAAATATAAAAGCACCCTCTATAACTCAATATCAAACACCTTTATTCGTGTGAT
CCGTTTTAATCACTGCAGTTACTTCTTCTTTCTCTACCTGTGCTAGCAGCCTGGCCCATT
CACCACTGCTTCTACCAGACTCGAAACTCTAAACTCCTTTGATCCTGCGGAGGGGCCCGG
AGACTCCAATTTTCCATACCCAACATTTACCCCTTCTGATCTTTCCCGGG
>itaituba_IGA16
GATTACTTGCCAAGCGCTTAAAACCCAAAGGACTTGACGGTACCCTATATCCATCTAGAG
GAGCCTGTCCTATAATCGATAACCCACGTTTAACCTCACCACTTCTAGTTATTCAACTTG
TATACCTCCGTCGTCAGCTTACCCCGTGAGCGCCTAATAGTGAGCACAATGTCTTACATC
AATACGTCAGGTCAAGGTGCAGTAAATGAAGCGGGAAGAGATGGGCTACACTTTCTATCT
TAGAACACACGGAAAACTATCATGAAACCTAGTTTGAAGGCGGATTTAGTAGTAAAAAGA
GATCATCATACTCATTTTAAATTGGCACTGGGGTGTGTACACACCGCCCGTCACCCTCTT
CAAG-CATTTTT--CTATAATTAATCAACCCATAACACACAGAAGAGGCAAGTCGTAACA
TGGTTCAACGGCCGCGGTATCCTAACCGTGCG-AAGGTAGCGTAATCACTTGTTCTCTAA
ATCAGGACTAGTATGAACGGCACTACGAGGGTTGTACTGTCTCCTTTTTCCAATTAGTGA
ACTTAATCTTTCCGTGAAGAAGCGGGAATAAACTTATAAGACGAGAAGACCCTATGGAGC
TTTAAACAATCTTACATTTGCTATATCTTAATGTTGAAC-CACTAGACCCTGCATAATGA
CTAGAAGTTTTAGGTTGGGGTGACCGCGGAGTAAAACTCATCCTCCACAATGAAAGAATT
T-ATCCTTAACTAAGATATAC---TCTATGTATCAAT-TTACTGACATCCATTGACCCAA
TATATTTGATCAACGAACCAAGTTACCCTAGGGATAACAGCGCAATCCATTTCAAGAGCC
CCTATCGCCAAATGGGTTTACGACCTCGATGTTGGATCAGGATATCCCAGTGGTGCAGCC
GCTATCATTCGTAATAATTTTTATAGTTATACCAATTCTAATCGGGGATTTGGAAATTGA
CTGTTCCCTAATAATTGGGGCACCTGATATAGCCTTCCCGAATAAATAATATAAGCTTTT
GACTCCTTCCCCCCTCATTTCTTCTAAACTTGCTTCTGCCGGAATTGAAGCTGAGCGGAA
CGTGAACAGTTTACCCCCTAGCTGGCAATCTTGCTCACGCAGGCCTTCTGTTGATTTAAC
TATCTTTCTCTACATTTAGCTGGTGTTCCTCAATTCTTGGTGCAATTAACTTCATTACCA
CAACCCTAAATATAAAAGCACCCTCTATAACTCAATATCAAACACCTTTATTCGTGTGAT
CCGTTTTAATCACTGCAGTTACTTCTTCTTTCTCTACCTGTGCTAGCAGCCTGGCCCATT
CACCACTGCTTCTACCAGACTCGAAACTCTAAACTCCTTTGATCCTGCGGAGGGGCCCGG
AGACTCCAATTTTCCATACCCAACATTTACCCCTTCTGATCTTTCCCGGG
>manaquiri_MG103
GATTACTTGCCAAGCGCTTAAAACCCAAAGGACTTGACGGTACCCTATATCCATCTAGAG
GAGCCTGTCCTATAATCGATAACCCACGTTTAACCTCACCACTTCTAGTTATTCAACTTG
TATACCTCCGTCGTCAGCTTACCCCGTGAGCGCCTAATAGTGAGCACAATGTCTTACATC
AATACGTCAGGTCAAGGTGCAGCAAATAAAGTGGAAAGAGATGGGCTACACTTTCTATTT
TAGAAAACACGGAAAACTATCATGAAATCTAGTTTGAAGGCGGATTTAGCAGTAAAAAGA
AATCAATATACTCATTTTAAATCGGCACTGGGGTATGTACACACCGCCCGTCACCCTCTT
CAAG-CATTTTA--CTATTATTAATCAATAAATAAGATACAGAAGAGGCAAGTCGTAACA
TGGTTCAACGGCCGCGGTATCCTAACCGTGCG-AAGGTAGCGTAATCACTTGTTCTCTAA
ATCAGGACTAGTATGAACGGCACCACGAGGGTTATACTGTCTCCTTTTTCTAATTAGTGA
ACTTAATCTTCCCGTGAAGAAGCGGGAATAAGCTTATAAGACGAGAAGACCCTATGGAGC
TTTAAACAATCTAGCATTTGCACTATCTTAATACTAAAT-TATTAGACCCTGCATAATGA
CTAGAAGTTTTAGGTTGGGGTGACCGCGGAGTAAAACTCATCCTCCACAATGAAGGAACT
A-ATTCTTAACTAAGAAACAC---TCTATGTATCAAC-ACACTGACATCTATTGACCCAA
TATACTTGATCAACGAACCAAGTTACCCTAGGGATAACAGCGCAATCCATTTTAAGAGCC
CCTATCGCCAAATGGGTTTACGACCTCGATGTTGGATCAGGATATCCCAGTGGTGCAGCC
GCTATCATTCGTAATAATTTTTATAGTTATACCAATTCTAATCGGGGATTTGGAAATTGA
CTGTTCCCTAATAATTGGGGCACCTGATATAGCTTTCCCGAATAAATAATATAAGCTTTT
GACTTCTTCCCCCCTCATTTCTTCTAAACTGGCTTCTGCCGGAATTGAAGCTGAGCGGAA
CGTGAACAGTTTACCCCCTAGCTGGCAATCTTGCTCACGCAGGCCTTCTGTTGATTTAAC
TATCTCTCCCTACACTTGGCTGGTGTTCCTCAATTCTTGGTGCAATTAACTTCATTACCA
CAACCCTAAATATAAAAGCACCTTCTATAACTCAATATCAAACCCCCTTATTTGTGTGAT
CAGTTTTAATCACTGCAGTTACTTCTTCTTTCTCTACCTGTGCTAGCAGCCTGGCCCATT
CACCACTGCTTCTACCAGACTCGAAACTCTAAACTCCTTTGATCCTGCGGAGGGGCCCGG
AGACTCCAATTTTCCATACCCAACATTTACCCCTTCTGATCTTTCCCGGG
>manaquiri_MG76
GATTACTTGCCAAGCGCTTAAAACCCAAAGGACTTGACGGTACCCTATATCCATCTAGAG
GAGCCTGTCCTATAATCGATAACCCACGTTTAACCTCACCACTTCTAGTTATTCAACTTG
TATACCTCCGTCGTCAGCTTACCCCGTGAGCGCCTAATAGTGAGCACAATGTCTTACATC
AATACGTCAGGTCAAGGTGCAGCAAATAAAGTGGAAAGAGATGGGCTACACTTTCTATTT
TAGAAAACACGGAAAACTATCATGAAATCTAGTTTGAAGGCGGATTTAGCAGTAAAAAGA
AATCAATATACTCATTTTAAATCGGCACTGGGGTATGTACACACCGCCCGTCACCCTCTT
CAAG-CATTTTA--CTATTATTAATCAATAAATAAGATACAGAAGAGGCAAGTCGTAACA
TGGTTCAACGGCCGCGGTATCCTAACCGTGCG-AAGGTAGCGTAATCACTTGTTCTCTAA
ATCAGGACTAGTATGAACGGCACCACGAGGGTTATACTGTCTCCTTTTTCTAATTAGTGA
ACTTAATCTTCCCGTGAAGAAGCGGGAATAAGCTTATAAGACGAGAAGACCCTATGGAGC
TTTAAACAATCTAGCATTTGCACTATCTTAATACTAAAT-TATTAGACCCTGCATAATGA
CTAGAAGTTTTAGGTTGGGGTGACCGCGGAGTAAAACTCATCCTCCACAATGAAGGAACT
A-ATTCTTAACTAAGAAACAC---TCTATGTATCAAC-ACACTGACATCTATTGACCCAA
TATACTTGATCAACGAACCAAGTTACCCTAGGGATAACAGCGCAATCCATTTTAAGAGCC
CCTATCGCCAAATGGGTTTACGACCTCGATGTTGGATCAGGATATCCCAGTGGTGCAGCC
GCTATCATTCGTAATAATTTTTATAGTTATACCAATTCTAATCGGGGATTTGGAAATTGA
CTGTTCCCTAATAATTGGGGCACCAGATATAGCTTTCCCGAATAAATAACATAAGCTTTT
GACTTCTTCCCCCCTCATTTCTTCTAAACTGGCTTCTGCCGGAATTGAAGCTGAGCGGAA
CGTGAACAGTTTACCCCCTAGCTGGCAATCTTGCTCACGCAGGCCTTCTGTTGATTTAAC
TATCTCTCCCTACACTTGGCTGGTGTTCCTCAATTCTTGGTGCAATTAACTTCATTACCA
CAACCCTAAATATAAAAGCACCTTCTATAACTCAATATCAAACCCCCTTATTTGTGTGAT
CAGTTTTAATCACTGCAGTTACTTCTTCTTTCTCTACCAGTTCTAGCAGCCAGGCACCCT
CACCACTGCTTCTACCAGACTCGAAACTCTAAACTCCTTTGATCCTGCGGAGGGGCCAGG
AGACTCCAATTTTCCATACCCAACATTTACCCCTTCTGATCTTTCCCGGG
>manaquiri_MG77
GATTACTTGCCAAGCGCTTAAAACCCAAAGGACTTGACGGTACCCTATATCCATCTAGAG
GAGCCTGTCCTATAATCGATAACCCACGTTTAACCTCACCACTTCTAGTTATTCAACTTG
TATACCTCCGTCGTCAGCTTACCCCGTGAGCGCCTAATAGTGAGCACAATGTCTTACATC
AATACGTCAGGTCAAGGTGCAGCAAATAAAGTGGAAAGAGATGGGCTACACTTTCTATTT
TAGAAAACACGGAAAACTATCATGAAATCTAGTTTGAAGGCGGATTTAGCAGTAAAAAGA
AATCAATATACTCATTTTAAATCGGCACTGGGGTATGTACACACCGCCCGTCACCCTCTT
CAAG-CATTTTA--CTATTATTAATCAATAAATAAGATACAGAAGAGGCAAGTCGTAACA
TGGTTCAACGGCCGCGGTATCCTAACCGTGCG-AAGGTAGCGTAATCACTTGTTCTCTAA
ATCAGGACTAGTATGAACGGCACCACGAGGGTTATACTGTCTCCTTTTTCTAATTAGTGA
ACTTAATCTTCCCGTGAAGAAGCGGGAATAAGCTTATAAGACGAGAAGACCCTATGGAGC
TTTAAACAATCTAGCATTTGCACTATCTTAATACTAAAT-TATTAGACCCTGCATAATGA
CTAGAAGTTTTAGGTTGGGGTGACCGCGGAGTAAAACTCATCCTCCACAATGAAGGAACT
A-ATTCTTAACTAAGAAACAC---TCTATGTATCAAC-ACACTGACATCTATTGACCCAA
TATACTTGATCAACGAACCAAGTTACCCTAGGGATAACAGCGCAATCCATTTTAAGAGCC
CCTATCGCCAAATGGGTTTACGACCTCGATGTTGGATCAGGATATCCCAGTGGTGCAGCC
GCTATCATTCGTAATAATTTTTATAGTTATACCAATTCTAATCGGGGATTTGGAAATTGA
CTGTTCCCTAATAATTGGGGCACCAGATATAGCTTTCCCGAATAAATAACATAAGCTTTT
GACTTCTTCCCCCCTCATTTCTTCTAAACTGGCTTCTGCCGGAATTGAAGCTGAGCGGAA
CGTGAACAGTTTACCCCCTAGCTGGCAATCTTGCTCACGCAGGCCTTCTGTTGATTTAAC
TATCTCTCCCTACACTTGGCTGGTGTTCCTCAATTCTTGGTGCAATTAACTTCATTACCA
CAACCCTAAATATAAAAGCACCTTCTATAACTCAATATCAAACCCCCTTATTTGTGTGAT
CAGTTTTAATCACTGCAGTTACTTCTTCTTTCTCTACCAGTTCTAGCAGCCAGGCACCCT
CACCACTGCTTCTACCAGACTCGAAACTCTAAACTCCTTTGATCCTGCGGAGGGGCCAGG
AGACTCCAATTTTCCATACCCAACATTTACCCCTTCTGATCTTTCCCGGG
>matupiri_1014
GATTACTTGCCAAGCGCTTAAAACCCAAAGGACTTGACGGTACCCTAAATCCATCTAGAG
GAGCCTGTCCTATAATCGATAACCCACGTTTAACCTCACCTCTTTTAGTAAACCAACCTG
TATACCTCCGTCGTAAGCTTACCTCGTGAGCGCCTCATAGTGAGCATAATGCTTTACAAC
AATACGTCAGGTCAAGGTGCAGCTAATGAAGTGGAAAGAGATGGGCTACACTTTCTATTT
TAGAAAACACGGAAAACTATTATGAAACCTAATTTGAAGGCGGATTTAGCAGTAAAAAGA
AATCAGCATACTCATTTTAACTCGGCACTGGGGTGTGTACACACCGCCCGTCACCCTCTT
CAAA-TATTTTA--TCATTATTAATAAATAAATAAGATACAGAAGAGGTAAGTCGTAACA
TGGTTCAACGGCCGCGGTATCCTAACCGTGCG-AAGGTAGCGTAATCACTTGTTCTCTAA
ATCAGGACTAGTATGAACGGCACCACGAGGGTTATACTGTCTCCTTTTTCTAATTAGTGA
ACTTAATCTTCCCGTGAAGAAGCGGGAATGAGCTTATAAGACGAGAAGACCCTATGGAGC
TTTAAACAATTTAGCATTTGCACTATCTTAATATTAAAT-TATTAGACCCTGCATAATGA
CTAGAAGTTTTAGGTTGGGGTGACCACGGAGTAAAACTCATCCTCCACGATGAAGGAACT
A-ATTCTTAACTAAGAAACAC---ACTAAGTATCAAC-ACACTGACATTTATTGACCCAA
TATACTTGATCAACGAACCAAGTTACCCTAGGGATAACAGCGCAATCCATTTTAAGAGCT
CCTATCGCCAAATGGGTTTACGACCTCGATGTTGGATCAGGATATCCCAGTGGTGCAGCC
GCTACCGTTCGTAATAATCTTTATAGTTATACCAATTCTAATCGGGGATTTGGAAATTGA
CTGTTCCCTAATAATTGGGGCACCAGATATAGCTTTCCCGAATAAATAACATAAGCTTTT
GACTTCTTCCCCCCTCATTTCTTCTAAACTGGCTTCTGCCGGAGTTGAAGCTGAGCGGAA
CGTGAACAGTTTACCCCCTAGCTGGCAATCTTGCTCACGCAGGCCTTCTGTTGATTTAAC
TATCTCTCCCTACACTTGGCTGGTGTTCCTCAATTCTTGGTGCAATTAACTTCATTACCA
CAACCCTAAATATAAAAGCACCTTCTATAACTCAATATCAAACCCCCTTATTTGTGTGAT
CAGTTTTAATCACTGCAGTTACTTCTTCTTTCTCTACCAGTTCTAGCAGCCAGGCACCCT
CACCACTGCTTCTACCAGACCCGAAACTCTAAACTCTTCCGACCCCGCGGAGAGGCCAGG
AGGATCCAATTTTCCATACCCAACATTTACCCCTTCTGATTTTTCCCGGG
>matupiri_28
GATTACTTGCCAAGCGCTTAAAACCCAAAGGACTTGACGGTACCCTAAATCCATCTAGAG
GAGCCTGTCCTATAATCGATAACCCACGTTTAACCTCACCTCTTTTAGTAAACCAACCTG
TATACCTCCGTCGTAAGCTTACCTCGTGAGCGCCTCATAGTGAGCATAATGCTTTACAAC
AATACGTCAGGTCAAGGTGCAGCTAATGAAGTGGAAAGAGATGGGCTACACTTTCTATTT
TAGAAAACACGGAAAACTATTATGAAACCTAATTTGAAGGCGGATTTAGCAGTAAAAAGA
AATCAGCATACTCATTTTAACTCGGCACTGGGGTGTGTACACACCGCCCGTCACCCTCTT
CAAA-TATTTTA--TCATTATTAATAAATAAATAAGATACAGAAGAGGTAAGTCGTAACA
TGGTTCAACGGCCGCGGTATCCTAACCGTGCG-AAGGTAGCGTAATCACTTGTTCTCTAA
ATCAGGACTAGTATGAACGGCACCACGAGGGTTATACTGTCTCCTTTTTCTAATTAGTGA
ACTTAATCTTCCCGTGAAGAAGCGGGAATGAGCTTATAAGACGAGAAGACCCTATGGAGC
TTTAAACAATTTAGCATTTGCACTATCTTAATATTAAAT-TATTAGACCCTGCATAATGA
CTAGAAGTTTTAGGTTGGGGTGACCACGGAGTAAAACTCATCCTCCACGATGAAGGAACT
A-ATTCTTAACTAAGAAACAC---ACTAAGTATCAAC-ACACTGACATTTATTGACCCAA
TATACTTGATCAACGAACCAAGTTACCCTAGGGATAACAGCGCAATCCATTTTAAGAGCT
CCTATCGCCAAATGGGTTTACGACCTCGATGTTGGATCAGGATATCCCAGTGGTGCAGCC
GCTACCGTTCGTAATAATCTTTATAGTTATACCAATTCTAATCGGGGATTTGGAAATTGA
CTGTTCCCTAATAATTGGGGCACCAGATATAGCTTTCCCGAATAAATAACATAAGCTTTT
GACTTCTTCCCCCCTCATTTCTTCTAAACTGGCTTCTGCCGGAGTTGAAGCTGAGCGGAA
CGTGAACAGTTTACCCCCTAGCTGGCAATCTTGCTCACGCAGGCCTTCTGTTGATTTAAC
TATCTCTCCCTACACTTGGCTGGTGTTCCTCAATTCTTGGTGCAATTAACTTCATTACCA
CAACCCTAAATATAAAAGCACCTTCTATAACTCAATATCAAACCCCCTTATTTGTGTGAT
CAGTTTTAATCACTGCAGTTACTTCTTCTTTCTCTACCAGTTCTAGCAGCCAGGCACCCT
CACCACTGCTTCTACCAGACCCGAAACTCTAAACTCTTCCGACCCCGCGGAGAGGCCAGG
AGGATCCAATTTTCCATACCCAACATTTACCCCTTCTGATTTTTCCCGGG
>matupiri_533
GATTACTTGCCAAGCGCTTAAAACCCAAAGGACTTGACGGTACCCTAAATCCATCTAGAG
GAGCCTGTCCTATAATCGATAACCCACGTTTAACCTCACCTCTTTTAGTAAACCAACCTG
TATACCTCCGTCGTAAGCTTACCTCGTGAGCGCCTCATAGTGAGCATAATGCTTTACAAC
AATACGTCAGGTCAAGGTGCAGCTAATGAAGTGGAAAGAGATGGGCTACACTTTCTATTT
TAGAAAACACGGAAAACTATTATGAAATCTAGTTTGAAGGCGGATTTAGCAGTAAAAAGA
AATCAGCATACTCATTTTAACTCGGCACTGGGGTGTGTACACACCGCCCGTCACCCTCTT
CAAA-TATTTTA--TCATTATTAATAAATAAATAAGATACAGAAGAGGTAAGTCGTAACA
TGGTTCAACGGCCGCGGTATCCTAACCGTGCG-AAGGTAGCGTAATCACTTGTTCTCTAA
ATCAGGACTAGTATGAACGGCACCACGAGGGTTATACTGTCTCCTTTTTCTAATTAGTGA
ACTTAATCTTCCCGTGAAGAAGCGGGAATGAGCTTATAAGACGAGAAGACCCTATGGAGC
TTTAAACAATTTAGCATTTGCACTATCTTAATATTAAAT-TATTAGACCCTGCATAATGA
CTAGAAGTTTTAGGTTGGGGTGACCACGGAGTAAAACTCATCCTCCACGATGAAGGAACT
A-ATTCTTAACTAAGAAACAC---ACTAAGTATCAAC-ACACTGACATTTATTGACCCAA
TATACTTGATCAACGAACCAAGTTACCCTAGGGATAACAGCGCAATCCATTTTAAGAGCT
CCTATCGCCAAATGGGTTTACGACCTCGATGTTGGATCAGGATATCCCAGTGGTGCAGCC
GCTACCGTTCGTAATAATCTTTATAGTTATACCAATTCTAATCGGGGATTTGGAAATTGA
CTGTTCCCTAATAATTGGGGCACCAGATATAGCTTTCCCGAATAAATAACATAAGCTTTT
GACTTCTTCCCCCCTCATTTCTTCTAAACTGGCTTCTGCCGGAGTTGAAGCTGAGCGGAA
CGTGAACAGTTTACCCCCTAGCTGGCAATCTTGCTCACGCAGGCCTTCTGTTGATTTAAC
TATCTCTCCCTACACTTGGCTGGTGTTCCTCAATTCTTGGTGCAATTAACTTCATTACCA
CAACCCTAAATATAAAAGCACCTTCTATAACTCAATATCAAACCCCCTTATTTGTGTGAT
CAGTTTTAATCACTGCAGTTACTTCTTCTTTCTCTACCAGTTCTAGCAGCCAGGCACCCT
CACCACTGCTTCTACCAGACCCGAAACTCTAAACTCTTCCGACCCCGCGGAGAGGCCAGG
AGGATCCAATTTTCCATACCCAACATTTACCCCTTCTGATTTTTCCCGGG
>matupiri_779
GATTACTTGCCAAGCGCTTAAAACCCAAAGGACTTGACGGTACCCTAAATCCATCTAGAG
GAGCCTGTCCTATAATCGATAACCCACGTTTAACCTCACCTCTTTTAGTAAACCAACCTG
TATACCTCCGTCGTAAGCTTACCTCGTGAGCGCCTCATAGTGAGCATAATGCTTTACAAC
AATACGTCAGGTCAAGGTGCAGCTAATGAAGTGGAAAGAGATGGGCTACACTTTCTATTT
TAGAAAACACGGAAAACTATTATGAAATCTAGTTTGAAGGCGGATTTAGCAGTAAAAAGA
AATCAGCATACTCATTTTAACTCGGCACTGGGGTGTGTACACACCGCCCGTCACCCTCTT
CAAA-TATTTTA--TCATTATTAATAAATAAATAAGATACAGAAGAGGTAAGTCGTAACA
TGGTTCAACGGCCGCGGTATCCTAACCGTGCG-AAGGTAGCGTAATCACTTGTTCTCTAA
ATCAGGACTAGTATGAACGGCACCACGAGGGTTATACTGTCTCCTTTTTCTAATTAGTGA
ACTTAATCTTCCCGTGAAGAAGCGGGAATGAGCTTATAAGACGAGAAGACCCTATGGAGC
TTTAAACAATTTAGCATTTGCACTACCTTAATATTAAAT-TATTAGACCCTGCATAATGA
CTAGAAGTTTTAGGTTGGGGTGACCACGGAGTAAAACTCATCCTCCACGATGAAGGAACT
A-ATTCTTAACTAAGAAACAC---ACTAAGTATCAAC-ACACTGACATTTATTGACCCAA
TATACTTGATCAACGAACCAAGTTACCCTAGGGATAACAGCGCAATCCATTTTAAGAGCT
CCTATCGCCAAATGGGTTTACGACCTCGATGTTGGATCAGGATATCCCAGTGGTGCAGCC
GCTACCGTTCGTAATAATCTTTATAGTTATACCAATTCTAATCGGGGATTTGGAAATTGA
CTGTTCCCTAATAATTGGGGCACCAGATATAGCTTTCCCGAATAAATAACATAAGCTTTT
GACTTCTTCCCCCCTCATTTCTTCTAAACTGGCTTCTGCCGGAGTTGAAGCTGAGCGGAA
CGTGAACAGTTTACCCCCTAGCTGGCAATCTTGCTCACGCAGGCCTTCTGTTGATTTAAC
TATCTCTCCCTACACTTGGCTGGTGTTCCTCAATTCTTGGTGCAATTAACTTCATTACCA
CAACCCTAAATATAAAAGCACCTTCTATAACTCAATATCAAACCCCCTTATTTGTGTGAT
CAGTTTTAATCACTGCAGTTACTTCTTCTTTCTCTACCAGTTCTAGCAGCCAGGCACCCT
CACCACTGCTTCTACCAGACCCGAAACTCTAAACTCTTCCGACCCCGCGGAGAGGCCAGG
AGGATCCAATTTTCCATACCCAACATTTACCCCTTCTGATTTTTCCCGGG
>matupiri_790
GATTACTTGCCAAGCGCTTAAAACCCAAAGGACTTGACGGTACCCTAAATCCATCTAGAG
GAGCCTGTCCTATAATCGATAACCCACGTTTAACCTCACCTCTTTTAGTAAACCAACCTG
TATACCTCCGTCGTAAGCTTACCTCGTGAGCGCCTCATAGTGAGCATAATGCTTTACAAC
AATACGTCAGGTCAAGGTGCAGCTAATGAAGTGGAAAGAGATGGGCTACACTTTCTATTT
TAGAAAACACGGAAAACTATTATGAAATCTAGTTTGAAGGCGGATTTAGCAGTAAAAAGA
AATCAGCATACTCATTTTAACTCGGCACTGGGGTGTGTACACACCGCCCGTCACCCTCTT
CAAA-TATTTTA--TCATTATTAATAAATAAATAAGATACAGAAGAGGTAAGTCGTAACA
TGGTTCAACGGCCGCGGTATCCTAACCGTGCG-AAGGTAGCGTAATCACTTGTTCTCTAA
ATCAGGACTAGTATGAACGGCACCACGAGGGTTATACTGTCTCCTTTTTCTAATTAGTGA
ACTTAATCTTCCCGTGAAGAAGCGGGAATGAGCTTATAAGACGAGAAGACCCTATGGAGC
TTTAAACAATTTAGCATTTGCACTACCTTAATATTAAAT-TATTAGACCCTGCATAATGA
CTAGAAGTTTTAGGTTGGGGTGACCACGGAGTAAAACTCATCCTCCACGATGAAGGAACT
A-ATTCTTAACTAAGAAACAC---ACTAAGTATCAAC-ACACTGACATTTATTGACCCAA
TATACTTGATCAACGAACCAAGTTACCCTAGGGATAACAGCGCAATCCATTTTAAGAGCT
CCTATCGCCAAATGGGTTTACGACCTCGATGTTGGATCAGGATATCCCAGTGGTGCAGCC
GCTACCGTTCGTAATAATCTTTATAGTTATACCAATTCTAATCGGGGATTTGGAAATTGA
CTGTTCCCTAATAATTGGGGCACCAGATATAGCTTTCCCGAATAAATAACATAAGCTTTT
GACTTCTTCCCCCCTCATTTCTTCTAAACTGGCTTCTGCCGGAGTTGAAGCTGAGCGGAA
CGTGAACAGTTTACCCCCTAGCTGGCAATCTTGCTCACGCAGGCCTTCTGTTGATTTAAC
TATCTCTCCCTACACTTGGCTGGTGTTCCTCAATTCTTGGTGCAATTAACTTCATTACCA
CAACCCTAAATATAAAAGCACCTTCTATAACTCAATATCAAACCCCCTTATTTGTGTGAT
CAGTTTTAATCACTGCAGTTACTTCTTCTTTCTCTACCAGTTCTAGCAGCCAGGCACCCT
CACCACTGCTTCTACCAGACCCGAAACTCTAAACTCTTCCGACCCCGCGGAGAGGCCAGG
AGGATCCAATTTTCCATACCCAACATTTACCCCTTCTGATTTTTCCCGGG
>matupiri_817
GATTACTTGCCAAGCGCTTAAAACCCAAAGGACTTGACGGTACCCTAAATCCATCTAGAG
GAGCCTGTCCTATAATCGATAACCCACGTTTAACCTCACCTCTTTTAGTAAACCAACCTG
TATACCTCCGTCGTAAGCTTACCTCGTGAGCGCCTCATAGTGAGCATAATGCTTTACAAC
AATACGTCAGGTCAAGGTGCAGCTAATGAAGTGGAAAGAGATGGGCTACACTTTCTATTT
TAGAAAACACGGAAAACTATTATGAAATCTAGTTTGAAGGCGGATTTAGCAGTAAAAAGA
AATCAGCATACTCATTTTAACTCGGCACTGGGGTGTGTACACACCGCCCGTCACCCTCTT
CAAA-TATTTTA--TCATTATTAATAAATAAATAAGATACAGAAGAGGTAAGTCGTAACA
TGGTTCAACGGCCGCGGTATCCTAACCGTGCG-AAGGTAGCGTAATCACTTGTTCTCTAA
ATCAGGACTAGTATGAACGGCACCACGAGGGTTATACTGTCTCCTTTTTCTAATTAGTGA
ACTTAATCTTCCCGTGAAGAAGCGGGAATGAGCTTATAAGACGAGAAGACCCTATGGAGC
TTTAAACAATTTAGCATTTGCACTATCTTAATATTAAAT-TATTAGACCCTGCATAATGA
CTAGAAGTTTTAGGTTGGGGTGACCACGGAGTAAAACTCATCCTCCACGATGAAGGAACT
A-ATTCTTAACTAAGAAACAC---ACTAAGTATCAAC-ACACTGACATTTATTGACCCAA
TATACTTGATCAACGAACCAAGTTACCCTAGGGATAACAGCGCAATCCATTTTAAGAGCT
CCTATCGCCAAATGGGTTTACGACCTCGATGTTGGATCAGGATATCCCAGTGGTGCAGCC
GCTACCGTTCGTAATAATCTTTATAGTTATACCAATTCTAATTGGGGATTCGGAAATTGA
CTGTTCCCTAATAATTGGGGCACCAGATATAGCTTTCCCGAATAAATAACATAAGCTTTT
GACTTCTTCCCCCCTCATTTCTTCTAAACTGGCTTCTGCCGGAGTTGAAGCTGAGCGGAA
CGTGAACAGTTTACCCCCTAGCTGGCAATCTTGCTCACGCAGGCCTTCTGTTGATTTAAC
TATCTCTCCCTACACTTGGCTGGTGTTCCTCAATTCTTGGTGCAATTAACTTCATTACCA
CAACCCTAAATATAAAAGCACCTTCTATAACTCAATATCAAACCCCCTTATTTGTGTGAT
CAGTTTTAATCACTGCAGTTACTTCTTCTTTCTCTACCAGTTCTAGCAGCCAGGCACCCT
CACCACTGCTTCTACCAGACCCGAAACTCTAAACTCTTCCGACCCCGCGGAGAGGCCAGG
AGGATCCAATTTTCCATACCCAACATTTACCCCTTCTGATTTTTCCCGGG
>matupiri_931
GATTACTTGCCAAGCGCTTAAAACCCAAAGGACTTGACGGTACCCTAAATCCATCTAGAG
GAGCCTGTCCTATAATCGATAACCCACGTTTAACCTCACCTCTTTTAGTAAACCAACCTG
TATACCTCCGTCGTAAGCTTACCTCGTGAGCGCCTCATAGTGAGCATAATGCTTTACAAC
AATACGTCAGGTCAAGGTGCAGCTAATGAAGTGGAAAGAGATGGGCTACACTTTCTATTT
TAGAAAACACGGAAAACTATTATGAAATCTAGTTTGAAGGCGGATTTAGCAGTAAAAAGA
AATCAGCATACTCATTTTAACTCGGCACTGGGGTGTGTACACACCGCCCGTCACCCTCTT
CAAA-TATTTTA--TCATTATTAATAAATAAATAAGATACAGAAGAGGTAAGTCGTAACA
TGGTTCAACGGCCGCGGTATCCTAACCGTGCG-AAGGTAGCGTAATCACTTGTTCTCTAA
ATCAGGACTAGTATGAACGGCACCACGAGGGTTATACTGTCTCCTTTTTCTAATTAGTGA
ACTTAATCTTCCCGTGAAGAAGCGGGAATGAGCTTATAAGACGAGAAGACCCTATGGAGC
TTTAAACAATTTAGCATTTGCACTATCTTAATATTAAAT-TATTAGACCCTGCATAATGA
CTAGAAGTTTTAGGTTGGGGTGACCACGGAGTAAAACTCATCCTCCACGATGAAGGAACT
A-ATTCTTAACTAAGAAACAC---ACTAAGTATCAAC-ACACTGACATTTATTGACCCAA
TATACTTGATCAACGAACCAAGTTACCCTAGGGATAACAGCGCAATCCATTTTAAGAGCT
CCTATCGCCAAATGGGTTTACGACCTCGATGTTGGATCAGGATATCCCAGTGGTGCAGCC
GCTACCGTTCGTAATAATCTTTATAGTTATACCAATTCTAATTGGGGATTCGGAAATTGA
CTGTTCCCTAATAATTGGGGCACCAGATATAGCTTTCCCGAATAAATAACATAAGCTTTT
GACTTCTTCCCCCCTCATTTCTTCTAAACTGGCTTCTGCCGGAGTTGAAGCTGAGCGGAA
CGTGAACAGTTTACCCCCTAGCTGGCAATCTTGCTCACGCAGGCCTTCTGTTGATTTAAC
TATCTCTCCCTACACTTGGCTGGTGTTCCTCAATTCTAGGTGCAATTAACTTCATTACCA
CAACCCTAAATATAAAAGCACCTTCTATAACTCAATATCAAACCCCCTTATTTGTGTGAT
CAGTTTTAATCACTGCAGTTACTTCTTCTTTCTCTACCAGTTCTAGCAGCCAGGCACCCT
CACCACTGCTTTTACCAGACCCGAAACTCTAAACTCTTCCGACCCCGCGGAGAGGCCAGG
AGGATCCAATTTTCCATACCCAACATTTACCCCTTCTGATTTTTCCCGGG
>pnlj_111
GATTACTTGCCAAGCGCTTAAAACCCAAAGGACTTGACGGTACCCTAAATCCATCTAGAG
GAGCCTGTCCTATAATCGATAACCCACGTTTAACCTCACCTCTTTTAGTTATCCAACCTG
TATACCTCCGTCGTAAGCTTACCTCGTGAGCGCCTCATAGTGAGCATAATGCTTTACAAC
AATACGTCAGGTCAAGGTGCAGCAAATGAAGTGGAAAGAGATGGGCTACACTCTCTATTT
TAGAAAACACGGAAAACTATCATGAAATCTAGTTTGAAGGCGGATTTAGCAGTAAAAAGA
AATCAGCATACTCATTTTAAATCGGCACTGGGGTGTGTACACACCGCCCGTCACCCTCTT
CAAA-TATTTTA--TCATTATTAATTAATAAATAAGATACAGAAGAGGTAAGTCGTAACA
TGGTTCAACGGCCGCGGTATCCTAACCGTGCG-AAGGTAGCGTAATCACTTGTTCTCTAA
ATCAGGACTAGTATGAACGGCACCACGAGGGTTATACTGTCTCCTTTTTCTAATTAGTGA
ACTTAATCTTCCCGTGAAGAAGCGGGAATGAGCTTATAAAACAAGAAGACCCTATGGAGC
TTTAAACAATTTAGCATTTGCACTACCTTAATATTAAAT-TATTAGACCCTGCATAATGA
CTAGAAGTTTTAGGTTGGGGTGACCACGGAGTAAAACTCATCCTCCACGATGAAGGAACT
A-ATTCTTAACTAAGAAACAC---ACTAAGTATCAAC-ACACTGACATTTATTGACCCAA
TATACTTGATCAACGAACCAAGTTACCCTAGGGATAACAGCGCAATCCATTTTAAGAGCT
CCTATCGCCAAATGGGTTTACGACCTCGATGTTGGATCAGGATATCCCAGTGGTGCAGCC
GCTACCGTTCGTAATAATCTTTATAGTTATACCAATTCTAATTGGGGATTCGGAAATTGA
CTGTTCCCTAATAATTGGGGCACCAGATATAGCTTTCCCGAATAAATAACATAAGCTTTT
GACTTCTTCCCCCCTCATTTCTTCTAAACTGGCTTCCGCCGGAGTTGAAGCTGAGCGGAA
CGTGAACAGTTTACCCCCTAGCTGGCAATCTTGCTCACGCAGGCCTTCTGTTGATTTAAC
TATCTCTCCCTACACTTGGCTGGTGTTCCTCAATTCTAGGTGCAATTAACTTCATTACCA
CAACCCTAAATATAAAAGCACCTTCTATAACTCAATATCAAACCCCCTTATTTGTGTGAT
CAGTTTTAATCACTGCAGTTACTTCTTCTTTCTCTACCAGTTCTAGCAGCCAGGCACCCT
CACCACTGCTTTTACCAGACCCGAAACTCTAAACTCTTCCGACCCCGCGGAGAGGCCAGG
AGGATCCAATTTTCCATACCCAACATTTACCCCTTCTGATTTTTCCCGGG
>pnlj_222
GATTACTTGCCAAGCGCTTAAAACCCAAAGGACTTGACGGTACCCTAAATCCATCTAGAG
GAGCCTGTCCTATAATCGATAACCCACGTTTAACCTCACCTCTTTTAGTTATCCAACCTG
TATACCTCCGTCGTAAGCTTACCTCGTGAGCGCCTCATAGTGAGCATAATGCTTTACAAC
AATACGTCAGGTCAAGGTGCAGCAAATGAAGTGGAAAGAGATGGGCTACACTCTCTATTT
TAGAAAACACGGAAAACTATCATGAAACCTAGTTTAAAGGCGGATTTAGCAGTAAAAAGA
AATCAGCATACTCATTTTAAATCGGCACTGGGGTGTGTACACACCGCCCGTCACCCTCTT
CAAA-TATTTTA--TCATTATTAATTAATAAATAAGATACAGAAGAGGTAAGTCGTAACA
TGGTTCAACGGCCGCGGTATCCTAACCGTGCG-AAGGTAGCGTAATCACTTGTTCTCTAA
ATCAGGACTAGTATGAACGGCACCACGAGGGTTATACTGTCTCCTTTTTCTAATTAGTGA
ACTTAATCTTCCCGTGAAGAAGCGGGAATAAGCTTATAAAACAAGAAGACCCTATGGAGC
TTTAAACAATTTAGCATTTGCACTACCTTAATATTAAAT-TATTAGACCCTGCATAATGA
CTAGAAGTTTTAGGTTGGGGTGACCACGGAGTAAAACTCATCCTCCACGATGAAGGAACT
A-ATTCTTAACTAAGAAACAC---ACTAAGTATCAAC-ACACTGACTTTTATTGACCCAA
TATACTTGATCAACGAACCAAGTTACCCTAGGGATAACAGCGCAATCCATTTTAAGAGCT
CCTATCGCCAAATGGGTTTACGACCTCGATGTTGGATCAGGATATCCCAGTGGTGCAGCC
GCTACCGTTCGTAATAATCTTTATAGTTATACCAATTCTAATTGGGGATTCGGAAATTGA
CTGTTCCCTAATAATTGGGGCACCAGATATAGCTTTCCCGAATAAATAACATAAGCTTTT
GACTTCTTCCCCCCTCATTTCTTCTAAACTGGCTTCCGCCGGAGTTGAAGCTGAGCGGAA
CGTGAACAGTTTACCCCCTAGCTGGCAATCTTGCTCACGCAGGCCTTCTGTTGATTTAAC
TATCTCTCCCTACACTTGGCTGGTGTTCCTCAATTCTAGGTGCAATTAACTTCATTACCA
CAACCCTAAATATAAAAGCACCTTCTATAACTCAATATCAAACCCCCTTATTTGTGTGAT
CAGTTTTAATCACTGCAGTTACTTCTTCTTTCTCTACCAGTTCTAGCAGCCAGGCACCCT
CACCACTGCTTTTACCAGACCCGAAACTCTAAACTCTTCCGACCCCGCGGAGAGGCCAGG
AGGATCCAATTTTCCATACCCAACATTTACCCCTTCTGATTTTTCCCGGG
>pnlj_223
GATTACTTGCCAAGCGCTTAAAACCCAAAGGACTTGACGGTACCCTAAATCCATCTAGAG
GAGCCTGTCCTATAATCGATAACCCACGTTTAACCTCACCTCTTTTAGTTATCCAACCTG
TATACCTCCGTCGTAAGCTTACCTCGTGAGCGCCTCATAGTGAGCATAATGCTTTACAAC
AATACGTCAGGTCAAGGTGCAGCAAATGAAGTGGAAAGAGATGGGCTACACTCTCTATTT
TAGAAAACACGGAAAACTATCATGAAACCTAGTTTAAAGGCGGATTTAGCAGTAAAAAGA
AATCAGCATACTCATTTTAAATCGGCACTGGGGTGTGTACACACCGCCCGTCACCCTCTT
CAAA-TATTTTA--TCATTATTAATTAATAAATAAGATACAGAAGAGGTAAGTCGTAACA
TGGTTCAACGGCCGCGGTATCCTAACCGTGCG-AAGGTAGCGTAATCACTTGTTCTCTAA
ATCAGGACTAGTATGAACGGCACCACGAGGGTTATACTGTCTCCTTTTTCTAATTAGTGA
ACTTAATCTTCCCGTGAAGAAGCGGGAATAAGCTTATAAAACAAGAAGACCCTATGGAGC
TTTAAACAATTTAGCATTTGCACTACCTTAATATTAAAT-TATTAGACCCTGCATAATGA
CTAGAAGTTTTAGGTTGGGGTGACCACGGAGTAAAACTCATCCTCCACGATGAAGGAACT
A-ATTCTTAACTAAGAAACAC---ACTAAGTATCAAC-ACACTGACTTTTATTGACCCAA
TATACTTGATCAACGAACCAAGTTACCCTAGGGATAACAGCGCAATCCATTTTAAGAGCT
CCTATCGCCAAATGGGTTTACGACCTCGATGTTGGATCAGGATATCCCAGTGGTGCAGCC
GCTACCGTTCGTAATAATCTTTATAGTTATACCAATTCTACTTGGGGATTCGGAAATTGA
CTGTTCCCTAATAATTGGGGCACCAGATATAGCTTTCCCGAATAAATAACATAAGCTTTT
GACTTCTTCCCCCCTCATTTCTTCTAAACTGGCTTCCGCCGGAGTTGAAGCTGAGCGGAA
CGTGAACAGTTTACCCCCTAGCTGGCAATCTTGCTCACGCAGGCCCTCTGTTGATTTAAC
TATCTCTCCCTACACTTGGCTGGTGTTCCTCAATTCTAGGTGCAATTAACTTCATTACCA
CAACCCTAAATATAAAAGCACCTTCTATAACTCAATATCAAACCCCCTTATTTGTGTGAT
CAGTTTTAATCACTGCAGTTACTTCTTCTTTCTCTACCAGTTCTAGCAGCCAGGCACCCT
CACCACTGCTTTTACCAGACCCGAAACTCTAAACTCTTCCGACCCCGCGGAGAGGCCAGG
AGGATCCAATTTTCCATACCCAACATTTACCCCTTCTGATTTTTCCCGGG
>pnlj_24
GATTACTTGCCAAGCGCTTAAAACCCAAAGGACTTGACGGTACCCTAAATCCATCTAGAG
GAGCCTGTCCTATAATCGATAACCCACGTTTAACCTCACCTCTTTTAGTTATCCAACTTG
TATACCTCCGTCGTAAGCTTACCTCGTGAGCGCCTCATAGTGAGCATAATGCTTTACAAC
AATACGTCAGGTCAAGGTGCAGCAAATGAAGTGGAAAGAGATGGGCTACACTCTCTATTT
TAGAAAACACGGAAAACTATCATGAAATCTAGTTTGAAGGCGGATTTAGCAGTAAAAAGA
AATCAGCATACTCATTTTAAATCGGCACTGGGGTGTGTACACACCGCCCGTCACCCTCTT
CAAA-TATTTTA--TCATTATTAATTAATAAATAAGATACAGAAGAGGTAAGTCGTAACA
TGGTTCAACGGCCGCGGTATCCTAACCGTGCG-AAGGTAGCGTAATCACTTGTTCTCTAA
ATCAGGACTAGTATGAACGGCACCACGAGGGTTATACTGTCTCCTTTTTCTAATTAGTGA
ACTTAATCTTCCCGTGAAGAAGCGGGAATGAGCTTATAAAACAAGAAGACCCTATGGAGC
TTTAAACAATTTAGCATTTGCACTACCTTAATATTAAAT-TATTAGACCCTGCATAATGA
CTAGAAGTTTTAGGTTGGGGTGACCACGGAGTAAAACTCATCCTCCACGATGAAGGAACT
A-ATTCTTAACTAAGAAACAC---ACTAAGTATCAAC-ACACTGACATTTATTGACCCAA
TATACTTGATCAACGAACCAAGTTACCCTAGGGATAACAGCGCAATCCATTTTAAGAGCT
CCTATCGCCAAATGGGTTTACGACCTCGATGTTGGATCAGGATATCCCAGTGGTGCAGCC
GCTACCGTTCGTAATAATCTTTATAGTTATACCAATTCTAATTGGGGATTCGGAAATTGA
CTGTTCCCTAATAATTGGGGCACCAGATATAGCTTTCCCGAATAAATAACATAAGCTTTT
GACTTCTTCCCCCCTCATTTCTTCTAAACTGGCTTCCGCCGGAGTTGAAGCTGAGCGGAA
CGTGAACAGTTTACCCCCTAGCTGGCAATCTTGCTCACGCAGGCCTTCAGTCGATTTAAC
TATCTCTCCCTACACTTGGCTGGTGTTCCTCAATTCTAGGTGCAATTAACTTCATTACCA
CAACCCTAAATATAAAAGCACCTTCTATAACTCAATATCAAACCCCCTTATTTGTGTGAT
CAGTTTTAATCACTGCAGTTACTTCTTCTTTCTCTACCAGTTCTAGCAGCCAGGCACCCT
CACCACTGCTTTTACCAGACCCGAAACTCTAAACTCTTCCGACCCCGCGGAGAGGCCAGG
AGGATCCAATTTTCCATACCCAACATTTACCCCTTCTGATTTTTCCCGGG
>pnlj_25
GATTACTTGCCAAGCGCTTAAAACCCAAAGGACTTGACGGTACCCTAAATCCATCTAGAG
GAGCCTGTCCTATAATCGATAACCCACGTTTAACCTCACCTCTTTTAGTTATCCAACTTG
TATACCTCCGTCGTAAGCTTACCTCGTGAGCGCCTCATAGTGAGCATAATGCTTTACAAC
AATACGTCAGGTCAAGGTGCAGCAAATGAAGTGGAAAGAGATGGGCTACACTCTCTATTT
TAGAAAACACGGAAAACTATCATGAAATCTAGTTTGAAGGCGGATTTAGCAGTAAAAAGA
AATCAGCATACTCATTTTAAATCGGCACTGGGGTGTGTACACACCGCCCGTCACCCTCTT
CAAA-TATTTTA--TCATTATTAATTAATAAATAAGATACAGAAGAGGTAAGTCGTAACA
TGGTTCAACGGCCGCGGTATCCTAACCGTGCG-AAGGTAGCGTAATCACTTGTTCTCTAA
ATCAGGACTAGTATGAACGGCACCACGAGGGTTATACTGTCTCCTTTTTCTAATTAGTGA
ACTTAATCTTCCCGTGAAGAAGCGGGAATGAGCTTATAAAACAAGAAGACCCTATGGAGC
TTTAAACAATTTAGCATTTGCACTACCTTAATATTAAAT-TATTAGACCCTGCATAATGA
CTAGAAGTTTTAGGTTGGGGTGACCACGGAGTAAAACTCATCCTCCACGATGAAGGAACT
A-ATTCTTAACTAAGAAACAC---ACTAAGTATCAAC-ACACTGACATTTATTGACCCAA
TATACTTGATCAACGAACCAAGTTACCCTAGGGATAACAGCGCAATCCATTTTAAGAGCT
CCTATCGCCAAATGGGTTTACGACCTCGATGTTGGATCAGGATATCCCAGTGGTGCAGCC
GCTACCGTTCGTAATAATCTTTATAGTTATACCAATTCTAATTGGGGATTCGGAAATTGA
CTGTTCCCTAATAATTGGGGCACCAGATATAGCTTTCCCGAATAAATAACATAAGCTTTT
GACTTCTTCCCCCCTCATTTCTTCTAAACTGGCTTCCGCCGGAGTTGAAGCTGAGCGGAA
CGTGAACAGTTTACCCCCTAGCTGGCAATCTTGCTCACGCAGGCCTTCTGTTGATTTAAC
TATCTCTCCCTACACTTGGCTGGTGTTCCTCAATTCTAGGTGCAATTAACTTCATTACCA
CAACCCTAAATATAAAAGCACCTTCTATAACTCAATATCAAACCCCCTTATTTGTGTGAT
CAGTTTTAATCACTGCAGTTACTTCTTCTTTCTCTACCAGTTCTAGCAGCCAGGCACCCT
CACCACTGCTTTTACCAGACCCGAAACTCTAAACTCTTCCGACCCCGCGGAGAGGCCAGG
AGGATCCAATTTTCCATACCCAACATTTACCCCTTCTGATTTTTCCCGGG
>pnlj_20
GATTACTTGCCAAGCGCTTAAAACCCAAAGGACTTGACGGTACCCTAAATCCATCTAGAG
GAGCCTGTCCTATAATCGATAACCCACGTTTAACCTCACCTCTTTTAGTTATCCAACTTG
TATACCTCCGTCGTAAGCTTACCTCGTGAGCGCCTCATAGTGAGCATAATGCTTTACAAC
AATACGTCAGGTCAAGGTGCAGCAAATGAAGTGGAAAGAGATGGGCTACACTCTCTATTT
TAGAAAACACGGAAAACTATCATGAAATCTAGTTTGAAGGCGGATTTAGCAGTAAAAAGA
AATCAGCATACTCATTTTAAATCGGCACTGGGGTGTGTACACACCGCCCGTCACCCTCTT
CAAA-TATTTTA--TCATTATTAATTAATAAATAAGATACAGAAGAGGTAAGTCGTAACA
TGGTTCAACGGCCGCGGTATCCTAACCGTGCG-AAGGTAGCGTAATCACTTGTTCTCTAA
ATCAGGACTAGTATGAACGGCACCACGAGGGTTATACTGTCTCCTTTTTCTAATTAGTGA
ACTTAATCTTCCCGTGAAGAAGCGGGAATGAGCTTATAAAACAAGAAGACCCTATGGAGC
TTTAAACAATTTAGCATTTGCACTACCTTAATATTAAAT-TATTAGACCCTGCATAATGA
CTAGAAGTTTTAGGTTGGGGTGACCACGGAGTAAAACTCATCCTCCACGATGAAGGAACT
A-ATTCTTAACTAAGAAACAC---ACTAAGTATCAAC-ACACTGACATTTATTGACCCAA
TATACTTGATCAACGAACCAAGTTACCCTAGGGATAACAGCGCAATCCATTTTAAGAGCT
CCTATCGCCAAATGGGTTTACGACCTCGATGTTGGATCAGGATATCCCAGTGGTGCAGCC
GCTACCGTTCGTAATAATCTTTATAGTTATACCAATTCTAATTGGGGATTCGGAAATTGA
CTGTTCCCTAATAATTGGGGCACCAGATATAGCTTTCCCGAATAAATAACATAAGCTTTT
GACTTCTTCCCCCCTCATTTCTTCTAAACTGGCTTCCGCCGGAGTTGAAGCTGAGCGGAA
CGTGAACAGTTTACCCCCTAGCTGGCAATCTTGCTCACGCAGGCCTTCTGTTGATTTAAC
TATCTCTCCCTACACTTGGCTGGTGTTCCTCAATTCTAGGTGCAATTAACTTCATTACCA
CAACCCTAAATATAAAAGCACCTTCTATAACTCAATATCAAACCCCCTTATTTGTGTGAT
CAGTTTTAATCACTGCAGTTACTTCTTCTTTCTCTACCAGTTCTAGCAGCCAGGCACCCT
CACCACTGCTTTTACCAGACCCGAAACTCTAAACTCTTCCGACCCCGCGGAGAGGCCAGG
AGGATCCAATTTTCCATACCCAACATTTACCCCTTCTGATTTTTCCCGGG
>pnlj_26
GATTACTTGCCAAGCGCTTAAAACCCAAAGGACTTGACGGTACCCTAAATCCATCTAGAG
GAGCCTGTCCTATAATCGATAACCCACGTTTAACCTCACCTCTTTTAGTTATCCAACTTG
TATACCTCCGTCGTAAGCTTACCTCGTGAGCGCCTCATAGTGAGCATAATGCTTTACAAC
AATACGTCAGGTCAAGGTGCAGCAAATGAAGTGGAAAGAGATGGGCTACACTCTCTATTT
TAGAAAACACGGAAAACTATCATGAAATCTAGTTTGAAGGCGGATTTAGCAGTAAAAAGA
AATCAGCATACTCATTTTAAATCGGCACTGGGGTGTGTACACACCGCCCGTCACCCTCTT
CAAA-TATTTTA--TCATTATTAATTAATAAATAAGATACAGAAGAGGTAAGTCGTAACA
TGGTTCAACGGCCGCGGTATCCTAACCGTGCG-AAGGTAGCGTAATCACTTGTTCTCTAA
ATCAGGACTAGTATGAACGGCACCACGAGGGTTATACTGTCTCCTTTTTCTAATTAGTGA
ACTTAATCTTCCCGTGAAGAAGCGGGAATGAGCTTATAAAACAAGAAGACCCTATGGAGC
TTTAAACAATTTAGCATTTGCACTACCTTAATATTAAAT-TATTAGACCCTGCATAATGA
CTAGAAGTTTTAGGTTGGGGTGACCACGGAGTAAAACTCATCCTCCACGATGAAGGAACT
A-ATTCTTAACTAAGAAACAC---ACTAAGTATCAAC-ACACTGACATTTATTGACCCAA
TATACTTGATCAACGAACCAAGTTACCCTAGGGATAACAGCGCAATCCATTTTAAGAGCT
CCTATCGCCAAATGGGTTTACGACCTCGATGTTGGATCAGGATATCCCAGTGGTGCAGCC
GCTACCGTTCGTAATAATCTTTATAGTTATACCAATTCTAATTGGGGATTCGGAAATTGA
CTGTTCCCTAATAATTGGGGCACCAGATATAGCTTTCCCGAATAAATAACATAAGCTTTT
GACTTCTTCCCCCCTCATTTCTTCTAAACTGGCTTCCGCCGGAGTTGAAGCTGAGCGGAA
CGTGAACAGTTTACCCCCTAGCTGGCAATCTTGCTCACGCAGGCCTTCTGTTGATTTAAC
TATCTCTCCCTACACTTGGCTGGTGTTCCTCAATTCTAGGTGCAATTAACTTCATTACCA
CAACCCTAAATATAAAAGCACCTTCTATAACTCAATATCAAACCCCCTTATTTGTGTGAT
CAGTTTTAATCACTGCAGTTACTTCTTCTTTCTCTACCAGTTCTAGCAGCCAGGCACCCT
CACCACTGCTTTTACCAGACCCGAAACTCTAAACTCTTCCGACCCCGCGGAGAGGCCAGG
AGGATCCAATTTTCCATACCCAACATTTACCCCTTCTGATTTTTCCCGGG
>pnlj_34
GATTACTTGCCAAGCGCTTAAAACCCAAAGGACTTGACGGTACCCTAAATCCATCTAGAG
GAGCCTGTCCTATAATCGATAACCCACGTTTAACCTCACCTCTTTTAGTTATCCAACTTG
TATACCTCCGTCGTAAGCTTACCTCGTGAGCGCCTCATAGTGAGCATAATGCTTTACAAC
AATACGTCAGGTCAAGGTGCAGCAAATGAAGTGGAAAGAGATGGGCTACACTCTCTATTT
TAGAAAACACGGAAAACTATCATGAAATCTAGTTTGAAGGCGGATTTAGCAGTAAAAAGA
AATCAGCATACTCATTTTAAATCGGCACTGGGGTGTGTACACACCGCCCGTCACCCTCTT
CAAA-TATTTTA--TCATTATTAATTAATAAATAAGATACAGAAGAGGTAAGTCGTAACA
TGGTTCAACGGCCGCGGTATCCTAACCGTGCG-AAGGTAGCGTAATCACTTGTTCTCTAA
ATCAGGACTAGTATGAACGGCACCACGAGGGTTATACTGTCTCCTTTTTCTAATTAGTGA
ACTTAATCTTCCCGTGAAGAAGCGGGAATGAGCTTATAAAACAAGAAGACCCTATGGAGC
TTTAAACAATTTAGCATTTGCACTACCTTAATATTAAAT-TATTAGACCCTGCATAATGA
CTAGAAGTTTTAGGTTGGGGTGACCACGGAGTAAAACTCATCCTCCACGATGAAGGAACT
A-ATTCTTAACTAAGAAACAC---ACTAAGTATCAAC-ACACTGACATTTATTGACCCAA
TATACTTGATCAACGAACCAAGTTACCCTAGGGATAACAGCGCAATCCATTTTAAGAGCT
CCTATCGCCAAATGGGTTTACGACCTCGATGTTGGATCAGGATATCCCAGTGGTGCAGCC
GCTACCGTTCGTAATAATCTTTATAGTTATACCAATTCTAATTGGGGATTCGGAAATTGA
CTGTTCCCTAATAATTGGGGCACCAGATATAGCTTTCCCGAATAAATAACATAAGCTTTT
GACTTCTTCCCCCCTCATTTCTTCTAAACTGGCTTCCGCCGGAGTTGAAGCTGAGCGGAA
CGTGAACAGTTTACCCCCTAGCTGGCAATCTTGCTCACGCAGGCCTTCTGTTGATTTAAC
TATCTCTCCCTACACTTGGCTGGTGTTCCTCAATTCTAGGTGCAATTAACTTCATTACCA
CAACCCTAAATATAAAAGCACCTTCTATAACTCAATATCAAACCCCCTTATTTGTGTGAT
CAGTTTTAATCACTGCAGTTACTTCTTCTTTCTCTACCAGTTCTAGCAGCCAGGCACCCT
CACCACTGCTTTTACCAGACCCGAAACTCTAAACTCTTCCGACCCCGCGGAGAGGCCAGG
AGGATCCAATTTTCCATACCCAACATTTACCCCTTCTGATTTTTCCCGGG
>pnlj_46
GATTACTTGCCAAGCGCTTAAAACCCAAAGGACTTGACGGTACCCTAAATCCATCTAGAG
GAGCCTGTCCTATAATCGATAACCCACGTTTAACCTCACCTCTTTTAGTTATCCAACTTG
TATACCTCCGTCGTAAGCTTACCTCGTGAGCGCCTCATAGTGAGCATAATGCTTTACAAC
AATACGTCAGGTCAAGGTGCAGCAAATGAAGTGGAAAGAGATGGGCTACACTCTCTATTT
TAGAAAACACGGAAAACTATCATGAAATCTAGTTTGAAGGCGGATTTAGCAGTAAAAAGA
AATCAGCATACTCATTTTAAATCGGCACTGGGGTGTGTACACACCGCCCGTCACCCTCTT
CAAA-TATTTTA--TCATTATTAATTAATAAATAAGATACAGAAGAGGTAAGTCGTAACA
TGGTTCAACGGCCGCGGTATCCTAACCGTGCG-AAGGTAGCGTAATCACTTGTTCTCTAA
ATCAGGACTAGTATGAACGGCACCACGAGGGTTATACTGTCTCCTTTTTCTAATTAGTGA
ACTTAATCTTCCCGTGAAGAAGCGGGAATGAGCTTATAAAACAAGAAGACCCTATGGAGC
TTTAAACAATTTAGCATTTGCACTACCTTAATATTAAAT-TATTAGACCCTGCATAATGA
CTAGAAGTTTTAGGTTGGGGTGACCACGGAGTAAAACTCATCCTCCACGATGAAGGAACT
A-ATTCTTAACTAAGAAACAC---ACTAAGTATCAAC-ACACTGACATTTATTGACCCAA
TATACTTGATCAACGAACCAAGTTACCCTAGGGATAACAGCGCAATCCATTTTAAGAGCT
CCTATCGCCAAATGGGTTTACGACCTCGATGTTGGATCAGGATATCCCAGTGGTGCAGCC
GCTACCGTTCGTAATAATCTTTATAGTTATACCAATTCTACTTGGGGATTCGGAAATTGA
CTGTTCCCTAATAATTGGGGCACCAGATATAGCTTTCCCGAATAAATAATATAAGCTTTT
GACTTCTTCCCCCCTCATTTCTTCTAAACTGGCTTCCGCCGGAGTTGAAGCTGAGCGGAA
CGTGAACAGTTTACCCCCTAGCTGGCAATCTTGCTCACGCAGGCCCTCTGTTGATTTAAC
TATCTCTCCCTACACTTGGCTGGTGTTCCTCAATTCTAGGTGCAATTAACTTCATTACCA
CAACCCTAAATATAAAAGCACCTTCTATAACTCAATATCAAACCCCCTTATTTGTGTGAT
CAGTTTTAATCACTGCAGTTACTTCTTCTTTCTCTACCAGTTCTAGCAGCCAGGCACCCT
CACCACTGCTTTTACCAGACCCGAAACTCTAAACTCTTCCGACCCCGCGGAGAGGCCAGG
AGGATCCAATTTTCCATACCCAACATTTACCCCTTCTGATTTTTCCCGGG
>pnlj_50
GATTACTTGCCAAGCGCTTAAAACCCAAAGGACTTGACGGTACCCTAAATCCATCTAGAG
GAGCCTGTCCTATAATCGATAACCCACGTTTAACCTCACCTCTTTTAGTTATCCAACTTG
TATACCTCCGTCGTAAGCTTACCTCGTGAGCGCCTCATAGTGAGCATAATGCTTTACAAC
AATACGTCAGGTCAAGGTGCAGCAAATGAAGTGGAAAGAGATGGGCTACACTCTCTATTT
TAGAAAACACGGAAAACTATCATGAAATCTAGTTTGAAGGCGGATTTAGCAGTAAAAAGA
AATCAGCATACTCATTTTAAATCGGCACTGGGGTGTGTACACACCGCCCGTCACCCTCTT
CAAA-TATTTTA--TCATTATTAATTAATAAATAAGATACAGAAGAGGTAAGTCGTAACA
TGGTTCAACGGCCGCGGTATCCTAACCGTGCG-AAGGTAGCGTAATCACTTGTTCTCTAA
ATCAGGACTAGTATGAACGGCACCACGAGGGTTATACTGTCTCCTTTTTCTAATTAGTGA
ACTTAATCTTCCCGTGAAGAAGCGGGAATGAGCTTATAAAACAAGAAGACCCTATGGAGC
TTTAAACAATTTAGCATTTGCACTACCTTAATATTAAAT-TATTAGACCCTGCATAATGA
CTAGAAGTTTTAGGTTGGGGTGACCACGGAGTAAAACTCATCCTCCACGATGAAGGAACT
A-ATTCTTAACTAAGAAACAC---ACTAAGTATCAAC-ACACTGACATTTATTGACCCAA
TATACTTGATCAACGAACCAAGTTACCCTAGGGATAACAGCGCAATCCATTTTAAGAGCT
CCTATCGCCAAATGGGTTTACGACCTCGATGTTGGATCAGGATATCCCAGTGGTGCAGCC
GCTACCTTTTGTGATGATCTTTATAGTTATACCAAGTCGGATTGGGGATTCGGAAATTGA
CTGTTCCCTAATAATTGGGGCACCAGATATAGCTTTCCCGAATAAATAATATAAGCTTTT
GACTTCTTCCCCCCTCATTTCTTCTAAACTGGCTTCCGCCGGAATTGAAGCTGAGCGGAA
CGTGAACAGTTTACCCCCTAGCTGGCAATCTTGCTCACGCAGGCCCTCTGTTGATTTAAC
TATCTCTCCCTACACTTGGCTGGTGTTCCTCAATTCTAGGTGCAATTAACTTCATTACCA
CAACCCTAAATATAAAAGCACCTTCAATAACTCAATATCAAACCCCCTTATTTGTGTGAT
CAGTTTTAATCACTGCAGTTACTTCTTCTTTCTCTACCAGTTCTAGCAGCCTGGCACCCT
CACCACTGCTTTTACCAGACCCGAAACTCTAAACTCTTCCGACCCCGCGGAGGGGCCAGG
AGGATCCAATTTTCCATACCCAACATTTACCCCTTCTGATTTTTCCCGGG
>pnlj_52
GATTACTTGCCAAGCGCTTAAAACCCAAAGGACTTGACGGTACCCTAAATCCATCTAGAG
GAGCCTGTCCTATAATCGATAACCCACGTTTAACCTCACCTCTTTTAGTTATCCAACTTG
TATACCTCCGTCGTAAGCTTACCTCGTGAGCGCCTCATAGTGAGCATAATGCTTTACAAC
AATACGTCAGGTCAAGGTGCAGCAAATGAAGTGGAAAGAGATGGGCTACACTCTCTATTT
TAGAAAACACGGAAAACTATCATGAAATCTAGTTTGAAGGCGGATTTAGCAGTAAAAAGA
AATCAGCATACTCATTTTAAATCGGCACTGGGGTGTGTACACACCGCCCGTCACCCTCTT
CAAA-TATTTTA--TCATTATTAATTAATAAATAAGATACAGAAGAGGTAAGTCGTAACA
TGGTTCAACGGCCGCGGTATCCTAACCGTGCG-AAGGTAGCGTAATCACTTGTTCTCTAA
ATCAGGACTAGTATGAACGGCACCACGAGGGTTATACTGTCTCCTTTTTCTAATTAGTGA
ACTTAATCTTCCCGTGAAGAAGCGGGAATGAGCTTATAAAACAAGAAGACCCTATGGAGC
TTTAAACAATTTAGCATTTGCACTACCTTAATATTAAAT-TATTAGACCCTGCATAATGA
CTAGAAGTTTTAGGTTGGGGTGACCACGGAGTAAAACTCATCCTCCACGATGAAGGAACT
A-ATTCTTAACTAAGAAACAC---ACTAAGTATCAAC-ACACTGACATTTATTGACCCAA
TATACTTGATCAACGAACCAAGTTACCCTAGGGATAACAGCGCAATCCATTTTAAGAGCT
CCTATCGCCAAATGGGTTTACGACCTCGATGTTGGATCAGGATATCCCAGTGGTGCAGCC
GCTACCTTTTGTGATGATCTTTATAGTTATACCAAGTCGGATTGGGGATTCGGAAATTGA
CTGTTCCCTAATAATTGGGGCACCAGATATAGCTTTCCCGAATAAATAATATAAGCTTTT
GACTTCTTCCCCCCTCATTTCTTCTAAACTGGCTTCCGCCGGAATTGAAGCTGAGCGGAA
CGTGAACAGTTTACCCCCTAGCTGGCAATCTTGCTCACGCAGGCCCTCTGTTGATTTAAC
TATCTCTCCCTACACTTGGCTGGTGTTCCTCAATTCTAGGTGCAATTAACTTCATTACCA
CAACCCTAAATATAAAAGCACCTTCAATAACTCAATATCAAACCCCCTTATTTGTGTGAT
CAGTTTTAATCACTGCAGTTACTTCTTCTTTCTCTACCAGTTCTAGCAGCCTGGCACCCT
CACCACTGCTTTTACCAGACCCGAAACTCTAAACTCTTCCGACCCCGCGGAGGGGCCAGG
AGGATCCAATTTTCCATACCCAACATTTACCCCTTCTGATTTTTCCCGGG
>PURUS_1317
GATTACTTGCCAAGCGCTTAAAACCCAAAGGACTTGACGGTACCCTAAATCCATCTAGAG
GAGCCTGTCCTATAATCGATAACCCACGTTTAACCTCACCTCTTTTAGTTATCCAACCTG
TATACCTCCGTCGTAAGCTTACCTCGTGAGCGCCTCATAGTGAGCATAATGCTTTACAAC
AATACGTCAGGTCAAGGTGCAGCATATGAAGTGGAAAGAGATGGGCTACACTCTCTATTT
TAGAAAACACGAAAAACTATTATGAAATCTAGTTTGAAGGCGGATTTAGCAGTAAAAAGA
AATCAGCATACTCATTTTAAATCGGCACTGGGGTGTGTACACACCGCCCGTCACCCTCTT
CAAA-TATTTTA--TCATTATTAATTAATAAATAAGATACAGAAGAGGTAAGTCGTAACA
TGGTTCAACGGCCGCGGTATCCTAACCGTGCG-AAGGTGGCGTAATCACTTGTTCTCTAA
ATCAGGACTAGTATGAACGGCACCACGAGGGTTATACTGTCTCCTTTTTCCAATTAGTGA
ACTTAATCTTCCCGTGAAGAAGCGGGAATGAGCTTATAAGACGAGAAGACCCTATGGAGC
TTTAAACAATTTAGCATTTGCACATCTTTCATATTAAAT-TATTAGACCCTGCATAATGA
CTAGAAGTTTTAGGTTGGGGTGACCGCGGAGTAAAACTCATCCTCCACGATGAAGGAACT
A-ATTCTTAACTAAGAAACAC---ACTAAGTATCAAC-ATACTGACATTTATTGACCCAA
TATACTTGATCAACGAACCAAGTTACCCTAGGGATAACAGCGCAATCCATTTTAAGAGCT
CCTATCGCCAAATGGGTTTACGACCTCGATGTTGGATCAGGATATCCCAGTGGTGCAGCC
GCTATCGTTCGTAATAATTTTTATAGTTATACCTATTCTAATTGGGGATTCGGAAATTGA
CTGTTCCCTAATAATTGGGGCACCTGATATAGCTTTCCCGAATAAATAATATAAGCTTTT
GACTTCTTCCCCCCTCATTTCTTCTAAACTGGCTTCCGCCGGAATTGAAGCTGAGCGGAA
CGTGAACAGTTTACCCCCTAGCTGGCAATCTTGCTCACGCAGGCCTTCCGTTGATTTAAC
TATCTTTCCCTACATTTAGCTGGTGTTCCTCAATTCTAGGTGCAATTAACTTCATTACCA
CAACCCTAAATATAAAAGCACCTTCTATAACTCAATATCAAACACCCTTATTTGTGTGAT
CCGTTTTAATCACTGCAGTTACTTCTTCTTTCTTTACCTGTGCTAGCAGCCTGGCCCATT
CACCACTGCTTTTACCAGACTCGAAACTCTAAACTCCTTTGATCCCGCGGAGGGGCCAGG
AGGATCCAATTTTCCATACCCAACATTTACCCTTTCTGATTTTTCCCGGG
>PURUS_1397
GATTACTTGCCAAGCGCTTAAAACCCAAAGGACTTGACGGTACCCTAAATCCATCTAGAG
GAGCCTGTCCTATAATCGATAACCCACGTTTAACCTCACCTCTTTTAGTTATCCAACCTG
TATACCTCCGTCGTAAGCTTACCTCGTGAGCGCCTCATAGTGAGCATAATGCTTTACAAC
AATACGTCAGGTCAAGGTGCAGCATATGAAGTGGAAAGAGATGGGCTACACTCTCTATTT
TAGAAAACACGAAAAACTATTATGAAATCTAGTTTGAAGGCGGATTTAGCAGTAAAAAGA
AATCAGCATACTCATTTTAAATCGGCACTGGGGTGTGTACACACCGCCCGTCACCCTCTT
CAAA-TATTTTA--TCATTATTAATTAATAAATAAGATACAGAAGAGGTAAGTCGTAACA
TGGTTCAACGGCCGCGGTATCCTAACCGTGCG-AAGGTGGCGTAATCACTTGTTCTCTAA
ATCAGGACTAGTATGAACGGCACCACGAGGGTTATACTGTCTCCTTTTTCCAATTAGTGA
ACTTAATCTTCCCGTGAAGAAGCGGGAATGAGCTTATAAGACGAGAAGACCCTATGGAGC
TTTAAACAATTTAGCATTTGCACATCTTTCATATTAAAT-TATTAGACCCTGCATAATGA
CTAGAAGTTTTAGGTTGGGGTGACCGCGGAGTAAAACTCATCCTCCACGATGAAGGAACT
A-ATTCTTAACTAAGAAACAC---ACTAAGTATCAAC-ATACTGACATTTATTGACCCAA
TATACTTGATCAACGAACCAAGTTACCCTAGGGATAACAGCGCAATCCATTTTAAGAGCT
CCTATCGCCAAATGGGTTTACGACCTCGATGTTGGATCAGGATATCCCAGTGGTGCAGCC
GCTATCGTTCGTAATAATTTTTATAGTTATACCTATTCTAATTGGGGATTCGGAAATTGA
CTGTTCCCTAATAATTGGGGCACCTGATATAGCTTTCCCGAATAAATAATATAAGCTTTT
GACTTCTTCCCCCCTCATTTCTTCTAAACTGGCTTCCGCCGGAATTGAAGCTGAGCGGAA
CGTGAACAGTTTACCCCCTAGCTGGCAATCTTGCTCACGCAGGCCTTCCGTTGATTTAAC
TATCTTTCCCTACATTTAGCTGGTGTTCCTCAATTCTAGGTGCAATTAACTTCATTACCA
CAACCCTAAATATAAAAGCACCTTCTATAACTCAATATCAAACACCCTTATTTGTGTGAT
CCGTTTTAATCACTGCAGTTACTTCTTCTTTCTTTACCTGTGCTAGCAGCCTGGCCCATT
CACCACTGCTTTTACCAGACTCGAAACTCTAAACTCCTTTGATCCCGCGGAGGGGCCCGG
AGGATCCAATTTTCCATACCCAACATTTACCCTTTCTGATTTTTCCCGGG
>PURUS_ctg1315
GATTACTTGCCAAGCGCTTAAAACCCAAAGGACTTGACGGTACCCTAAATCCATCTAGAG
GAGCCTGTCCTATAATCGATAACCCACGTTTAACCTCACCTCTTTTAGTTATCCAACCTG
TATACCTCCGTCGTAAGCTTACCTCGTGAGCGCCTCATAGTGAGCATAATGCTTTACAAC
AATACGTCAGGTCAAGGTGCAGCATATGAAGTGGAAAGAGATGGGCTACACTCTCTATTT
TAGAAAACACGAAAAACTATTATGAAATCTAGTTTGAAGGCGGATTTAGCAGTAAAAAGA
AATCAGCATACTCATTTTAAATCGGCACTGGGGTGTGTACACACCGCCCGTCACCCTCTT
CAAA-TATTTTA--TCATTATTAATTAATAAATAAGATACAGAAGAGGTAAGTCGTAACA
TGGTTCAACGGCCGCGGTATCCTAACCGTGCG-AAGGTGGCGTAATCACTTGTTCTCTAA
ATCAGGACTAGTATGAACGGCACCACGAGGGTTATACTGTCTCCTTTTTCCAATTAGTGA
ACTTAATCTTCCCGTGAAGAAGCGGGAATGAGCTTATAAGACGAGAAGACCCTATGGAGC
TTTAAACAATTTAGCATTTGCACATCTTTCATATTAAAT-TATTAGACCCTGCATAATGA
CTAGAAGTTTTAGGTTGGGGTGACCGCGGAGTAAAACTCATCCTCCACGATGAAGGAACT
A-ATTCTTAACTAAGAAACAC---ACTAAGTATCAAC-ATACTGACATTTATTGACCCAA
TATACTTGATCAACGAACCAAGTTACCCTAGGGATAACAGCGCAATCCATTTTAAGAGCT
CCTATCGCCAAATGGGTTTACGACCTCGATGTTGGATCAGGATATCCCAGTGGTGCAGCC
GCTATCGTTCGTAATAATTTTTATAGTTATACCTATTCTAATTGGGGATTCGGAAATTGA
CTGTTCCCTAATAATTGGGGCACCTGATATAGCTTTCCCGAATAAATAATATAAGCTTTT
GACTTCTTCCCCCCTCATTTCTTCTAAACTGGCTTCCGCCGGAATTGAAGCTGAGCGGAA
CGTGAACAGTTTACCCCCTAGCTGGCAATCTTGCTCACGCAGGCCTTCCGTTGATTTAAC
TATCTTTCCCTACATTTAGCTGGTGTTCCTCAATTCTAGGTGCAATTAACTTCATTACCA
CAACCCTAAATATAAAAGCACCTTCTATAACTCAATATCAAACACCCTTATTTGTGTGAT
CCGTTTTAATCACTGCAGTTACTTCTTCTTTCTTTACCTGTGCTAGCAGCCTGGCCCATT
CACCACTGCTTTTACCAGACTCGAAACTCTAAACTCCTTTGATCCCGCGGAGGGGCCCGG
AGGATCCAATTTTCCATACCCAACATTTACCCTTTCTGATTTTTCCCGGG
>flonatapajos_182
GATTACTTGCCAAGCGCTTAAAACCCAAAGGACTTGACGGTACCCCATATCCATCTAGAG
GAGCCTGTCCTATAATCGATAACCCACGTTTAACCTCACCACTTTTAGTTACTCAACTTG
TATACCTCCGTCGTCAGCTTACCTCGTGAGCGCCTAATAGTGAGCACAATGTCTTACATC
AATACGTCAGGTCAAGGTGCAGTAAATGAAGCGGAAAGAGATGGGCTACACTTTCTATCT
TAGAACACACGGAAAACTATCATGAAACCTAGTTTGAAGGCGGATTTAGTAGTAAAAAGA
GATCATCATACTCATTTTAAATCGGCACTGGGGTGTGTACACACCGCCCGTCACCCTCTT
CAAG-CATTTTT--CTATTATTAATCAACCTTTATAATACAGAAGAGGCAAGTCGTAACA
TGGTTCAACGGCCGCGGTATCCTAACCGTGCG-AAGGTAGCGTAATCACTTGTTCTCTAA
ATCAGGACTAGTATGAACGGCACCACGAGGGTTGTACTGTCTCCTTTTTCCAATTAGTGA
ACTTAATCTTTCCGTGAAGAAGCGGGAATAAACTTATAAGACGAGAAGACCCTATGGAGC
TTTAAACAATCTTACATTTGCACCATCTTAACATTGAAT-CACGAGACCCTGCATAATGA
CTAGAAGTTTTAGGTTGGGGTGACCGCGGAGTAAAACTCATCCTCCACAATGAAAGAATC
T-ATCCCTAACTAAGATACAC---TCTAAGTATCAAC-TTACTGACATCCATTGACCCAA
TATAATTGATCAACGAACCAAGTTACCCTAGGGATAACAGCGCAATCCATTTCAAGAGCC
CCTATCGCCAAATGGGTTTACGACCTCGATGTTGGATCAGGATATCCCAGTGGTGCAGCC
GCTATCATTCGTAATAATTTTTATAGTTATACCAATTCTAATCGGGGATTTGGAAATTGA
CTGTTCCCTAATAATTGGGGCACCTGATATAGCTTTCCCGAATAAATAATATAAGCTTTT
GACTCCTTCCCCCCTCATTTCTTCTATACTTGCCTCTGCCGGAATTGAAGCTGAGCGGAA
CGTGAACAGTTTACCCCCTAGCTGGCAATCTTGCTCACGCAGGCCTTCTGTTGATTTAAC
TATCTTTCTCTACATTTAGCTGGTGTTCCTCAATTCTTGGTGCAATTAACTTCATTACCA
CAACCCTAAATATAAAAGCACCCTCTATAACTCAATATCAAACACCTTTATTCGTGTGAT
CCGTTTTAATCACTGCAGTTACTTCTTCTTTCTTTACCTGTGCTAGCAGCCTGGCCCATT
CACCACTGCTTCTACCAGACTCGAAACTCTAAACTCCTTTGATCCTGCGGAGGGGCCCGG
AGACTCCAATTTTCCATACCCAACATTTACCCCTTCTGATCTTTCCCGGG
>flonatapajos_47
GATTACTTGCCAAGCGCTTAAAACCCAAAGGACTTGACGGTACCCCATATCCATCTAGAG
GAGCCTGTCCTATAATCGATAACCCACGTTTAACCTCACCACTTTTAGTTACTCAACTTG
TATACCTCCGTCGTCAGCTTACCTCGTGAGCGCCTAATAGTGAGCACAATGTCTTACAAC
AATACGTCAGGTCAAGGTGCAGTAAATGAAGCGGAAAGAGATGGGCTACACTTTCTATCT
TAGAACACACGGAAAACTATCATGAAACCTAGTTTGAAGGCGGATTTAGTAGTAAAAAGA
GATCATCATACTCATTTTAAATCGGCACTGGGGTGTGTACACACCGCCCGTCACCCTCTT
CAAG-CATTTTT--CTATTATTAATCAACCTTTATAATACAGAAGAGGCAAGTCGTAACA
TGGTTCAACGGCCGCGGTATCCTAACCGTGCG-AAGGTAGCGTAATCACTTGTTCTCTAA
ATCAGGACTAGTATGAACGGCACCACGAGGGTTGTACTGTCTCCTTTTTCCAATTAGTGA
ACTTAATCTTTCCGTGAAGAAGCGGGAATAAACTTATAAGACGAGAAGACCCTATGGAGC
TTTAAACAATCTTACATTTGCACCATCTTAACATTGAAT-CACGAGACCCTGCATAATGA
CTAGAAGTTTTAGGTTGGGGTGACCGCGGAGTAAAACTCATCCTCCACAATGAAAGAATC
T-ATCCCTAACTAAGATACAC---TCTAAGTATCAAC-TTACTGACATCCATTGACCCAA
TATAATTGATCAACGAACCAAGTTACCCTAGGGATAACAGCGCAATCCATTTCAAGAGCC
CCTATCGCCAAATGGGTTTACGACCTCGATGTTGGATCAGGATATCCCAGTGGTGCAGCC
GCTATCATTCGTAATAATTTTTATAGTTATACCAATTCTAATCGGGGATTTGGAAATTGA
CTGTTCCCTAATAATTGGGGCACCTGATATAGTTTTCCCGAATAAATAATATAAGCTTTT
GACTCCTTCCCCCCTCATTTCTTCTATACTTGCCTCTGCCGGAATTGAAGCTGAGCGGAA
CATGAACAGTTTACCCCCTAGCTGGCAATCTTGCTCACGCAGGCCTTCTGTTGATTTAAC
TATCTTTCTCTACATTTAGCTGGTGTTCCTCAATTCTTGGTGCAATTAACTTCATTACCA
CAACCCTAAATATAAAAGCACCCTCTATAACTCAATATCAAACACCTTTATTCGTGTGAT
CCGTTTTAATCACTGCAGTTACTTCTTCTTTCTTTACCTGTGCTAGCAGCCTGGCCCATT
CACCACTGCTTCTACCAGACTCGAAACTCTAAACTCCTTTGATCCTGCGGAGGGGCCCGG
AGACTCCAATTTTCCATACCCAACATTTACCCCTTCTGATCTTTCCCGGG
>flonatapajos_176
GATTACTTGCCAAGCGCTTAAAACCCAAAGGACTTGACGGTACCCCATATCCATCTAGAG
GAGCCTGTCCTATAATCGATAACCCACGTTTAACCTCACCACTTTTAGTTACTCAACTTG
TATACCTCCGTCGTCAGCTTACCTCGTGAGCGCCTAATAGTGAGCACAATGTCTTACATC
AATACGTCAGGTCAAGGTGCAGTAAATGAAGCGGAAAGAGATGGGCTACACTTTCTATCT
TAGAACACACGGAAAACTATCATGAAACCTAGTTTGAAGGCGGATTTAGTAGTAAAAAGA
GATCATCATACTCATTTTAAATCGGCACTGGGGTGTGTACACACCGCCCGTCACCCTCTT
CAAG-CATTTTT--CTATTATTAATCAACCTTTATAATACAGAAGAGGCAAGTCGTAACA
TGGTTCAACGGCCGCGGTATCCTAACCGTGCG-AAGGTAGCGTAATCACTTGTTCTCTAA
ATCAGGACTAGTATGAACGGCACCACGAGGGTTGTACTGTCTCCTTTTTCCAATTAGTGA
ACTTAATCTTTCCGTGAAGAAGCGGGAATAAACTTATAAGACGAGAAGACCCTATGGAGC
TTTAAACAATCTTACATTTGCACCATCTTAACATTGAAT-CACGAGACCCTGCATAATGA
CTAGAAGTTTTAGGTTGGGGTGACCGCGGAGTAAAACTCATCCTCCACAATGAAAGAATC
T-ATCCCTAACTAAGATACAC---TCTAAGTATCAAC-TTACTGACATCCATTGACCCAA
TATAATTGATCAACGAACCAAGTTACCCTAGGGATAACAGCGCAATCCATTTCAAGAGCC
CCTATCGCCAAATGGGTTTACGACCTCGATGTTGGATCAGGATATCCCAGTGGTGCAGCC
GCTATCATTCGTAATAATTTTTATAGTTATACCAATTCTAATCGGGGATTTGGAAATTGA
CTGTTCCCTAATAATTGGGGCACCTGATATAGTTTTCCCGAATAAATAATATAAGCTTTT
GACTCCTTCCCCCCTCATTTCTTCTATACTTGCCTCTGCCGGAATTGAAGCTGAGCGGAA
CGTGAACAGTTTACCCCCTAGCTGGCAATCTTGCTCACGCAGGCCTTCTGTTGATTTAAC
TATCTTTCTCTACATTTAGCTGGTGTTCCTCAATTCTTGGTGCAATTAACTTCATTACCA
CAACCCTAAATATAAAAGCACCCTCTATAACTCAATATCAAACACCTTTATTCGTGTGAT
CCGTTTTAATCACTGCAGTTACTTCTTCTTTCTTTACCTGTGCTAGCAGCCTGGCCCATT
CACCACTGCTTCTACCAGACTCGAAACTCTAAACTCCTTTGATCCTGCGGAGGGGCCCGG
AGACTCCAATTTTCCATACCCAACATTTACCCCTTCTGATCTTTCCCGGG
>jatoba_PJA415
GATTACTTGCCAAGCGCTTAAAACCCAAAGGACTTGACGGTACCCCATATCCATCTAGAG
GAGCCTGTCCTATAATCGATAACCCACGTTTAACCTCACCACTTTTAGTTACTCAACTTG
TATACCTCCGTCGTCAGCTTACCCCGTGAGCGCCTAATAGTGAGCACAATGTCTTACATC
AATACGTCAGGTCAAGGTGCAGTAAATGAAGCGGGAAGAGATGGGCTACACTTTCTATCT
TAGAACACACGGAAAACTATCATGAAACCTAGTTTGAAGGCGGATTTAGTAGTAAAAAGA
GATCATCATACTCATTTTAAATCGGCACTGGGGTGTGTACACACCGCCCGTCACCCTCTT
CAAG-CATTTTT--CTATAATTAATCAACCTTTATAATACAGAAGAGGCAAGTCGTAACA
TGGTTCAACGGCCGCGGTATCCTAACCGTGCG-AAGGTAGCGTAATCACTTGTTCTCTAA
ATCAGGACTAGTATGAACGGCACCACGAGGGTTGTACTGTCTCCTTTTTCCAATTAGTGA
ACTTAATCTTTCCGTGAAGAAGCGGGAATAAACTTATAAGACGAGAAGACCCTATGGAGC
TTTAAACAATCTTACATTTGCACTACCTTAATATTGAAT-AACTAGACCCCGCATAATGG
CTAGAAGTTTTAGGTTGGGGTGACCGCGGAGTAAAACTCATCCTCCACAATGAAAGAATT
C-ATCCTTAACTAAGATACAC---TCTACGTATCAAC-TTACTGACATCTATTGACCCAA
TATATTTGATCAACGAACCAAGTTACCCTAGGGATAACAGCGCAATCCATTTCAAGAGCC
CCTATCGCCAAATGGGTTTACGACCTCGATGTTGGATCAGGATATCCCAGTGGTGCAGCC
GCTATCATTCGTAATAATTTTTATAGTTATACCCATTCTAATCGGGGATTTGGAAATTGA
TTATTCCTTAATAATTGGAGCACCTGATATGGTTTTCCCGAATAAATAATATAAGTTTTT
GACTCCTTCCCCCTTCATTCCTTCTATACTTGCCTCTGCCGGAATTGAAGCTGGGCGGAA
CGTGAACAGTTTACCCCCTAGCTGGCAATCTTGCTCACGCAGGCCTTCTGTTGATTTAAC
TATCTTTCTCTACATTTAGCTGGTGTTCCTCAATTCTTGGTGCAATTAACTTCATTACCA
CAACTCTAAATATAAAAGCACCCTCTATAACTCAATATCAAACACCTTTATTCGTATGAT
CCGTTTTAATCACTGCAGTTACTTCTTCTTTCTTTACCTGTGCTAGCAGCCTGGCCCATT
CACCACTGCTTCTACCAGACTCGAAACTCTAAACTCCTTTGATCCTGCGGAGGGGCCCGG
AGACTCCAATTTTCCATACCCAACATTTACCCCTTCTGATCTTTCCCGGG
>jatoba_PJA418
GATTACTTGCCAAGCGCTTAAAACCCAAAGGACTTGACGGTACCCCATATCCATCTAGAG
GAGCCTGTCCTATAATCGATAACCCACGTTTAACCTCACCACTTTTAGTTACTCAACTTG
TATACCTCCGTCGTCAGCTTACCCCGTGAGCGCCTAATAGTGAGCACAATGTCTTACATC
AATACGTCAGGTCAAGGTGCAGTAAATGAAGCGGGAAGAGATGGGCTACACTTTCTATCT
TAGAACACACGGAAAACTATCATGAAACCTAGTTTGAAGGCGGATTTAGTAGTAAAAAGA
GATCATCATACTCATTTTAAATCGGCACTGGGGTGTGTACACACCGCCCGTCACCCTCTT
CAAG-CATTTTT--CTATAATTAATCAACCTTTATAATACAGAAGAGGCAAGTCGTAACA
TGGTTCAACGGCCGCGGTATCCTAACCGTGCG-AAGGTAGCGTAATCACTTGTTCTCTAA
ATCAGGACTAGTATGAACGGCACCACGAGGGTTGTACTGTCTCCTTTTTCCAATTAGTGA
ACTTAATCTTTCCGTGAAGAAGCGGGAATAAACTTATAAGACGAGAAGACCCTATGGAGC
TTTAAACAATCTTACATTTGCACTACCTTAATATTGAAT-AACTAGACCCCGCATAATGA
CTAGAAGTTTTAGGTTGGGGTGACCGCGGAGTAAAACTCATCCTCCACAATGAAAGAATT
C-ATCCTTAACTAAGATACAC---TCTACGTATCAAC-TTACTGACATCTATTGACCCAA
TATATTTGATCAACGAACCAAGTTACCCTAGGGATAACAGCGCAATCCATTTCAAGAGCC
CCTATCGCCAAATGGGTTTACGACCTCGATGTTGGATCAGGATATCCCAGTGGTGCAGCC
GCTATCATTCGTAATAATTTTTATAGTTATACCCATTCTAATCGGGGATTTGGAAATTGA
TTATTCCTTAATAATTGGAGCACCTGATATGGTTTTCCCGAATAAATAATATAAGTTTTT
GACTCCTTCCCCCTTCATTCCTTCTATACTTGCCTCTGCCGGAATTGAAGCTGGGCGGAA
CGTGAACAGTTTACCCCCTAGCTGGCAATCTTGCTCACGCAGGCCTTCTGTTGATTTAAC
TATCTTTCTCTACATTTAGCTGGTGTTCCTCAATTCTTGGTGCAATTAACTTCATTACCA
CAACTCTAAATATAAAAGCACCCTCTATAACTCAATATCAAACACCTTTATTCGTATGAT
CCGTTTTAATCACTGCAGTTACTTCTTCTTTCTTTACCTGTGCTAGCAGCCTGGCCCATT
CACCACTGCTTCTACCAGACTCGAAACTCTAAACTCCTTTGATCCTGCGGAGGGGCCCGG
AGACTCCAATTTTCCATACCCAACATTTACCCCTTCTGATCTTTCCCGGG
>jatoba_PJA583
GATTACTTGCCAAGCGCTTAAAACCCAAAGGACTTGACGGTACCCCATATCCATCTAGAG
GAGCCTGTCCTATAATCGATAACCCACGTTTAACCTCACCACTTTTAGTTACCCAACTTG
TATACCTCCGTCGTCAGCTTACCCCGTGAGCGCCTAATAGTGAGCACAATGTCTTACATC
AATACGTCAGGTCAAGGTGCAGTAAATGAAGCGGGAAGAGATGGGCTACACTTTCTATCT
TAGAACACACGGAAAACTATCATGAAACCTAGTTTGAAGGCGGATTTAGTAGTAAAAAGA
GATCATCATACTCATTTTAAATCGGCACTGGGGTGTGTACACACCGCCCGTCACCCTCTT
CAAG-CATTTTT--CTATAATTAATCAACCTTTATAATACAGAAGAGGCAAGTCGTAACA
TGGTTCAACGGCCGCGGTATCCTAACCGTGCG-AAGGTAGCGTAATCACTTGTTCTCTAA
ATCAGGACTAGTATGAACGGCACCACGAGGGTTGTACTGTCTCCTTTTTCCAATTAGTGA
ACTTAATCTTTCCGTGAAGAAGCGGGAATAAACTTATAAGACGAGAAGACCCTATGGAGC
TTTAAACAATCTTACATTTGCACTACCTTAATATTGAAT-AACTAGACCCCGCATAATGG
CTAGAAGTTTTAGGTTGGGGTGACCGCGGAGTAAAACTCATCCTCCACAATGAAAGAATT
C-ATCCTTAACTAAGATACAC---TCTACGTATCAAC-TTACTGACATCTATTGACCCAA
TATATTTGATCAACGAACCAAGTTACCCTAGGGATAACAGCGCAATCCATTTCAAGAGCC
CCTATCGCCAAATGGGTTTACGACCTCGATGTTGGATCAGGATATCCCAGTGGTGCAGCC
GCTATCATTCGTAATAATTTTTATAGTTATACCCATTCTAATCGGGGATTTGGAAATTGA
TTATTCCTTAATAATTGGAGCACCTGATATGGTTTTCCCGAATAAATAATATAAGTTTTT
GACTCCTTCCCCCTTCATTCCTTCTATACTTGCCTCTGCCGGAATTGAAGCTGGGCGGAA
CGTGAACAGTTTACCCCCTAGCTGGCAATCTTGCTCACGCAGGCCTTCTGTTGATTTAAC
TATCTTTCTCTACATTTAGCTGGTGTTCCTCAATTCTTGGTGCAATTAACTTCATTACCA
CAACTCTAAATATAAAAGCACCCTCTATAACTCAATATCAAACACCTTTATTCGTATGAT
CCGTTTTAATCACTGCAGTTACTTCTTCTTTCTTTACCTGTGCTAGCAGCCTGGCCCATT
CACCACTGCTTCTACCAGACTCGAAACTCTAAACTCCTTTGATCCTGCGGAGGGGCCCGG
AGACTCCAATTTTCCATACCCAACATTTACCCCTTCTGATCTTTCCCGGG
>jatoba_PJA96
GATTACTTGCCAAGCGCTTAAAACCCAAAGGACTTGACGGTACCCCATATCCATCTAGAG
GAGCCTGTCCTATAATCGATAACCCACGTTTAACCTCACCACTTTTAGTTACCCAACTTG
TATACCTCCGTCGTCAGCTTACCCCGTGAGCGCCTAATAGTGAGCACAATGTCTTACATC
AATACGTCAGGTCAAGGTGCAGTAAATGAAGCGGGAAGAGATGGGCTACACTTTCTATCT
TAGAACACACGGAAAACTATCATGAAACCTAGTTTGAAGGCGGATTTAGTAGTAAAAAGA
GATCATCATACTCATTTTAAATCGGCACTGGGGTGTGTACACACCGCCCGTCACCCTCTT
CAAG-CATTTTT--CTATAATTAATCAACCTTTATAATACAGAAGAGGCAAGTCGTAACA
TGGTTCAACGGCCGCGGTATCCTAACCGTGCG-AAGGTAGCGTAATCACTTGTTCTCTAA
ATCAGGACTAGTATGAACGGCACCACGAGGGTTGTACTGTCTCCTTTTTCCAATTAGTGA
ACTTAATCTTTCCGTGAAGAAGCGGGAATAAACTTATAAGACGAGAAGACCCTATGGAGC
TTTAAACAATCTTACATTTGCACTACCTTAATATTGAAT-AACTAGACCCCGCATAATGG
CTAGAAGTTTTAGGTTGGGGTGACCGCGGAGTAAAACTCATCCTCCACAATGAAAGAATT
C-ATCCTTAACTAAGATACAC---TCTACGTATCAAC-TTACTGACATCTATTGACCCAA
TATATTTGATCAACGAACCAAGTTACCCTAGGGATAACAGCGCAATCCATTTCAAGAGCC
CCTATCGCCAAATGGGTTTACGACCTCGATGTTGGATCAGGATATCCCAGTGGTGCAGCC
GCTATCATTCGTAATAATTTTTATAGTTATACCCATTCTAATCGGGGATTTGGAAATTGA
TTATTCCTTAATAATTGGAGCACCTGATATGGTTTTCCCGAATAAATAATATAAGTTTTT
GACTCCTTCCCCCTTCATTCCTTCTATACTTGCCTCTGCCGGAATTGAAGCTGGGCGGAA
CGTGAACAGTTTACCCCCTAGCTGGCAATCTTGCTCACGCAGGCCTTCTGTTGATTTAAC
TATCTTTCTCTACATTTAGCTGGTGTTCCTCAATTCTTGGTGCAATTAACTTCATTACCA
CAACTCTAAATATAAAAGCACCCTCTATAACTCAATATCAAACACCTTTATTCGTATGAT
CCGTTTTAATCACTGCAGTTACTTCTTCTTTCTTTACCTGTGCTAGCAGCCTGGCCCATT
CACCACTGCTTCTACCAGACTCGAAACTCTAAACTCCTTTGATCCTGCGGAGGGGCCCGG
AGACTCCAATTTTCCATACCCAACATTTACCCCTTCTGATCTTTCCCGGG
>jatoba_PJC100
GATTACTTGCCAAGCGCTTAAAACCCAAAGGACTTGACGGTACCCCATATCCATCTAGAG
GAGCCTGTCCTATAATCGATAACCCACGTTTAACCTCACCACTTTTAGTTACCCAACTTG
TATACCTCCGTCGTCAGCTTACCCCGTGAGCGCCTAATAGTGAGCACAATGTCTTACATC
AATACGTCAGGTCAAGGTGCAGTAAATGAAGCGGGAAGAGATGGGCTACACTTTCTATCT
TAGAACACACGGAAAACTATCATGAAACCTAGTTTGAAGGCGGATTTAGTAGTAAAAAGA
GATCATCATACTCATTTTAAATCGGCACTGGGGTGTGTACACACCGCCCGTCACCCTCTT
CAAG-CATTTTT--CTATAATTAATCAACCTTTATAATACAGAAGAGGCAAGTCGTAACA
TGGTTCAACGGCCGCGGTATCCTAACCGTGCG-AAGGTAGCGTAATCACTTGTTCTCTAA
ATCAGGACTAGTATGAACGGCACCACGAGGGTTGTACTGTCTCCTTTTTCCAATTAGTGA
ACTTAATCTTTCCGTGAAGAAGCGGGAATAAACTTATAAGACGAGAAGACCCTATGGAGC
TTTAAACAATCTTACATTTGCACTACCTTAATATTGAAT-AACTAGACCCCGCATAATGG
CTAGAAGTTTTAGGTTGGGGTGACCGCGGAGTAAAACTCATCCTCCACAATGAAAGAATT
C-ATCCTTAACTAAGATACAC---TCTACGTATCAAC-TTACTGACATCTATTGACCCAA
TATATTTGATCAACGAACCAAGTTACCCTAGGGATAACAGCGCAATCCATTTCAAGAGCC
CCTATCGCCAAATGGGTTTACGACCTCGATGTTGGATCAGGATATCCCAGTGGTGCAGCC
GCTATCATTCGTAATAATTTTTATAGTTATACCCATTCTAATCGGGGATTTGGAAATTGA
TTATTCCTTAATAATTGGAGCACCTGATATGGTTTTCCCGAATAAATAATATAAGTTTTT
GACTCCTTCCCCCTTCATTCCTTCTATACTTGCCTCTGCCGGAATTGAAGCTGGGCGGAA
CGTGAACAGTTTACCCCCTAGCTGGCAATCTTGCTCACGCAGGCCTTCTGTTGATTTAAC
TATCTTTCTCTACATTTAGCTGGTGTTCCTCAATTCTTGGTGCAATTAACTTCATTACCA
CAACTCTAAATATAAAAGCACCCTCTATAACTCAATATCAAACACCTTTATTCGTATGAT
CCGTTTTAATCACTGCAGTTACTTCTTCTTTCTTTACCTGTGCTAGCAGCCTGGCCCATT
CACCACTGCTTCTACCAGACTCGAAACTCTAAACTCCTTTGATCCTGCGGAGGGGCCCGG
AGACTCCAATTTTCCATACCCAACATTTACCCCTTCTGATCTTTCCCGGG
>jatoba_PJC448
GATTACTTGCCAAGCGCTTAAAACCCAAAGGACTTGACGGTACCCCATATCCATCTAGAG
GAGCCTGTCCTATAATCGATAACCCACGTTTAACCTCACCACTTTTAGTTACCCAACTTG
TATACCTCCGTCGTCAGCTTACCCCGTGAGCGCCTAATAGTGAGCACAATGTCTTACATC
AATACGTCAGGTCAAGGTGCAGTAAATGAAGCGGGAAGAGATGGGCTACACTTTCTATCT
TAGAACACACGGAAAACTATCATGAAACCTAGTTTGAAGGCGGATTTAGTAGTAAAAAGA
GATCATCATACTCATTTTAAATCGGCACTGGGGTGTGTACACACCGCCCGTCACCCTCTT
CAAG-CATTTTT--CTATAATTAATCAACCTTTATAATACAGAAGAGGCAAGTCGTAACA
TGGTTCAACGGCCGCGGTATCCTAACCGTGCG-AAGGTAGCGTAATCACTTGTTCTCTAA
ATCAGGACTAGTATGAACGGCACCACGAGGGTTGTACTGTCTCCTTTTTCCAATTAGTGA
ACTTAATCTTTCCGTGAAGAAGCGGGAATAAACTTATAAGACGAGAAGACCCTATGGAGC
TTTAAACAATCTTACATTTGCACTACCTTAATATTGAAT-AACTAGACCCCGCATAATGG
CTAGAAGTTTTAGGTTGGGGTGACCGCGGAGTAAAACTCATCCTCCACAATGAAAGAATT
C-ATCCTTAACTAAGATACAC---TCTACGTATCAAC-TTACTGACATCTATTGACCCAA
TATATTTGATCAACGAACCAAGTTACCCTAGGGATAACAGCGCAATCCATTTCAAGAGCC
CCTATCGCCAAATGGGTTTACGACCTCGATGTTGGATCAGGATATCCCAGTGGTGCAGCC
GCTATCATTCGTAATAATTTTTATAGTTATACCCATTCTAATCGGGGATTTGGAAATTGA
TTATTCCTTAATAATTGGAGCACCTGATATGGTTTTCCCGAATAAATAATATAAGTTTTT
GACTCCTTCCCCCTTCATTCCTTCTATACTTGCCTCTGCCGGAATTGAAGCTGGGCGGAA
CGTGAACAGTTTACCCCCTAGCTGGCAATCTTGCTCACGCAGGCCTTCTGTTGATTTAAC
TATCTTTCTCTACATTTAGCTGGTGTTCCTCAATTCTTGGTGCAATTAACTTCATTACCA
CAACTCTAAATATAAAAGCACCCTCTATAACTCAATATCAAACACCTTTATTCGTATGAT
CCGTTTTAATCACTGCAGTTACTTCTTCTTTCTTTACCTGTGCTAGCAGCCTGGCCCATT
CACCACTGCTTCTACCAGACTCGAAACTCTAAACTCCTTTGATCCTGCGGAGGGGCCCGG
AGACTCCAATTTTCCATACCCAACATTTACCCCTTCTGATCTTTCCCGGG
>jatoba_PJC492
GATTACTTGCCAAGCGCTTAAAACCCAAAGGACTTGACGGTACCCCATATCCATCTAGAG
GAGCCTGTCCTATAATCGATAACCCACGTTTAACCTCACCACTTTTAGTTACCCAACTTG
TATACCTCCGTCGTCAGCTTACCCCGTGAGCGCCTAATAGTGAGCACAATGTCTTACATC
AATACGTCAGGTCAAGGTGCAGTAAATGAAGCGGGAAGAGATGGGCTACACTTTCTATCT
TAGAACACACGGAAAACTATCATGAAACCTAGTTTGAAGGCGGATTTAGTAGTAAAAAGA
GATCATCATACTCATTTTAAATCGGCACTGGGGTGTGTACACACCGCCCGTCACCCTCTT
CAAG-CATTTTT--CTATAATTAATCAACCTTTATAATACAGAAGAGGCAAGTCGTAACA
TGGTTCAACGGCCGCGGTATCCTAACCGTGCG-AAGGTAGCGTAATCACTTGTTCTCTAA
ATCAGGACTAGTATGAACGGCACCACGAGGGTTGTACTGTCTCCTTTTTCCAATTAGTGA
ACTTAATCTTTCCGTGAAGAAGCGGGAATAAACTTATAAGACGAGAAGACCCTATGGAGC
TTTAAACAATCTTACATTTGCACTACCTTAATATTGAAT-AACTAGACCCCGCATAATGG
CTAGAAGTTTTAGGTTGGGGTGACCGCGGAGTAAAACTCATCCTCCACAATGAAAGAATT
C-ATCCTTAACTAAGATACAC---TCTACGTATCAAC-TTACTGACATCTATTGACCCAA
TATATTTGATCAACGAACCAAGTTACCCTAGGGATAACAGCGCAATCCATTTCAAGAGCC
CCTATCGCCAAATGGGTTTACGACCTCGATGTTGGATCAGGATATCCCAGTGGTGCAGCC
GCTATCATTCGTAATAATTTTTATAGTTATACCCATTCTAATCGGGGATTTGGAAATTGA
TTATTCCTTAATAATTGGAGCACCTGATATGGTTTTCCCGAATAAATAATATAAGTTTTT
GACTCCTTCCCCCTTCATTCCTTCTATACTTGCCTCTGCCGGAATTGAAGCTGGGCGGAA
CGTGAACAGTTTACCCCCTAGCTGGCAATCTTGCTCACGCAGGCCTTCTGTTGATTTAAC
TATCTTTCTCTACATTTAGCTGGTGTTCCTCAATTCTTGGTGCAATTAACTTCATTACCA
CAACTCTAAATATAAAAGCACCCTCTATAACTCAATATCAAACACCTTTATTCGTATGAT
CCGTTTTAATCACTGCAGTTACTTCTTCTTTCTTTACCTGTGCTAGCAGCCTGGCCCATT
CACCACTGCTTCTACCAGACTCGAAACTCTAAACTCCTTTGATCCTGCGGAGGGGCCCGG
AGACTCCAATTTTCCATACCCAACATTTACCCCTTCTGATCTTTCCCGGG
>jatoba_PJC612
GATTACTTGCCAAGCGCTTAAAACCCAAAGGACTTGACGGTACCCCATATCCATCTAGAG
GAGCCTGTCCTATAATCGATAACCCACGTTTAACCTCACCACTTTTAGTTACCCAACTTG
TATACCTCCGTCGTCAGCTTACCCCGTGAGCGCCTAATAGTGAGCACAATGTCTTACATC
AATACGTCAGGTCAAGGTGCAGTAAATGAAGCGGGAAGAGATGGGCTACACTTTCTATCT
TAGAACACACGGAAAACTATCATGAAACCTAGTTTGAAGGCGGATTTAGTAGTAAAAAGA
GATCATCATACTCATTTTAAATCGGCACTGGGGTGTGTACACACCGCCCGTCACCCTCTT
CAAG-CATTTTT--CTATAATTAATCAACCTTTATAATACAGAAGAGGCAAGTCGTAACA
TGGTTCAACGGCCGCGGTATCCTAACCGTGCG-AAGGTAGCGTAATCACTTGTTCTCTAA
ATCAGGACTAGTATGAACGGCACCACGAGGGTTGTACTGTCTCCTTTTTCCAATTAGTGA
ACTTAATCTTTCCGTGAAGAAGCGGGAATAAACTTATAAGACGAGAAGACCCTATGGAGC
TTTAAACAATCTTACATTTGCACTACCTTAATATTGAAT-AACTAGACCCCGCATAATGG
CTAGAAGTTTTAGGTTGGGGTGACCGCGGAGTAAAACTCATCCTCCACAATGAAAGAATT
C-ATCCTTAACTAAGATACAC---TCTACGTATCAAC-TTACTGACATCTATTGACCCAA
TATATTTGATCAACGAACCAAGTTACCCTAGGGATAACAGCGCAATCCATTTCAAGAGCC
CCTATCGCCAAATGGGTTTACGACCTCGATGTTGGATCAGGATATCCCAGTGGTGCAGCC
GCTATCATTCGTAATAATTTTTATAGTTATACCCATTCTAATCGGGGATTTGGAAATTGA
TTATTCCTTAATAATTGGAGCACCTGATATGGTTTTCCCGAATAAATAATATAAGTTTTT
GACTCCTTCCCCCTTCATTCCTTCTATACTTGCCTCTGCCGGAATTGAAGCTGGGCGGAA
CGTGAACAGTTTACCCCCTAGCTGGCAATCTTGCTCACGCAGGCCTTCTGTTGATTTAAC
TATCTTTCTCTACATTTAGCTGGTGTTCCTCAATTCTTGGTGCAATTAACTTCATTACCA
CAACTCTAAATATAAAAGCACCCTCTATAACTCAATATCAAACACCTTTATTCGTATGAT
CCGTTTTAATCACTGCAGTTACTTCTTCTTTCTTTACCTGTGCTAGCAGCCTGGCCCATT
CACCACTGCTTCTACCAGACTCGAAACTCTAAACTCCTTTGATCCTGCGGAGGGGCCCGG
AGACTCCAATTTTCCATACCCAACATTTACCCCTTCTGATCTTTCCCGGG
>jatoba_PJD137
GATTACTTGCCAAGCGCTTAAAACCCAAAGGACTTGACGGTACCCCATATCCATCTAGAG
GAGCCTGTCCTATAATCGATAACCCACGTTTAACCTCACCACTTTTAGTTACCCAACTTG
TATACCTCCGTCGTCAGCTTACCCCGTGAGCGCCTAATAGTGAGCACAATGTCTTACATC
AATACGTCAGGTCAAGGTGCAGTAAATGAAGCGGGAAGAGATGGGCTACACTTTCTATCT
TAGAACACACGGAAAACTATCATGAAACCTAGTTTGAAGGCGGATTTAGTAGTAAAAAGA
GATCATCATACTCATTTTAAATCGGCACTGGGGTGTGTACACACCGCCCGTCACCCTCTT
CAAG-CATTTTT--CTATAATTAATCAACCTTTATAATACAGAAGAGGCAAGTCGTAACA
TGGTTCAACGGCCGCGGTATCCTAACCGTGCG-AAGGTAGCGTAATCACTTGTTCTCTAA
ATCAGGACTAGTATGAACGGCACCACGAGGGTTGTACTGTCTCCTTTTTCCAATTAGTGA
ACTTAATCTTTCCGTGAAGAAGCGGGAATAAACTTATAAGACGAGAAGACCCTATGGAGC
TTTAAACAATCTTACATTTGCACTACCTTAATATTGAAT-AACTAGACCCTGCATAATGA
CTAGAAGTTTTAGGTTGGGGTGACCGCGGAGTAAAACTCATCCTCCACAATGAAAGAATT
C-ATCCTTAACTAAGATACAC---TCTACGTATCAAC-TTACTGACATCTATTGACCCAA
TATATTTGATCAACGAACCAAGTTACCCTAGGGATAACAGCGCAATCCATTTCAAGAGCC
CCTATCGCCAAATGGGTTTACGACCTCGATGTTGGATCAGGATATCCCAGTGGTGCAGCC
GCTATCATTCGTAATAATTTTTATAGTTATACCCATTCTAATCGGGGATTTGGAAATTGA
TTATTCCTTAATAATTGGAGCACCTGATATGGTTTTCCCGAATAAATAATATAAGTTTTT
GACTCCTTCCCCCTTCATTCCTTCTATACTTGCCTCTGCCGGAATTGAAGCTGGGCGGAA
CGTGAACAGTTTACCCCCTAGCTGGCAATCTTGCTCACGCAGGCCTTCTGTTGATTTAAC
TATCTTTCTCTACATTTAGCTGGTGTTCCTCAATTCTTGGTGCAATTAACTTCATTACCA
CAACTCTAAATATAAAAGCACCCTCTATAACTCAATATCAAACACCTTTATTCGTATGAT
CCGTTTTAATCACTGCAGTTACTTCTTCTTTCTTTACCTGTGCTAGCAGCCTGGCCCATT
CACCACTGCTTCTACCAGACTCGAAACTCTAAACTCCTTTGATCCTGCGGAGGGGCCCGG
AGACTCCAATTTTCCATACCCAACATTTACCCCTTCTGATCTTTCCCGGG
>jatoba_PJD146
GATTACTTGCCAAGCGCTTAAAACCCAAAGGACTTGACGGTACCCCATATCCATCTAGAG
GAGCCTGTCCTATAATCGATAACCCACGTTTAACCTCACCACTTTTAGTTACCCAACTTG
TATACCTCCGTCGTCAGCTTACCCCGTGAGCGCCTAATAGTGAGCACAATGTCTTACATC
AATACGTCAGGTCAAGGTGCAGTAAATGAAGCGGGAAGAGATGGGCTACACTTTCTATCT
TAGAACACACGGAAAACTATCATGAAACCTAGTTTGAAGGCGGATTTAGTAGTAAAAAGA
GATCATCATACTCATTTTAAATCGGCACTGGGGTGTGTACACACCGCCCGTCACCCTCTT
CAAG-CATTTTT--CTATAATTAATCAACCTTTATAATACAGAAGAGGCAAGTCGTAACA
TGGTTCAACGGCCGCGGTATCCTAACCGTGCG-AAGGTAGCGTAATCACTTGTTCTCTAA
ATCAGGACTAGTATGAACGGCACCACGAGGGTTGTACTGTCTCCTTTTTCCAATTAGTGA
ACTTAATCTTTCCGTGAAGAAGCGGGGATAAACTTATAAGACGAGAAGACCCTATGGAGC
TTTAAACAATCTTACATTTGCACTACCTTAATATTGAAT-AACTAGACCCTGCATAATGA
CTAGAAGTTTTAGGTTGGGGTGACCGCGGAGTAAAACTCATCCTCCACAATGAAAGAATT
C-ATCCTTAACTAAGATACAC---TCTACGTATCAAC-TTACTGACATCTATTGACCCAA
TATATTTGATCAACGAACCAAGTTACCCTAGGGATAACAGCGCAATCCATTTCAAGAGCC
CCTATCGCCAAATGGGTTTACGACCTCGATGTTGGATCAGGATATCCCAGTGGTGCAGCC
GCTATCATTCGTAATAATTTTTATAGTTATACCCATTCTAATCGGGGATTTGGAAATTGA
TTATTCCTTAATAATTGGAGCACCTGATATGGTTTTCCCGAATAAATAATATAAGTTTTT
GACTCCTTCCCCCTTCATTCCTTCTATACTTGCCTCTGCCGGAATTGAAGCTGGGCGGAA
CGTGAACAGTTTACCCCCTAGCTGGCAATCTTGCTCACGCAGGCCTTCTGTTGATTTAAC
TATCTTTCTCTACATTTAGCTGGTGTTCCTCAATTCTTGGTGCAATTAACTTCATTACCA
CAACTCTAAATATAAAAGCACCCTCTATAACTCAATATCAAACACCTTTATTCGTATGAT
CCGTTTTAATCACTGCAGTTACTTCTTCTTTCTTTACCTGTGCTAGCAGCCTGGCCCATT
CACCACTGCTTCTACCAGACTCGAAACTCTAAACTCCTTTGATCCTGCGGAGGGGCCCGG
AGACTCCAATTTTCCATACCCAACATTTACCCCTTCTGATCTTTCCCGGG
>jatoba_PJD188
GATTACTTGCCAAGCGCTTAAAACCCAAAGGACTTGACGGTACCCCATATCCATCTAGAG
GAGCCTGTCCTATAATCGATAACCCACGTTTAACCTCACCACTTTTAGTTACCCAACTTG
TATACCTCCGTCGTCAGCTTACCCCGTGAGCGCCTAATAGTGAGCACAATGTCTTACATC
AATACGTCAGGTCAAGGTGCAGTAAATGAAGCGGGAAGAGATGGGCTACACTTTCTATCT
TAGAACACACGGAAAACTATCATGAAACCTAGTTTGAAGGCGGATTTAGTAGTAAAAAGA
GATCATCATACTCATTTTAAATCGGCACTGGGGTGTGTACACACCGCCCGTCACCCTCTT
CAAG-CATTTTT--CTATAATTAATCAACCTTTATAATACAGAAGAGGCAAGTCGTAACA
TGGTTCAACGGCCGCGGTATCCTAACCGTGCG-AAGGTAGCGTAATCACTTGTTCTCTAA
ATCAGGACTAGTATGAACGGCACCACGAGGGTTGTACTGTCTCCTTTTTCCAATTAGTGA
ACTTAATCTTTCCGTGAAGAAGCGGGAATAAACTTATAAGACGAGAAGACCCTATGGAGC
TTTAAACAATCTTACATTTGCACTACCTTAACATTGAAT-AACTAGACCCCGCATAATGG
CTAGAAGTTTTAGGTTGGGGTGACCGCGGAGTAAAACTCATCCTCCACAATGAAAGAATT
C-ATCCTTAACTAAGATACAC---TCTACGTATCAAC-TTACTGACATCTATTGACCCAA
TATATTTGATCAACGAACCAAGTTACCCTAGGGATAACAGCGCAATCCATTTCAAGAGCC
CCTATCGCCAAATGGGTTTACGACCTCGATGTTGGATCAGGATATCCCAGTGGTGCAGCC
GCTATCATTCGTAATAATTTTTATAGTTATACCCATTCTAATCGGGGATTTGGAAATTGA
TTATTCCTTAATAATTGGAGCACCTGATATGGTTTTCCCGAATAAATAATATAAGTTTTT
GACTCCTTCCCCCTTCATTCCTTCTATACTTGCCTCTGCCGGAATTGAAGCTGGGCGGAA
CGTGAACAGTTTACCCCCTAGCTGGCAATCTTGCTCACGCAGGCCTTCTGTTGATTTAAC
TATCTTTCTCTACATTTAGCTGGTGTTCCTCAATTCTTGGTGCAATTAACTTCATTACCA
CAACTCTAAATATAAAAGCACCCTCTATAACTCAATATCAAACACCTTTATTCGTATGAT
CCGTTTTAATCACTGCAGTTACTTCTTCTTTCTTTACCTGTGCTAGCAGCCTGGCCCATT
CACCACTGCTTCTACCAGACTCGAAACTCTAAACTCCTTTGATCCTGCGGAGGGGCCCGG
AGACTCCAATTTTCCATACCCAACATTTACCCCTTCTGATCTTTCCCGGG
>jatoba_PJD191
GATTACTTGCCAAGCGCTTAAAACCCAAAGGACTTGACGGTACCCCATATCCATCTAGAG
GAGCCTGTCCTATAATCGATAACCCACGTTTAACCTCACCACTTTTAGTTACCCAACTTG
TATACCTCCGTCGTCAGCTTACCCCGTGAGCGCCTAATAGTGAGCACAATGTCTTACATC
AATACGTCAGGTCAAGGTGCAGTAAATGAAGCGGGAAGAGATGGGCTACACTTTCTATCT
TAGAACACACGGAAAACTATCATGAAACCTAGTTTGAAGGCGGATTTAGTAGTAAAAAGA
GATCATCATACTCATTTTAAATCGGCACTGGGGTGTGTACACACCGCCCGTCACCCTCTT
CAAG-CATTTTT--CTATAATTAATCAACCTTTATAATACAGAAGAGGCAAGTCGTAACA
TGGTTCAACGGCCGCGGTATCCTAACCGTGCG-AAGGTAGCGTAATCACTTGTTCTCTAA
ATCAGGACTAGTATGAACGGCACCACGAGGGTTGTACTGTCTCCTTTTTCCAATTAGTGA
ACTTAATCTTTCCGTGAAGAAGCGGGAATAAACTTATAAGACGAGAAGACCCTATGGAGC
TTTAAACAATCTTACATTTGCACTACCTTAACATTGAAT-AACTAGACCCCGCATAATGG
CTAGAAGTTTTAGGTTGGGGTGACCGCGGAGTAAAACTCATCCTCCACAATGAAAGAATT
C-ATCCTTAACTAAGATACAC---TCTACGTATCAAC-TTACTGACATCTATTGACCCAA
TATATTTGATCAACGAACCAAGTTACCCTAGGGATAACAGCGCAATCCATTTCAAGAGCC
CCTATCGCCAAATGGGTTTACGACCTCGATGTTGGATCAGGATATCCCAGTGGTGCAGCC
GCTATCATTCGTAATAATTTTTATAGTTATACCCATTCTAATCGGGGATTTGGAAATTGA
TTATTCCTTAATAATTGGAGCACCTGATATGGTTTTCCCGAATAAATAATATAAGTTTTT
GACTCCTTCCCCCTTCATTCCTTCTATACTTGCCTCTGCCGGAATTGAAGCTGGGCGGAA
CGTGAACAGTTTACCCCCTAGCTGGCAATCTTGCTCACGCAGGCCTTCTGTTGATTTAAC
TATCTTTCTCTACATTTAGCTGGTGTTCCTCAATTCTTGGTGCAATTAACTTCATTACCA
CAACTCTAAATATAAAAGCACCCTCTATAACTCAATATCAAACACCTTTATTCGTATGAT
CCGTTTTAATCACTGCAGTTACTTCTTCTTTCTTTACCTGTGCTAGCAGCCTGGCCCATT
CACCACTGCTTCTACCAGACTCGAAACTCTAAACTCCTTTGATCCTGCGGAGGGGCCCGG
AGACTCCAATTTTCCATACCCAACATTTACCCCTTCTGATCTTTCCCGGG
>jatoba_PJD224
GATTACTTGCCAAGCGCTTAAAACCCAAAGGACTTGACGGTACCCCATATCCATCTAGAG
GAGCCTGTCCTATAATCGATAACCCACGTTTAACCTCACCACTTTTAGTTACCCAACTTG
TATACCTCCGTCGTCAGCTTACCCCGTGAGCGCCTAATAGTGAGCACAATGTCTTACATC
AATACGTCAGGTCAAGGTGCAGTAAATGAAGCGGGAAGAGATGGGCTACACTTTCTATCT
TAGAACACACGGAAAACTATCATGAAACCTAGTTTGAAGGCGGATTTAGTAGTAAAAAGA
GATCATCATACTCATTTTAAATCGGCACTGGGGTGTGTACACACCGCCCGTCACCCTCTT
CAAG-CATTTTT--CTATAATTAATCAACCTTTATAATACAGAAGAGGCAAGTCGTAACA
TGGTTCAACGGCCGCGGTATCCTAACCGTGCG-AAGGTAGCGTAATCACTTGTTCTCTAA
ATCAGGACTAGTATGAACGGCACCACGAGGGTTGTACTGTCTCCTTTTTCCAATTAGTGA
ACTTAATCTTTCCGTGAAGAAGCGGGAATAAACTTATAAGACGAGAAGACCCTATGGAGC
TTTAAACAATCTTACATTTGCACTACCTTAACATTGAAT-AACTAGACCCCGCATAATGG
CTAGAAGTTTTAGGTTGGGGTGACCGCGGAGTAAAACTCATCCTCCACAATGAAAGAATT
C-ATCCTTAACTAAGATACAC---TCTACGTATCAAC-TTACTGACATCTATTGACCCAA
TATATTTGATCAACGAACCAAGTTACCCTAGGGATAACAGCGCAATCCATTTCAAGAGCC
CCTATCGCCAAATGGGTTTACGACCTCGATGTTGGATCAGGATATCCCAGTGGTGCAGCC
GCTATCATTCGTAATAATTTTTATAGTTATACCCATTCTAATCGGGGATTTGGAAATTGA
TTATTCCTTAATAATTGGAGCACCTGATATGGTTTTCCCGAATAAATAATATAAGTTTTT
GACTCCTTCCCCCTTCATTCCTTCTATACTTGCCTCTGCCGGAATTGAAGCTGGGCGGAA
CGTGAACAGTTTACCCCCTAGCTGGCAATCTTGCTCACGCAGGCCTTCTGTTGATTTAAC
TATCTTTCTCTACATTTAGCTGGTGTTCCTCAATTCTTGGTGCAATTAACTTCATTACCA
CAACTCTAAATATAAAAGCACCCTCTATAACTCAATATCAAACACCTTTATTCGTATGAT
CCGTTTTAATCACTGCAGTTACTTCTTCTTTCTTTACCTGTGCTAGCAGCCTGGCCCATT
CACCACTGCTTCTACCAGACTCGAAACTCTAAACTCCTTTGATCCTGCGGAGGGGCCCGG
AGACTCCAATTTTCCATACCCAACATTTACCCCTTCTGATCTTTCCCGGG
>jatoba_PJD340
GATTACTTGCCAAGCGCTTAAAACCCAAAGGACTTGACGGTACCCCATATCCATCTAGAG
GAGCCTGTCCTATAATCGATAACCCACGTTTAACCTCACCACTTTTAGTTACCCAACTTG
TATACCTCCGTCGTCAGCTTACCCCGTGAGCGCCTAATAGTGAGCACAATGTCTTACATC
AATACGTCAGGTCAAGGTGCAGTAAATGAAGCGGGAAGAGATGGGCTACACTTTCTATCT
TAGAACACACGGAAAACTATCATGAAACCTAGTTTGAAGGCGGATTTAGTAGTAAAAAGA
GATCATCATACTCATTTTAAATCGGCACTGGGGTGTGTACACACCGCCCGTCACCCTCTT
CAAG-CATTTTT--CTATAATTAATCAACCTTTATAATACAGAAGAGGCAAGTCGTAACA
TGGTTCAACGGCCGCGGTATCCTAACCGTGCG-AAGGTAGCGTAATCACTTGTTCTCTAA
ATCAGGACTAGTATGAACGGCACCACGAGGGTTGTACTGTCTCCTTTTTCCAATTAGTGA
ACTTAATCTTTCCGTGAAGAAGCGGGAATAAACTTATAAGACGAGAAGACCCTATGGAGC
TTTAAACAATCTTACATTTGCACTACCTTAACATTGAAT-AACTAGACCCCGCATAATGG
CTAGAAGTTTTAGGTTGGGGTGACCGCGGAGTAAAACTCATCCTCCACAATGAAAGAATT
C-ATCCTTAACTAAGATACAC---TCTACGTATCAAC-TTACTGACATCTATTGACCCAA
TATATTTGATCAACGAACCAAGTTACCCTAGGGATAACAGCGCAATCCATTTCAAGAGCC
CCTATCGCCAAATGGGTTTACGACCTCGATGTTGGATCAGGATATCCCAGTGGTGCAGCC
GCTATCATTCGTAATAATTTTTATAGTTATACCCATTCTAATCGGGGATTTGGAAATTGA
TTATTCCTTAATAATTGGAGCACCTGATATGGTTTTCCCGAATAAATAATATAAGTTTTT
GACTCCTTCCCCCTTCATTCCTTCTATACTTGCCTCTGCCGGAATTGAAGCTGGGCGGAA
CGTGAACAGTTTACCCCCTAGCTGGCAATCTTGCTCACGCAGGCCTTCTGTTGATTTAAC
TATCTTTCTCTACATTTAGCTGGTGTTCCTCAATTCTTGGTGCAATTAACTTCATTACCA
CAACTCTAAATATAAAAGCACCCTCTATAACTCAATATCAAACACCTTTATTCGTATGAT
CCGTTTTAATCACTGCAGTTACTTCTTCTTTCTTTACCTGTGCTAGCAGCCTGGCCCATT
CACCACTGCTTCTACCAGACTCGAAACTCTAAACTCCTTTGATCCTGCGGAGGGGCCCGG
AGACTCCAATTTTCCATACCCAACATTTACCCCTTCTGATCTTTCCCGGG
>jatoba_PJD448
GATTACTTGCCAAGCGCTTAAAACCCAAAGGACTTGACGGTACCCCATATCCATCTAGAG
GAGCCTGTCCTATAATCGATAACCCACGTTTAACCTCACCACTTTTAGTTACCCAACTTG
TATACCTCCGTCGTCAGCTTACCCCGTGAGCGCCTAATAGTGAGCACAATGTCTTACATC
AATACGTCAGGTCAAGGTGCAGTAAATGAAGCGGGAAGAGATGGGCTACACTTTCTATCT
TAGAACACACGGAAAACTATCATGAAACCTAGTTTGAAGGCGGATTTAGTAGTAAAAAGA
GATCATCATACTCATTTTAAATCGGCACTGGGGTGTGTACACACCGCCCGTCACCCTCTT
CAAG-CATTTTT--CTATAATTAATCAACCTTTATAATACAGAAGAGGCAAGTCGTAACA
TGGTTCAACGGCCGCGGTATCCTAACCGTGCG-AAGGTAGCGTAATCACTTGTTCTCTAA
ATCAGGACTAGTATGAACGGCACCACGAGGGTTATACTGTCTCCTTTTTCCAATCAGTGA
ACTTAATCTTTCCGTGAAGAAGCGGGAATAAACTTATAAGACGAGAAGACCCTATGGAGC
TTTAAACAATCTTACATTTGCACTACCTTAACATTGAAT-AACTAGACCCTGCAAAATGA
CTGGAAGTTTTAGGTTGGGGTGACCACGGAGTAAAACTCATCCTCCACAATGAAAGAATT
C-ATCCTTAACTAAGATACAC---TCTACGTATCAAC-ATACTGACATCTATTGACCCAA
TATATTTGATCAACGAACCAAGTTACCCTAGGGATAACAGCGCAATCCATTTCAAGAGCC
CCTATCGCCAAATGGGTTTACGACCTCGATGTTGGATCAGGATATCCCAGTGGTGCAGCC
GCTATCATTCGTAATAATTTTTATAGTAATACCCATTCTAATCGGGGATTTGGAAATTGA
TTATTCCTTAATAATTGGAGCACCTGATATAGTTTTCCCAAATAAATAATATAGGTTTTT
GACTCCTTCCCCCTTCATTCCTTCTATACTTGCCTCTGCCGGAATTGAGGCTGGGCGGAA
CGTGAACAGTTTACCCCCTAGCTAGCAATCTTGCTCACACAGGCCTTCTGTTGATTTAAC
TATCTTTCTCTACATTTAGCTGGTGTTCCTCAATTCTTGGTGCAATTAACTTCATTACCA
CAACTCTAAATATAAAAGCACCCTCTATAACTCAATATCAAACACCTTTATTCGTATGAT
CCGTTTTAATCACTGCAGTTACTTCTTCTTTCTTTACCTGTGCTAGCAGCCTGGCCCATT
CACCACTGCTTCTACCAGACTCGAAACTCTAAACTCCTTTGATCCTGCGGAGGGGCCCGG
AGACTCCAATTTTCCATACCCAACATTTACCCCTTCTGATCTTTCCCGGG
>jatoba_PJD612
GATTACTTGCCAAGCGCTTAAAACCCAAAGGACTTGACGGTACCCCATATCCATCTAGAG
GAGCCTGTCCTATAATCGATAACCCACGTTTAACCTCACCACTTTTAGTTACCCAACTTG
TATACCTCCGTCGTCAGCTTACCCCGTGAGCGCCTAATAGTGAGCACAATGTCTTACATC
AATACGTCAGGTCAAGGTGCAGTAAATGAAGCGGAAAGAGATGGGCTACACTTTCTATCT
TAGAACACACGGAAAACTATCATGAAACCTAGTTTGAAGGCGGATTTAGTAGTAAAAAGG
AATCATCATACTCATTTTAAATCGGCACTGGGGTGTGTACACACCGCCCGTCACCCTCTT
CAAG-CATTTTT--CTATAATTAATCAACCTATATAATACAGAAGAGGCAAGTCGTAACA
TGGTTCAACGGCCGCGGTATCCTAACCGTGCG-AAGGTAGCGTAATCACTTGTTCTCTAA
ATCAGGACTAGTATGAACGGCACCACGAGGGTTATACTGTCTCCTTTTTCCAATTAGTGA
ACTTAATCTTTCCGTGAAGAAGCGGGAATAAACTTATAAGACGAGAAGACCCTATGGAGC
TTTAAACAATCTTACATTTGCACTACCTTAACATTGAAT-AACTAGACCCTGCATAATGA
CTAGAAGTTTTAGGTTGGGGTGACCGCGGAGTAAAACTCATCCTCCACAATGAAAGAATT
C-ATCCTTAACTAAGATACAC---TCTACGTATCAAC-ATACTGACATCTATTGACCCAA
TATATTTGATCAACGAACCAAGTTACCCTAGGGATAACAGCGCAATCCATTTCAAGAGCC
CCTATCGCCAAATGGGTTTACGACCTCGATGTTGGATCAGGATATCCCAGTGGTGCAGCC
GCTATCATTCGTAATAATTTTTATAGTAATACCCATTCTAATCGGGGATTTGGAAATTGA
TTATTCCTTAATAATTGGAGCACCTGATATAGTTTTCCCAAATAAATAATATAGGTTTTT
GACTCCTTCCCCCTTCATTCCTTCTATACTTGCCTCTGCCGGAATTGAGGCTGGGCGGAA
CGTGAACAGTTTACCCCCTAGCTAGCAATCTTGCTCACACAGGCCTTCTGTTGATTTAAC
TATCTTTCTCTACATTTAGCTGGTGTTCCTCAATTCTTGGTGCAATTAACTTCATTACCA
CAACTCTAAATATAAAAGCACCCTCTATAACTCAATATCAAACACCTTTATTCGTATGAT
CCGTTTTAATCACTGCAGTTACTTCTTCTTTCTTTACCTGTGCTAGCAGCCTGGCCCATT
CACCACTGCTTCTACCAGACTCGAAACTCTAAACTCCTTTGATCCTGCGGAGGGGCCCGG
AGACTCCAATTTTCCATACCCAACATTTACCCCTTCTGATCTTTCCCGGG
>xingu_EH1120
GATTACTTGCCAAGCGCTTAAAACCCAAAGGACTTGACGGTACCCCATATCCATCTAGAG
GAGCCTGTCCTATAATCGATAACCCACGTTTAACCTCACCATTTTTAGTTATTCAACTTG
TATACCTCCGTCGTCAGCTTACCTCGTGAGCGCCTAATAGTGAGCACAATGTCTTACATC
AATACGTCAGGTCAAGGTGCAGTAAATGAAGCGGAAAGAGATGGGCTACACTTTCTATCT
TAGAACACACGGAAAACTATCATGAAACCTAGTTTGAAGGCGGATTTAGTAGTAAAAAGA
GATCAACATACTCATTTTAAATTGGCACTGGGGTGTGTACACACCGCCCGTCACCCTCTT
CAAG-CATTTT---CCAT-ATTAATCAACCTACAAAACACAGAAGAGGCAAGTCGTAACA
TGGTTCAACGGCCGCGGTATCCTAACCGTGCG-AAGGTAGCGTAATCACTTGTTCTCTAA
ATCAGGACTAGTATGAACGGCACCACGAGGGTTATACTGTCTCCTTTTTCCAATTAGTGA
ACTTAATCTTCCCGTGAAGAAGCGGGAATAAGCCTATAAGACGAGAAGACCCTATGGAGC
TTTAAACAATCTTACATTTGCACCATCTTAACATTGAAT-CACAAGACCCTGCATAATGA
CTAGAAGTTTTAGGTTGGGGTGACCGCGGAGTAAAACCCACCCTCCACAATGAAAGAACC
T-ATCCCTAACTAAGATATAC---TCTATGTATCAAC-TTACTGACATCTATTGACCCAA
TATAATTGATCAACGAACCAAGTTACCCTAGGGATAACAGCGCAATCCATTTCAAGAGCC
CCTATCGCCAAATGGGTTTACGACCTCGATGTTGGATCAGGGTATCCGAGTGGTGCAGCC
ACTATCATTCGTAATAATTTTTATAGTAATACCTATTCTAATTGGGGATTTGGAAATTGA
TTATTCCCTAATAATTGGAGCACCTGATATAGCCTTCCCGAATAAATAACATAAGCTTCT
GACTCCTTCCCCCCTCATTCCTTTTATACTTGCCTCTGCCGGAATTGAAGCTGGGCGGAA
CGTGAACAGTTTACCCCCTAGCTGGCAATCTTGCCCACGCAGGCCTTCTGTTGATTTAAC
CATCTTTCTCTACACCTAGCTGGTGTTCCTCAATTCTTGGTGCAATTAACTTCATTACCA
CAACTCTAAATATAAAAGCACCCTCTATAACTCAATATCAAACACCTTTATTCGTATGAT
CCGTTTTAATCACTGCAGTTACTTCTTCTTTCTTTACCTGTGCTAGCAGCCTGGCCCATT
CACCACTGCTTCTACCAGACTCGAAACTCTAAACTCCTTTGATCCTGCGGAGGGGCCCGG
AGACTCCAATTTTCCATACCCAACATTTACCCCTTCTGATCTTTCCCGGG
>xingu_EH1136
GATTACTTGCCAAGCGCTTAAAACCCAAAGGACTTGACGGTACCCCATATCCATCTAGAG
GAGCCTGTCCTATAATCGATAACCCACGTTTAACCTCACCATTTTTAGTTATTCAACTTG
TATACCTCCGTCGTCAGCTTACCTCGTGAGCGCCAAATAGTGAGCACAATGTCTTACCTC
AATACGTCAGGTCAAGGTGCAGTAAATGAAGCGGAAAGAGATGGGCTACACTTTCTATCT
TAGAACACACGGAAAACTATCATGAAACCTAGTTTGAAGGCGGATTTAGTAGTAAAAAGA
GACCAACATACTCATTTTAAATTGGCACTGGGGTGTGTACACACCGCCCGTCACCCTCTT
CAAG-CATTTT---CCAT-ATTAATAAACCTACAAAACACAGAAGAGGCAAGTCGTAACA
TGGTTCAACGGCCGCGGTATCCTAACCGTGCG-AAGGTAGCGTAATCACTTGTTCTCTAA
ATCAGGACTAGTATGAACGGCACTACGAAGGTTATGCTGTCTCCTTTTTCTAATTAATGA
ACTTAATCTTCCCGTGAAGAAGCGGGAATAAGCCTATAAGACGAGAAGACCCTATGGAGC
TTTAAACAATCTTACATTTGCACCATCTTAACATTGAAT-CACAAGACCCTGCATAATAA
CTAGAAGTTTTAGGTTGGGGTGACCGCGGAGTAAAACCCACCCTCCACGATGAAAGAACC
T-ATCCCTAACTAAGATATAC---TCTATGTATCAAC-TTACTGACATCTATTGACCCAA
TATAATTGATCAACGAACCAAGTTACCCTAGGGATAACAGCGCAATCCATTTCAAGAGCC
CCTATCGCCAAATGGGTTTACGACCTCGATGTTGGATCAGGGTATCCGAGTGGTGCAGCC
ACTATCATTCGTAATAATTTTTATAGTAATACCTATTCTAATTGGGGATTTGGAAATTGA
TTATTCCCTAATAATTGGAGCACCTGATATAGCCTTCCCGAATAAATAACATAAGCTTCT
GACTCCTTCCCCCCTCATTCCTTTTATACTTGCCTCTGCCGGAATTGAAGCTGGGCGGAA
CGTGAACAGTTTACCCCCTAGCTGGCAATCTTGCCCACGCAGGCCTTCTGTTGATTTAAC
CATCTTTCTCTACACCTAGCTGGTGTTCCTCAATTCTTGGTGCAATTAACTTCATTACCA
CAACTCTAAATATAAAAGCACCCTCTATAACTCAATATCAAACACCTTTATTCGTATGAT
CCGTTTTAATCACTGCAGTTACTTCTTCTTTCTTTACCTGTGCTAGCAGCCTGGCCCATT
CACCACTGCTTCTACCAGACTCGAAACTCTAAACTCCTTTGATCCTGCGGAGGGGCCCGG
AGACTCCAATTTTCCATACCCAACATTTACCCCTTCTGATCTTTCCCGGG
>xingu_EH1157
GATTACTTGCCAAGCGCTTAAAACCCAAAGGACTTGACGGTACCCCATATCCATCTAGAG
GAGCCTGTCCTATAATCGATAACCCACGTTTAACCTCACCATTTTTAGTTATTCAACTTG
TATACCTCCGTCGTCAGCTTACCTCGTGAGCGCCAAATAGTAAGCACAATGTCTTACCTC
AATACGTCAGGTCAAGGTGCAGTTAATGAAGCGGAAAGAGATGGGCTACACTTTCTATCT
TAGAACACACGGAAAACTATCATGAAACCTAGTTTGAAGGCGGATTTAGTAGTAAAAAGA
GACCAACATACTCATTTTAAATTGGCACTGGGGTGTGTACACACCGCCCGTCACCCTCTT
CAAG-CATTTT---CCAT-ATTAATCAACCTACAAAACACAGAAGAGGCAAGTCGTAACA
TGGTTCAACGGCCGCGGTATCCTAACCGTGCG-AAGGTAGCGTAATCACTTGTTCTCTAA
ATCAGGACTAGTATGAACGGCACTACGAGGGTTATACTGTCTCCTTTTTCTAATTAGTGA
ACTTAATCTTCCCGTGAAGAAGCGGGAATAAGCCTATAAGACGAGAAGACCCTATGGAGC
TTTAAACAATCTTACATTTGCACCATCTTAACATTGAAT-CACAAGACCCTGCATAATGA
CTAGAAGTTTTAGGTTGGGGTGACCGCGGAGTAAAACCCACCCTCCACAATGAAAGAACC
T-ATCCCTAACTAAGATATAC---TCTATGTATCAAC-TTACTGACATCTATTGACCCAA
TATAATTGATCAACGAACCAAGTTACCCTAGGGATAACAGCGCAATCCATTTCAAGAGCC
CCTATCGCCAAATGGGTTTACGACCTCGATGTTGGATCAGGGTATCCGAGTGGTGCAGCC
ACTATCATTCGTAATAATTTTTATAGTAATACCTATTCTAATTGGGGATTTGGAAATTGA
TTATTCCCTAATAATTGGAGCACCTGATATAGCCTTCCCGAATAAATAACATAAGCTTCT
GACTCCTTCCCCCCTCATTCCTTTTATACTTGCCTCTGCCGGAATTGAAGCTGGGCGGAA
CGTGAACAGTTTACCCCCTAGCTGGCAATCTTGCCCACGCAGGCCTTCTGTTGATTTAAC
CATCTTTCTCTACACCTAGCTGGTGTTCCTCAATTCTTGGTGCAATTAACTTCATTACCA
CAACTCTAAATATAAAAGCACCCTCTATAACTCAATATCAAACACCTTTATTCGTATGAT
CCGTTTTAATCACTGCAGTTACTTCTTCTTTCTTTACCTGTGCTAGCAGCCTGGCCCATT
CACCACTGCTTCTACCAGACTCGAAACTCTAAACTCCTTTGATCCTGCGGAGGGGCCCGG
AGACTCCAATTTTCCATACCCAACATTTACCCCTTCTGATCTTTCCCGGG
>xingu_EH1204
GATTACTTGCCAAGCGCTTAAAACCCAAAGGACTTGACGGTACCCCATATCCATCTAGAG
GAGCCTGTCCTATAATCGATAACCCACGTTTAACCTCACCATTTTTAGTTATTCAACTTG
TATACCTCCGTCGTCAGCTTACCTCGTGAGCGCCTAATAGTGAGCACAATGTCTTACATC
AATACGTCAGGTCAAGGTGCAGTAAATGAAGCGGAAAGAGATGGGCTACACTTTCTATCT
TAGAACACACGGAAAACTATCATGAAACCTAGTTTGAAGGCGGATTTAGTAGTAAAAAGA
GATCAACATACTCATTTTAAATTGGCACTGGGGTGTGTACACACCGCCCGTCACCCTCTT
CAAG-CATTTT---CCAT-ATTAATCAACCTACAAAACACAGAAGAGGCAAGTCGTAACA
TGGTTCAACGGCCGCGGTATCCTAACCGTGCG-AAGGTAGCGTAATCACTTGTTCTCTAA
ATCAGGACTAGTATGAACGGCACTACGAGGGTTATACTGTCTCCTTTTTCTAATTAGTGA
ACTTAATCTTCCCGTGAAGAAGCGGGAATAAGCCTATAAGACGAGAAGACCCTATGGAGC
TTTAAACAATCTTACATTTGCACCATCTTAACATTGAAT-CACAAGACCCTGCATAATGA
CTAGAAGTTTTAGGTTGGGGTGACCGCGGAGTAAAACCCACCCTCCACAATGAAAGAACC
T-ATCCCTAACTAAGATATAC---TCTATGTATCAAC-TTACTGACATCTATTGACCCAA
TATAATTGATCAACGAACCAAGTTACCCTAGGGATAACAGCGCAATCCATTTCAAGAGCC
CCTATCGCCAAATGGGTTTACGACCTCGATGTTGGATCAGGGTATCCGAGTGGTGCAGCC
ACTATCATTCGTAATAATTTTTATAGTAATACCTATTCTAATTGGGGATTTGGAAATTGA
TTATTCCCTAATAATTGGAGCACCTGATATAGCCTTCCCGAATAAATAACATAAGCTTCT
GACTCCTTCCCCCCTCATTCCTTTTATACTTGCCTCTGCCGGAATTGAAGCTGGGCGGAA
CGTGAACAGTTTACCCCCTAGCTGGCAATCTTGCCCACGCAGGCCTTCTGTTGATTTAAC
CATCTTTCTCTACACCTAGCTGGTGTTCCTCAATTCTTGGTGCAATTAACTTCATTACCA
CAACTCTAAATATAAAAGCACCCTCTATAACTCAATATCAAACACCTTTATTCGTATGAT
CCGTTTTAATCACTGCAGTTACTTCTTCTTTCTTTACCTGTGCTAGCAGCCTGGCCCATT
CACCACTGCTTCTACCAGACTCGAAACTCTAAACTCCTTTGATCCTGCGGAGGGGCCCGG
AGACTCCAATTTTCCATACCCAACATTTACCCCTTCTGATCTTTCCCGGG
>xingu_EH1206
GATTACTTGCCAAGCGCTTAAAACCCAAAGGACTTGACGGTACCCCATATCCATCTAGAG
GAGCCTGTCCTATAATCGATAACCCACGTTTAACCTCACCATTTTTAGTTATTCAACTTG
TATACCTCCGTCGTCAGCTTACCTCGTGAGCGCCTAATAGTGAGCACAATGTCTTACATC
AATACGTCAGGTCAAGGTGCAGTAAATGAAGCGGAAAGAGATGGGCTACACTTTCTATCT
TAGAGCACACGGAAAACTATCATGAAACCTAGTTTGAAGGCGGATTTAGTAGTAAAAAGA
GATCAACATACTCATTTTAAATTGGCACTGGGGTGTGTACACACCGCCCGTCACCCTCTT
CAAG-CATTTT---CCAT-ATTAATAAACCTACAAAACACAGAAGAGGCAAGTCGTAACA
TGGTTCAACGGCCGCGGTATCCTAACCGTGCG-AAGGTAGCGTAATCACTTGTTCTCTAA
ATCAGGACTAGTATGAACGGCACTACGAGGGTTATACTGTCTCCTTTTTCTAATTAGTGA
ACTTAATCTTCCCGTGAAGAAGCGGGAATAAGCCTATAAGACGAGAAGACCCTATGGAGC
TTTAAACAATCTTACATTTGCACCATCTTAACATTGAAT-CACAAGACCCTGCATAATGA
CTAGAAGTTTTAGGTTGGGGTGACCGCGGAGTAAAACCCACCCTCCACAATGAAAGAACC
T-ATCCCTAACTAAGATATAC---TCTATGTATCAAC-TTACTAACATCTATTGACCCAA
TATAATTGATCAACGAACCAAGTTACCCTAGGGATAACAGCGCAATCCATTTCAAGAGCC
CCTATCGCCAAATGGGTTTACGACCTCGATGTTGGATCAGGGTATCCGAGTGGTGCAGCC
ACTATCATTCGTAATAATTTTTATAGTAATACCTATTCTAATTGGGGATTTGGAAATTGA
TTATTCCCTAATAATTGGAGCACCTGATATAGCCTTCCCGAATAAATAACATAAGCTTCT
GACTCCTTCCCCCCTCATTCCTTTTATACTTGCCTCTGCCGGAATTGAAGCTGGGCGGAA
CGTGAACAGTTTACCCCCTAGCTGGCAATCTTGCCCACGCAGGCCTTCTGTTGATTTAAC
CATCTTTCTCTACACCTAGCTGGTGTTCCTCAATTCTTGGTGCAATTAACTTCATTACCA
CAACTCTAAATATAAAAGCACCCTCTATAACTCAATATCAAACACCTTTATTCGTATGAT
CCGTTTTAATCACTGCAGTTACTTCTTCTTTCTTTACCTGTGCTAGCAGCCTGGCCCATT
CACCACTGCTTCTACCAGACTCGAAACTCTAAACTCCTTTGATCCTGCGGAGGGGCCCGG
AGACTCCAATTTTCCATACCCAACATTTACCCCTTCTGATCTTTCCCGGG
>xingu_EH1223
GATTACTTGCCAAGCGCTTAAAACCCAAAGGACTTGACGGTACCCCATATCCATCTAGAG
GAGCCTGTCCTATAATCGATAACCCACGTTTAACCTCACCATTTTTAGTTATTCAACTTG
TATACCTCCGTCGTCAGCTTACCTCGTGAGCGCCTAATAGTGAGCACAATGTCTTACATC
AATACGTCAGGTCAAGGTGCAGTAAATGAAGCGGAAAGAGATGGGCTACACTTTCTATCT
TAGAACACACGGAAAACTATCATGAAACCTAGTTTGAAGGCGGATTTAGTAGTAAAAAGA
GATCAACATACTCATTTTAAATTGGCACTGGGGTGTGTACACACCGCCCGTCACCCTCTT
CAAG-CATTTT---CCAT-ATTAATCAACCTACAAAACACAGAAGAGGCAAGTCGTAACA
TGGTTCAACGGCCGCGGTATCCTAACCGTGCG-AAGGTAGCGTAATCACTTGTTCTCTAA
ATCAGGACTAGTATGAACGGCACTACGAGGGTTATACTGTCTCCTTTTTCTAATTAGTGA
ACTTAATCTTCCCGTGAAGAAGCGGGAATAAGCCTATAAGACGAGAAGACCCTATGGAGC
TTTAAACAATCTTACATTTGCACCATCTTAACATTGAAT-CACAAGACCCTGCATAATGA
CTAGAAGTTTTAGGTTGGGGTGACCGCGGAGTAAAACCCACCCTCCACAATGAAAGAACC
T-ATCCCTAACTAAGATATAC---TCTATGTATCAAC-TTACTGACATCTATTGACCCAA
TATAATTGATCAACGAACCAAGTTACCCTAGGGATAACAGCGCAATCCATTTCAAGAGCC
CCTATCGCCAAATGGGTTTACGACCTCGATGTTGGATCAGGGTATCCGAGTGGTGCAGCC
ACTATCATTCGTAATAATTTTTATAGTAATACCTATTCTAATTGGGGATTTGGAAATTGA
TTATTCCCTAATAATTGGAGCACCTGATATAACCTTCCCGAATAAATAACATAAGCTTCT
GACTCCTTCCCCCCTCATTCCTTTTATACTTGCCTCTGCCGGAATTGAAGCTGGGCGGAA
CGTGAACAGTTTACCCCCTAGCTGGCAATCTTGCCCACGCAGGCCTTCTGTTGATTTAAC
CATCTTTCTCTACACCTAGCTGGTGTTCCTCAATTCTTGGTGCAATTAACTTCATTACCA
CAACTCTAAATATAAAAGCACCCTCTATAACTCAATATCAAACACCTTTATTCGTATGAT
CCGTTTTAATCACTGCAGTTACTTCTTCTTTCTTTACCTGTGCTAGCAGCCTGGCCCATT
CACCACTGCTTCTACCAGACTCGAAACTCTAAACTCCTTTGATCCTGCGGAGGGGCCCGG
AGACTCCAATTTTCCATACCCAACATTTACCCCTTCTGATCTTTCCCGGG
>xingu_EH1225
GATTACTTGCCAAGCGCTTAAAACCCAAAGGACTTGACGGTACCCCATATCCATCTAGAG
GAGCCTGTCCTATAATCGATAACCCACGTTTAACCTCACCATTTTTAGTTATTCAACTTG
TATACCTCCGTCGTCAGCTTACCTCGTGAGCGCCTAATAGTGAGCACAATGTCTTACATC
AATACGTCAGGTCAAGGTGCAGTAAATGAAGCGGAAAGAGATGGGCTACACTTTCTATCT
TAGAGCACACGGAAAACTATCATGAAACCTAGTTTGAAGGCGGATTTAGTAGTAAAAAGA
GATCAACATACTCATTTTAAATTGGCACTGGGGTGTGTACACACCGCCCGTCACCCTCTT
CAAG-CATTTT---CCAT-ATTAATAAACCTACAAAACACAGAAGAGGCAAGTCGTAACA
TGGTTCAACGGCCGCGGTATCCTAACCGTGCG-AAGGTAGCGTAATCACTTGTTCTCTAA
ATCAGGACTAGTATGAACGGCACTACGAGGGTTATACTGTCTCCTTTTTCTAATTAGTGA
ACTTAATCTTCCCGTGAAGAAGCGGGAATAAGCCTATAAGACGAGAAGACCCTATGGAGC
TTTAAACAATCTTACATTTGCACCATCTTAACATTGAAT-CACAAGACCCTGCATAATGA
CTAGAAGTTTTAGGTTGGGGTGACCGCGGAGTAAAACCCACCCTCCACAATGAAAGAACC
T-ATCCCTAACTAAGATATAC---TCTATGTATCAAC-TTACTGACATCTATTGACCCAA
TATAATTGATCAACGAACCAAGTTACCCTAGGGATAACAGCGCAATCCATTTCAAGAGCC
CCTATCGCCAAATGGGTTTACGACCTCGATGTTGGATCAGGGTATCCGAGTGGTGCAGCC
ACTATCATTCGTAATAATTTTTATAGTAATACCTATTCTAATTGGGGATTTGGAAATTGA
TTATTCCCTAATAATTGGAGCACCTGATATAGCCTTCCCGAATAAATAACATAAGCTTCT
GACTCCTTCCCCCCTCATTCCTTTTATACTTGCCTCTGCCGGAATTGAAGCTGGGCGGAA
CGTGAACAGTTTACCCCCTAGCTGGCAATCTTGCCCACGCAGGCCTTCTGTTGATTTAAC
CATCTTTCTCTACACCTAGCTGGTGTTCCTCAATTCTTGGTGCAATTAACTTCATTACCA
CAACTCTAAATATAAAAGCACCCTCTATAACTCAATATCAAACACCTTTATTCGTATGAT
CCGTTTTAATCACTGCAGTTACTTCTTCTTTCTTTACCTGTGCTAGCAGCCTGGCCCATT
CACCACTGCTTCTACCAGACTCGAAACTCTAAACTCCTTTGATCCTGCGGAGGGGCCCGG
AGACTCCAATTTTCCATACCCAACATTTACCCCTTCTGATCTTTCCCGGG
>xingu_EH1243
GATTACTTGCCAAGCGCTTAAAACCCAAAGGACTTGACGGTACCCCATATCCATCTAGAG
GAGCCTGTCCTATAATCGATAACCCACGTTTAACCTCACCATTTTTAGTTATTCAACTTG
TATACCTCCGTCGTCAGCTTACCTCGTGAGCGCCTAATAGTGAGCACAATGTCTTACATC
AATACGTCAGGTCAAGGTGCAGTAAATGAAGCGGAAAGAGATGGGCTACACTTTCTATCT
TAGAACACACGGAAAACTATCATGAAACCTAGTTTGAAGGCGGATTTAGTAGTAAAAAGA
GATCAACATACTCATTTTAAATTGGCACTGGGGTGTGTACACACCGCCCGTCACCCTCTT
CAAG-CATTTT---CCAT-ATTAATCAACCTACAAAACACAGAAGAGGCAAGTCGTAACA
TGGTTCAACGGCCGCGGTATCCTAACCGTGCG-AAGGTAGCGTAATCACTTGTTCTCTAA
ATCAGGACTAGTATGAACGGCACTACGAGAGTTATACTGTCTCCTTTTTCTAATTAGTGA
ACTTAATCTTCCCGTGAAGAAGCGGGAATAAGCCTATAAGACGAGAAGACCCTATGGAGC
TTTAAACAATCTTACATTTGCACCATCTTAACATTGAAT-CACAAGACCCTGCATAATGA
CTAGAAGTTTTAGGTTGGGGTGACCGCGGAATAAAACCCACCCTCCACAATGAAAGAACC
T-ATCCCTAACTAAGATATAC---TCTATATATCAAC-TTACTGACATCTATTGACCCAA
TATAATTGATCAACGAACCAAGTTACCCTAGGGATAACAGCGCAATCCATTTCAAGAGCC
CCTATCGCCAAATGGGTTTACGACCTCGATGTTGGATCAGGGTATCCGAGTGGTGCAGCC
ACTATCATTCGTAATAATTTTTATAGTAATACCTATTCTAATTGGGGATTTGGAAATTGA
TTATTCCCTAATAATTGGAGCACCTGATATAGCCTTCCCGAATAAATAACATAAGCTTCT
GACTCCTTCCCCCCTCATTCCTTTTATACTTGCCTCTGCCGGAATTGAAGCTGGGCGGAA
CGTGAACAGTTTACCCCCTAGCTGGCAATCTTGCCCACGCAGGCCTTCTGTTGATTTAAC
CATCTTTCTCTACACCTAGCTGGTGTTCCTCAATTCTTGGTGCAATTAACTTCATTACCA
CAACTCTAAATATAAAAGCACCCTCTATAACTCAATATCAAACACCTTTATTCGTATGAT
CCGTTTTAATCACTGCAGTTACTTCTTCTTTCTTTACCTGTGCTAGCAGCCTGGCCCATT
CACCACTGCTTCTACCAGACTCGAAACTCTAAACTCCTTTGATCCTGCGGAGGGGCCCGG
AGACTCCAATTTTCCATACCCAACATTTACCCCTTCTGATCTTTCCCGGG
>xingu_EH1256
GATTACTTGCCAAGCGCTTAAAACCCAAAGGACTTGACGGTACCCCATATCCATCTAGAG
GAGCCTGTCCTATAATCGATAACCCACGTTTAACCTCACCATTTTTAGTTATTCAACTTG
TATACCTCCGTCGTCAGCTTACCTCGTGAGCGCCTAATAGTGAGCACAATGTCTTACATC
AATACGTCAGGTCAAGGTGCAGTAAATGAAGCGGAAAGAGATGGGCTACACTTTCTATCT
TAGAACACACGGAAAACTATCATGAAACCTAGTTTGAAGGCGGATTTAGTAGTAAAAAGA
GATCAACATACTCATTTTAAATTGGCACTGGGGTGTGTACACACCGCCCGTCACCCTCTT
CAAG-CATTTT---CCAT-ATTAATCAACCTACAAAACACAGAAGAGGCAAGTCGTAACA
TGGTTCAACGGCCGCGGTATCCTAACCGTGCG-AAGGTAGCGTAATCACTTGTTCTCTAA
ATCAGGACTAGTATGAACGGCACTACGAGGGTTATACTGTCTCCTTTTTCTAATTAGTGA
ACTTAATCTTCCCGTGAAGAAGCGGGAATAAGCCTATAAGACGAGAAGACCCTATGGAGC
TTTAAACAATCTTACATTTGCACCATCTTAACATTGAAT-CACAAGACCCTGCATAATGA
CTAGAAGTTTTAGGTTGGGGTGACCGCGGAGTAAAACCCACCCTCCACAATGAAAGAACC
T-ATCCCTAACTAAGATATAC---TCTATGTATCAAC-TTACTGACATCTATTGACCCAA
TATAATTGATCAACGAACCAAGTTACCCTAGGGATAACAGCGCAATCCATTTCAAGAGCC
CCTATCGCCAAATGGGTTTACGACCTCGATGTTGGATCAGGGTATCCGAGTGGTGCAGCC
ACTATCATTCGTAATAATTTTTATAGTAATACCTATTCTAATTGGGGATTTGGAAATTGA
TTATTCCCTAATAATTGGAGCACCTGATATAGCCTTCCCGAATAAATAACATAAGCTTCT
GACTCCTTCCCCCCTCATTCCTTTTATACTTGCCTCTGCCGGAATTGAAGCTGGGCGGAA
CGTGAACAGTTTACCCCCTAGCTGGCAATCTTGCCCACGCAGGCCTTCTGTTGATTTAAC
CATCTTTCTCTACACCTAGCTGGTGTTCCTCAATTCTTGGTGCAATTAACTTCATTACCA
CAACTCTAAATATAAAAGCACCCTCTATAACTCAATATCAAACACCTTTATTCGTATGAT
CCGTTTTAATCACTGCAGTTACTTCTTCTTTCTTTACCTGTGCTAGCAGCCTGGCCCATT
CACCACTGCTTCTACCAGACTCGAAACTCTAAACTCCTTTGATCCTGCGGAGGGGCCCGG
AGACTCCAATTTTCCATACCCAACATTTACCCCTTCTGATCTTTCCCGGG
>xingu_EH1275
GATTACTTGCCAAGCGCTTAAAACCCAAAGGACTTGACGGTACCCCATATCCACCTAGAG
GAGCCTGTCCTATAATCGATAACCCACGTTTAACCTCACCATTTTTAGTTATTCAACCTG
TATACCTCCGTCGTCAGCTTACCTCGTGAGCGCCAAATAGTGAGCATAATGTCTTCCCTC
AATACGTCAGGTCAAGGTGCAGTTAATGAAGCGGAAAGAGATGGGCTACACTTTCTATCT
TAGAACACACGGAAAACTATCATGAAACCTAGTTTGAAGGCGGATTTAGTAGTAAAAAGA
AATCAACATACTCATTTTAAATTGGCACTGGGGTGTGTACACACCGCCCGTCACCCTCTT
CAAG-CATTTT---CCAT-ATTAATCAACCTACAAAACACAGAAGAGGCAAGTCGTAACA
TGGTTCAACGGCCGCGGTATCCTAACCGTGCG-AAGGTAGCGTAATCACTTGTTCTCTAA
ATCAGGACTAGTATGAACGGCACTACGAAGGTTATACTGTCTCCTTTTTCTAATTAGTGA
ACTTAATCTTCCCGTGAAGAAGCGGGAATAAGCCTATAAGACGAGAAGACCCTATGGAGC
TTTAAACAATCTTACATTTGCACCATCTTAACATTGAAT-CACAAGACCCTGCATAATGA
CTAGAAGTTTTAGGTTGGGGTGACCGCGGAGTAAAACCCACCCTCCACAATGAAAGAACC
T-ATCCCTAACTAAGATATAC---TCTATGTATCAAC-TTACTGACATCTATTGACCCAA
TATAATTGATCAACGAACCAAGTTACCCTAGGGATAACAGCGCAATCCATTTCAAGAGCC
CCTATCGCCAAATGGGTTTACGACCTCGATGTTGGATCAGGGTATCCGAGTGGTGCAGCC
ACTATCATTCGTAATAATTTTTATAGTAATACCTATTCTAATTGGGGATTTGGAAATTGA
TTATTCCCTAATAATTGGAGCACCTGATATAGCCTTCCCGAATAAATAACATAAGCTTCT
GACTCCTTCCCCCCTCATTCCTTTTATACTTGCCTCTGCCGGAATTGAAGCTGGGCGGAA
CGTGAACAGTTTACCCCCTAGCTAGCAATCTTGCCCACGCAGGCCTTCTGTTGATTTAAC
CATCTTTCTCTACACCTAGCTGGTGTTCCTCAATTCTTGGTGCAATTAACTTCATTACCA
CAACTCTAAATATAAAAGCACCCTCTATAACTCAATATCAAACACCTTTATTCGTATGAT
CCGTTTTAATCACTGCAGTTACTTCTTCTTTCTTTACCTGTGCTAGCAGCCTGGCCCATT
CACCACTGCTTCTACCAGACTCGAAACTCTAAACTCCTTTGATCCTGCGGAGGGGCCCGG
AGACTCCAATTTTCCATACCCAACATTTACCCCTTCTGATCTTTCCCGGG
>xingu_EH1282
GATTACTTGCCAAGCGCTTAAAACCCAAAGGACTTGACGGTACCCCATATCCACCTAGAG
GAGCCTGTCCTATAATCGATAACCCACGTTTAACCTCACCATTTTTAGTTATTCAACCTG
TATACCTCCGTCGTCAGCTTACCTCGTGAGCGCCAAATAGTGAGCATAATGTCTTCCCTC
AATACGTCAGGTCAAGGTGCAGTTAATGAAGCGGAAAGAGATGGGCTACACTTTCTATCT
TAGAACACACGGAAAACTATCATGAAACCTAGTTTGAAGGCGGATTTAGTAGTAAAAAGA
AATCAACATACTCATTTTAAATTGGCACTGGGGTGTGTACACACCGCCCGTCACCCTCTT
CAAG-CATTTT---CCAT-ATTAATAAACCTACCAAACACAGAAGAGGCAAGTCGTAACA
TGGTTCAACGGCCGCGGTATCCTAACCGTGCG-AAGGTAGCGTAATCACTTGTTCTCTAA
ATCAGGACTAGTATGAACGGCACTACGAGGGTTATACTGTCTCCTTTTTCTAATTAGTGA
ACTTAATCTTCCCGTGAAGAAGCGGGAATAAGCCTATAAGACGAGAAGACCCTATGGAGC
TTTAAACAATCTTACATTTGCACCATCTTAACATTGAAT-CACAAGACCCTGCATAATGA
CTAGAAGTTTTAGGTTGGGGTGACCGCGGAGTAAAACCCACCCTCCACAATGAAAGAACC
T-ATCCCTAACTAAGATATAC---TCTATGTATCAAC-TTACTGACATCTATTGACCCAA
TATAATTGATCAACGAACCAAGTTACCCTAGGGATAACAGCGCAATCCATTTCAAGAGCC
CCTATCGCCAAATGGGTTTACGACCTCGATGTTGGATCAGGGTATCCGAGTGGTGCAGCC
ACTATCATTCGTAATAATTTTTATAGTAATACCTATTCTAATTGGGGATTTGGAAATTGA
TTATTCCCTAATAATTGGAGCACCTGATATAGCCTTCCCGAATAAATAACATAAGCTTCT
GACTCCTTCCCCCCTCATTCCTTTTATACTTGCCTCTGCCGGAATTGAAGCTGGGCGGAA
CGTGAACAGTTTACCCCCTAGCTAGCAATCTTGCCCACGCAGGCCTTCTGTTGATTTAAC
CATCTTTCTCTACACCTAGCTGGTGTTCCTCAATTCTTGGTGCAATTAACTTCATTACCA
CAACTCTAAATATAAAAGCACCCTCTATAACTCAATATCAAACACCTTTATTCGTATGAT
CCGTTTTAATCACTGCAGTTACTTCTTCTTTCTTTACCTGTGCTAGCAGCCTGGCCCATT
CACCACTGCTTCTACCAGACTCGAAACTCTAAACTCCTTTGATCCTGCGGAGGGGCCCGG
AGACTCCAATTTTCCATACCCAACATTTACCCCTTCTGATCTTTCCCGGG
>juruti_156
GATTACTTGCCAAGCGCTTAAAACCCAAAGGACTTGACGGTACCCCATATCCTTCTAGAG
GAGCCTGTCCTATAATCGATAACCCACGTTTAACCTCACCACTTTTAGTTATTCAACTTG
TATACCTCCGTCGTCAGCTTACCTCGTGAGCGCCTAATAGTGAGCACAATGTCTTACATC
AATACGTCAGGTCAAGGTGCAGTAAATGAAGCGGAAAGAGATGGGCTACACTTTCTATTT
TAGAACACACGGAAAACTATTATGAAACCTAGTTTGAAGGCGGATTTAGTAGTAAAAAGA
GATCAACATACTCATTTTAAATTGGCACTGGGGGGTGTACACACCGCCCGTCACCCTCTT
CAAG-CATTTTT--CTATTATTAATCAACCTACAAAATACAGAAGAGGCAAGTCGTAACA
TGGTTCAACGGCCGCGGTATCCTAACCGTGCG-AAGGTAGCGTAATCACTTGTTCTCCAA
ATCAGGACTAGTATGAACGGCACCACGAGGGTTACACTGTCTCCTTTTTCTAATTAGTGA
AATTAATCTTTCCGTGAAGAAGCGGGAATAAACCTATAAGACGAGAAGACCCTATGGAGC
TTTAAACAATCTTACATTTGCACTTTCTTCATGTTGAATCCTCTAGACCCTGCACAATGA
CTAGGAGTTTTAGGTTGGGGTGACCGCGGAGTAAAACTCATCCTCCACAATGAAAGAACC
T-TTCCTTAACTAAGATACAC---TCTAAGTATCAAC-ACACTAACATTTATAGCCCCAA
TAATATTGATCAACGAACCAAGTTACCCTAGGGATAACAGCGCAATCCATTTCAAGAGCC
CCTATCGCCAAATGGGTTTACGACCTCGATGTTGGATCAGGATATCCCAGTGGTGCAGCC
GCTATCATTCGTAATAATTTTTATAGTAATACCTATTCTAATTGGGGATTTGGAAATTGA
TTATTCCCTAATAATTGGAGCACCTGATATAGCCTTCCCAAATAAATAACATAGGCTTCT
GACTCCTTCCCCCCTCATTCCTTTTATACTTGCCTCTGCCGGAATTGAAGCTGGGCGGAA
CGTGAACAGTTTACCCCCTAGCTAGCAATCTTGCCCACACAGGCCTTCCGTTGATTTAAC
CATCTTTCTCTACACCTAGCTGGTGTTCCTCAATTCTAGGTGCAATTAACTTCATTACCA
CAACTCTAAATATAAAAGCACCCTCTATAACTCAATATCAAACACCTTTATTCGTGTGAT
CCGTTTTAATCACTGCAGTTACTTCTTCTTTCTTTACCTGTGCTAGCAGCCTGGCCCATT
CACCACTGCTTCTACCAGACTCGAAACTCTAAACTCCTTTGATCCTGCGGAGGGGCCCGG
AGGCTCCAATTTTCCATACCCAACATTTACCCCTTCTGATCTTTCCCGGG
>juruti_155
GATTACTTGCCAAGCGCTTAAAACCCAAAGGACTTGACGGTACCCCATATCCTTCTAGAG
GAGCCTGTCCTATAATCGATAACCCACGTTTAACCTCACCACTTTTAGTTATTCAACTTG
TATACCTCCGTCGTCAGCTTACCTCGTGAGCGCCTAATAGTGAGCACAATGTCTTACATC
AATACGTCAGGTCAAGGTGCAGTAAATGAAGCGGAAAGAGATGGGCTACACTTTCTATTT
TAGAACACACGGAAAACTATTATGAAACCTAGTTTGAAGGCGGATTTAGTAGTAAAAAGA
GATCAACATACTCATTTTAAATTGGCACTGGGGGGTGTACACACCGCCCGTCACCCTCTT
CAAG-CATTTTT--CTATTATTAATCAACCTACAAAATACAGAAGAGGCAAGTCGTAACA
TGGTTCAACGGCCGCGGTATCCTAACCGTGCG-AAGGTAGCGTAATCACTTGTTCTCCAA
ATCAGGACTAGTATGGACGGCACCACGAGGGTTACACTGTCTCCTTTTTCTAATTAGTGA
ACTTAATCTTTCCGTGAAGAAGCGGGAATAAACCTATAAGACGAGAAGACCCTATGGAGC
TTTAAACAATCTTACATTTGCACTTTCTTCATGTTGAATCCTCTAGACCCTGCATAATGA
CTAGAAGTTTTAGGTTGGGGTGACCGCGGAGTAAAACTCATCCTCCACAATGAAAGAACC
T-TTCCTTAACTAAGATACAC---TCTAAGTATCAAC-ACACTAACATTTATTGACCCAA
TAATTTTGATCAACGAACCAAGTTACCCTAGGGATAACAGCGCAATCCATTTCAAGAGCC
CCTATCGCCAAATGGGTTTACGACCTCGATATTGGATCAGGATATCCCAGTGGTGCAGCC
GCTATCATTCGTAATAATTTTTATAGTAATACCTATTCTAATTGGGGATTTGGAAATTGA
TTATTCCCTAATAATTGGAGCACCTGATATAGCCTTCCCAAATAAATAACATAGGCTTCT
GACTCCTTCCCCCCTCATTCCTTTTATACTTGCCTCTGCCGGAATTGAAGCTGGGCGGAA
CGTGAACAGTTTACCCCCTAGCTAGCAATCTTGCCCACACAGGCCTTCCGTTGATTTAAC
CATCTTTCTCTACACCTAGCTGGTGTTCCTCAATTCTAGGTGCAATTAACTTCATTACCA
CAACTCTAAATATAAAAGCACCCTCTATAACTCAATATCAAACACCTTTATTCGTGTGAT
CCGTTTTAATCACTGCAGTTACTTCTTCTTTCTTTACCTGTGCTAGCAGCCTGGCCCATT
CACCACTGCTTCTACCAGACTCGAAACTCTAAACTCCTTTGATCCTGCGGAGGGGCCCGG
AGGCTCCAATTTTCCATACCCAACATTTACCCCTTCTGATCTTTCCCGGG
>juruti_157
GATTACTTGCCAAGCGCTTAAAACCCAAAGGACTTGACGGTACCCCATATCCTTCTAGAG
GAGCCTGTCCTATAATCGATAACCCACGTTTAACCTCACCGCTTTTAGTTATTCAACTTG
TATACCTCCGTCGTCAGCTTACCTCGTGAGCGCCTAATAGTGAGCACAATGTCTTACATC
AATACGTCAGGTCAAGGTGCAGTAAATGAAGCGGAAAGAGATGGGCTACACTTTCTATTT
TAGAACACACGGAAAACTATTATGAAACCTAGTTTGAAGGCGGATTTAGTAGTAAAAAGA
GATCAACATACTCATTTTAAATTGGCACTGGGGGGTGTACACACCGCCCGTCACCCTCTT
CAAG-CATTTTT--CTATTATTAATCAACCTACAAAATACAGAAGAGGCAAGTCGTAACA
TGGTTCAACGGCCGCGGTATCCTAACCGTGCG-AAGGTAGCGTAATCACTTGTTCTCCAA
ATCAGGACTAGTATGAACGGCACCACGAGGGTTACACTGTCTCCTTTTTCTAATTAGTGA
AATTAATCTTTCCGTGAAGAAGCGGGAATAAACCTATAAGACGAGAAGACCCTATGGAGC
TTTAAACAATCTTACATTTGCACTTTCTTCATGTTGAATCCTCTAGACCCTGCACAATGA
CTAGGAGTTTTAGGTTGGGGTGACCGCGGAGTAAAACTCATCCTCCACAATGAAAGAACC
T-TTCCTTAACTAAGATACAC---TCTAAGTATCAAC-ACACTAACATTTATTGACCCAA
TAATATTGATCAACGAACCAAGTTACCCTAGGGATAACAGCGCAATCCATTTCAAGAGCC
CCTATCGCCAAATGGGTTTACGACCTCGATGTTGGATCAGGATATCCCAGTGGTGCAGCC
GCTATCATTCGTAATAATTTTTATGGTAATACCTATTCTAATTGGGGATTTGGAAATTGA
TTATTCCCTAATAATTGGAGCACCTGATATGGCCTTCCCGAATAAATAACATAAGCTTCT
GACTCCTTCCCCCCTCATTCCTTTTATACTTGCCTCTGCCGGAATTGAAGCTGGGCGGAA
CGTGAACAGTTTACCCCCTAGCTGGCAATCTTGCCCACGCAGGCCTTCCGTTGATTTAAC
CATCTTTCTCTACACCTAGCTGGTGTTCCTCAATTCTAGGTGCAATTAACTTCATTACCA
CAACTCTAAATATAAAAGCACCCTCTATAACTCAATATCAAACACCTTTATTTGAATGAT
CTGTCTTAATCACTGCAGTTACTTCTTCTTTCTTTACCTGTGCTAGCAGCCTGGCCCATT
CACCACTACTTCTACCAGACTCGAAACTCTAAACTCCTTTGATCCTGCGGAGGGGCCCGG
AGACTCCAATTTTCCATACCCAACATTTACCCCTTCTGATCTTTCCCGGG
>juruti_158
GATTACTTGCCAAGCGCTTAAAACCCAAAGGACTTGACGGTACCCCATATCCTTCTAGAG
GAGCCTGTCCTATAATCGATAACCCACGTTTAACCTCACCACTTTTAGTTATTCAACTTG
TATACCTCCGTCGTCAGCTTACCTCGTGAGCGCCTAATAGTGAGCACAATGTCTTTCATC
AATACGTCAGGTCAAGGTGCAGTAAATGAAGCGGAAAGAGATGGGCTACACTTTCTATTT
TAGAACACACGGAAAACTATTATGAAACCTAGTTTGAAGGCGGATTTAGTAGTAAAAAGA
GATCAACATACTCATTTTAAATTGGCACTGGGGGGTGTACACACCGCCCGTCACCCTCTT
CAAG-CATTTTT--CTATTATTAATCAACCTACAAAATACAGAAGAGGCAAGTCGTAACA
TGGTTCAACGGCCGCGGTATCCTAACCGTGCG-AAGGTAGCGTAATCACTTGTTCTCCAA
ATCAGGACTAGTATGAACGGCACCACGAGGGTTACACTGTCTCCTTTTTCTAATTAGTGA
AATTAATCTTTCCGTGAAGAAGCGGGAATAAACCTATAAGACGAGAAGACCCTATGGAGC
TTTAAACAATCTTACATTTGCACTTTCTTCATGTTGAATCCTCTAGACCCTGCTCAATGA
CTAGAAGTTTTAGGTTGGGGTGACCGCGGAGTAAAACTCATCCTCCACAATGAAAGAACC
T-TTCCTTAACTAAGATACAC---TCTAAGTATCAAC-ACACTAACATTTATAGCCCCAA
TAATATTGATCAACGAACCAAGTTACCCTAGGGATAACAGCGCAATCCATTTCAAGAGCC
CCTATCGCCAAATGGGTTTACGACCTCGATATTGGATCAGGATATCCCAGTGGTGCAGCC
GCTATCATTCGTAATAATTTTTATGGTAATACCTATTCTAATTGGGGATTTGGAAATTGA
TTATTCCCTAATAATTGGAGCACCTGATATGGCCTTCCCGAATAAATAACATAAGCTTCT
GACTCCTTCCCCCCTCATTCCTTTTATACTTGCCTCTGCCGGAATTGAAGCTGGGCGGAA
CGTGAACAGTTTACCCCCTAGCTGGCAATCTTGCCCACACAGGCCTTCCGTTGATTTAAC
CATCTTTCTCTACACCTAGCTGGTGTTCCTCAATTCTAGGTGCAATTAACTTCATTACCA
CAACTCTAAATATAAAAGCACCCTCTATAACTCAATATCAAACACCTTTATTTGCATGAT
CTGTCTTAATCACTGCAGTTACTTCTTCTTTCTTTACCTGTGCTAGCAGCCTGGCCCATT
CACCACTACTTCTACCAGACTCGAAACTCTAAACTCCTTTGATCCTGCGGAGGGGCCCGG
AGACTCCAATTTTCCATACCCAACATTTACCCCTTCTGATCTTTCCCGGG
>MTR12679Dbokermanni
GATTACTTGCCAAGCGCTTAAAACCCAAAGGACTTGACGGTACCCCATATCCTTCTAGAG
GAGCCTGTCCTATAATCGATAACCCACGTTTAACCTCACCACTTTTAGTTATTCAACTTG
TATACCTCCGTCGTCAGCTTACCTCGTGAGCGCCTAATAGTGAGCACAATGTCTTTCATC
AATACGTCAGGTCAAGGTGCAGTAAATGAAGCGGAAAGAGATGGGCTACACTTTCTATTT
TAGAACACACGGAAAACTATTATGAAACCTAGTTTGAAGGCGGATTTAGTAGTAAAAAGA
GATCAACATACTCATTTTAAATTGGCACTGGGGGGTGTACACACCGCCCGTCACCCTCTT
CAAG-CATTTTT--CTATTATTAATCAACCTACAAAATACAGAAGAGGCAAGTCGTAACA
TGGTTCAACGGCCGCGGTATCCTAACCGTGCG-AAGGTAGCGTAATCACTTGTTCTCTAA
ATCAGGACTAGTATGAACGGCATTACGAGGGTTATACTGTCTCCTTTTTCTAATTAGTGA
ACTTAATCTTTCCGTGAAGAAGCGGGAATAAACCTATAAGACGAGAAGACCCTATGGAGC
TTTAAACAATCTAGCATTTGCCCTTTCTTCATGTTGAATCCACTAGATCC--CATAATGA
CTAGAAGTTTTAGGTTGGGGTGACCGCGGAGTAAAACTCATCCTCCACAATGAAAGAGCC
T-ATTCTTAACTAAGATACAC---TCTAAGTATCAAC-TCACTGACATTTATTGACCCAA
TAAATTTGATCAACGAACCAAGTTACCCTAGGGATAACAGCGCAATCCATTTCAAGAGCC
CCTATCGCCAAATGGGTTTACGACCTCGATGTTGGATCAGGATATCCCAGTGGTGCAGCC
GCTAT-------------------------------------------------------
------------------------------------------------------------
------------------------------------------------------------
------------------------------------------------------------
------------------------------------------------------------
------------------------------------------------------------
------------------------------------------------------------
------------------------------------------------------------
--------------------------------------------------
>MTR13037Dbokermanni
GATTACTTGCCAAGCGCTTAAAACCCAAAGGACTTGACGGTACCCCATATCCTTCTAGAG
GAGCCTGTCCTATAATCGATAACCCACGTTTAACCTCACCACTTTTAGTTATTCAACTTG
TATACCTCCGTCGTCAGCTTACCTCGTGAGCGCCTAATAGTGAGCACAATGTCTTTCATC
AATACGTCAGGTCAAGGTGCAGTAAATGAAGCGGAAAGAGATGGGCTACACTTTCTATTT
TAGAACACACGGAAAACTATTATGAAACCTAGTTTGAAGGCGGATTTAGTAGTAAAAAGA
GATCAACATACTCATTTTAAATTGGCACTGGGGGGTGTACACACCGCCCGTCACCCTCTT
CAAG-CATTTTT--CTATTATTAATCAACCTACAAAATACAGAAGAGGCAAGTCGTAACA
TGGTTCAACGGCCGCGGTATCCTAACCGTGCG-AAGGTAGCGTAATCACTTGTTCTCTAA
ATCAGGACTAGTATGAACGGCATTACGAGGGTTATACTGTCTCCTTTTTCTAATTAGTGA
ACTTAATCTTTCCGTGAAGAAGCGGGAATAAACCTATAAGACGAGAAGACCCTATGGAGC
TTTAAACAATCTAGCATTTGCCCTTTCTTCATGTTGAATCCACTAGATCC--CATAATGA
CTAGAAGTTTTAGGTTGGGGTGACCGCGGAGTAAAACTCATCCTCCACAATGAAAGAACC
T-ATTCTTAACTAAGATACAC---TCTAAGTATCAAC-TCACTGACATTTATTGACCCAA
TAAATTTGATCAACGAACCAAGTTACCCTAGGGATAACAGCGCAATCCATTTCAAGAGCC
CCTATCGCCAAATGGGTTTACGACCTCGATGTTGGATCAGGATATCCCAGTGGTGCAGCC
GCTAT-------------------------------------------------------
------------------------------------------------------------
------------------------------------------------------------
------------------------------------------------------------
------------------------------------------------------------
------------------------------------------------------------
------------------------------------------------------------
------------------------------------------------------------
--------------------------------------------------
>MTR13036Dbokermanni
GATTACTTGCCAAGCGCTTAAAACCCAAAGGACTTGACGGTACCCCATATCCTTCTAGAG
GAGCCTGTCCTATAATCGATAACCCACGTTTAACCTCACCACTTTTAGTTATTCAACTTG
TATACCTCCGTCGTCAGCTTACCTCGTGAGCGCCTAATAGTGAGCACAATGTCTTTCATC
AATACGTCAGGTCAAGGTGCAGTAAATGAAGCGGAAAGAGATGGGCTACACTTTCTATTT
TAGAACACACGGAAAACTATTATGAAACCTAGTTTGAAGGCGGATTTAGTAGTAAAAAGA
GATCAACATACTCATTTTAAATTGGCACTGGGGGGTGTACACACCGCCCGTCACCCTCTT
CAAG-CATTTTT--CTATTATTAATCAACCTACAAAATACAGAAGAGGCAAGTCGTAACA
TGGTTCAACGGCCGCGGTATCCTAACCGTGCG-AAGGTAGCGTAATCACTTGTTCTCTAA
ATCAGGACTAGTATGAACGGCATTACGAGGGTTATACTGTCTCCTTTTTCTAATTAGTGA
ACTTAATCTTTCCGTGAAGAAGCGGGAATAAACCTATAAGACGAGAAGACCCTATGGAGC
TTTAAACAATCTAGCATTTGCCCTTTCTTCATGTTGAATCCACTAGATCC--CATAATGA
CTAGAAGTTTTAGGTTGGGGTGACCGCGGAGTAAAACTCATCCTCCACAATGAAAGAACC
T-ATTCTTAACTAAGATACAC---TCTAAGTATCAAC-TCACTGACATTTATTGACCCAA
TAAATTTGATCAACGAACCAAGTTACCCTAGGGATAACAGCGCAATCCATTTCAAGAGCC
CCTATCGCCAAATGGGTTTACGACCTCGATGTTGGATCAGGATATCCCAGTGGTGCAGCC
GCTAT-------------------------------------------------------
------------------------------------------------------------
------------------------------------------------------------
------------------------------------------------------------
------------------------------------------------------------
------------------------------------------------------------
------------------------------------------------------------
------------------------------------------------------------
--------------------------------------------------
>manaos_campus131
GATTACTTGCTAAGCGCTTAAAACCCAACGGACTTGACGGTACCCCATATCCATCTAGAG
GAGCCTGTTCTATAATCGATAACCCCCGCTTAACCTCACCATTTCTTGTAATTCAACTTG
TATACCTCCGTCGTCAGCTTACCTTATGAACGCCTAATAGTGAGCATAATGTCTTACAAC
AATACGTCAGGTCAAGGTGCAGTATATGAAACGGGAAGAGATGGGCTACACTCTCTATCT
TAGAGCATACGAAAAACTACCCTGAAACCTAGTTTAAAGGCGGATTTAGCAGTAAAAAGA
AATAATCACGCTCTTTTTAACTCGGCACTGGGGTGTGTACACACCGCCCGTCACCCTCTT
CAAA-TAAATTA--CTACAATAAATAAATTTACAAAACATAGAAGAGGCAAGTCGTAACA
TGTTTCAACGGCCGCGGTATCCTAACCGTGCG-AAGGTAGCGTAATCACTTGTTCTCTAA
ATCAGGACTAGTATGAACGGCACCACGAGGGTTACACTGTCTCCTTTTTCCAATTAGTGA
AATTAATTTTCCCGTGAAGAAGCGGGAATAAACCTATAAGACGAGAAGACCCTATGGAGC
TTTAAACAATCTAGCATTTGCATATCTTCA----TGAACTCTCTAGACCTTGCACAATGA
CTAGGAGTTTTAGGTTGGGGTGACCGCGGAGTAAAACTCATCCTCCATAATGAATGAATT
G-ATTCTTAACTAAGAAACAC---TCTAAGTATTAAT-ACACTAACATTTATTGACCCAA
TACAATTGATCAACGAACCAAGTTACCCTAGGGATAACAGCGCAATCCATTTCAAGAGCC
CCTATCGCCAAATGGGTTTACGACCTCGATGTTGGATCAGGACATCCCAGTGGTGCAGCC
ACTATCCTTTGTAATAATTTTTATGGTTATACCTATTCTAATTGGGGATTCGGAAATTGA
CTGTTCCTTAATAATTGGGGCACCTGATATGGCTTTCCCGAATAAACAATATAAGCTTTT
GACTTCTTCCCCCCTCATTTCTTCTCTCCTGGCTTCCGCCGGAATTGAAGCTGGGCGGAA
CGTGAACAGTTTACCCCTTAGCCAGAAATCTTGCTCACGCAGGCCTTCCGTTGATTTAAC
TATTTCTCCTTACACCTGGATGGTGTTCCTCAATTCTTGGCGCAATCAATTTTATTACCA
CAACCTTAAATATAAAAGCACCCTCTATAACTCAATATCAAACACCCCTATTTGTCTGAT
CTGTTTTAATTACTGCAGTTACTTCTTCTCTCTTTACCTGTCCTTGCAGCCTGGCCCATC
CACCACTACTATTACCAGACTCGAAACCCTAAACTCCTTTGATCCCGCGGAGGGGCCCGG
AGATCCCAATCTTCCGTACCCAACACTTACCCCTTTTGATTTTTGCCGGG
>manaos_fazenda198
GATTACTTGCTAAGCGCTTAAAACCCAACGGACTTGACGGTACCCCATATCCATCTAGAG
GAGCCTGTTCTATAATCGATAACCCCCGCTTAACCTCACCATTTCTTGTAATTCAACTTG
TATACCTCCGTCGTCAGCTTACCTTATGAACGCCTAATAGTGAGCATAATGTCTTACAAC
AATACGTCAGGTCAAGGTGCAGTATATGAAACGGGAAGAGATGGGCTACACTCTCTATCT
TAGAGCATACGAAAAACTACCCTGAAACCTAGTTTAAAGGCGGATTTAGCAGTAAAAAGA
AATAATCACGCTCTTTTTAACTCGGCACTGGGGTGTGTACACACCGCCCGTCACCCTCTT
CAAA-TAAATTA--CTACAATAAATAAATTTACAAAACATAGAAGAGGCAAGTCGTAACA
TGTTTCAACGGCCGCGGTATCCTAACCGTGCG-AAGGTAGCGTAATCACTTGTTCTCTAA
ATCAGGACTAGTATGAACGGCACCACGAGGGTTACACTGTCTCCTTTTTCCAATTAGTGA
AATTAATTTTCCCGTGAAGAAGCGGGAATAAACCTATAAGACGAGAAGACCCTATGGAGC
TTTAAACAATCTAGCATTTGCATATCTTCA----TGAACTCTCTAGACCTTGCACAATGA
CTAGGAGTTTTAGGTTGGGGTGACCACGGAGTAAAACTCATCCTCCATAATGAATGAATT
G-ATTCTTAACTAAGAAACAC---TCTAAGTATTAAT-ACACTAACATTTATTGACCCAA
TACAATTGATCAACGAACCAAGTTACCCTAGGGATAACAGCGCAATCCATTTCAAGAGCC
CCTATCGCCAAATGGGTTTACGACCTCGATGTTGGATCAGGACATCCCAGTGGTGCAGCC
ACTATCCTTTGTAATAATTTTTATGGTTATACCTATTCTAATTGGGGATTCGGAAATTGA
CTGTTCCTTAATAATTGGGGCACCTGATATGGCTTTCCCGAATAAACAATATAAGCTTTT
GACTTCTTCCCCCCTCATTTCTTCTCTCCTGGCTTCCGCCGGAATTGAAGCTGGGCGGAA
CGTGAACAGTTTACCCCTTAGCCAGAAATCTTGCTCACGCAGGCCTTCCGTTGATTTAAC
TATTTCTCCTTACACCTGGATGGTGTTCCTCAATTCTTGGCGCAATCAATTTTATTACCA
CAACCTTAAATATAAAAGCACCCTCTATAACTCAATATCAAACACCCCTATTTGTCTGAT
CTGTTTTAATTACTGCAGTTACTTCTTCTCTCTTTACCTGTCCTTGCAGCCTGGCCCATC
CACCACTACTATTACCAGACTCGAAACCCTAAACTCCTTTGATCCCGCGGAGGGGCCCGG
AGATCCCAATCTTCCGTACCCAACACTTACCCCTTTTGATTTTTGCCGGG
>manaos_fazenda239
GATTACTTGCTAAGCGCTTAAAACCCAACGGACTTGACGGTACCCCATATCCATCTAGAG
GAGCCTGTTCTATAATCGATAACCCCCGCTTAACCTCACCATTTCTTGTAATTCAACTTG
TATACCTCCGTCGTCAGCTTACCTTATGAACGCCTAATAGTGAGCATAATGTCTTACAAC
AATACGTCAGGTCAAGGTGCAGTATATGAAACGGGAAGAGATGGGCTACACTCTCTATCT
TAGAGCATACGAAAAACTACCCTGAAACCTAGTTTAAAGGCGGATTTAGCAGTAAAAAGA
AATAATCACGCTCTTTTTAACTCGGCACTGGGGTGTGTACACACCGCCCGTCACCCTCTT
CAAA-TAAATTA--CTACAATAAATAAATTTACAAAACATAGAAGAGGCAAGTCGTAACA
TGTTTCAACGGCCGCGGTATCCTAACCGTGCG-AAGGTAGCGTAATCACTTGTTCTCTAA
ATCAGGACTAGTATGAACGGCACCACGAGGGTTACACTGTCTCCTTTTTCCAATTAGTGA
AATTAATTTTCCCGTGAAGAAGCGGGAATAAACCTATAAGACGAGAAGACCCTATGGAGC
TTTAAACAATCTAGCATTTGCATATCTTCA----TGAACTCTCTAGACCTTGCACAATGA
CTAGGAGTTTTAGGTTGGGGTGACCGCGGAGTAAAACTCATCCTCCATAATGAATGAATT
G-ATTCTTAACTAAGAAACAC---TCTAAGTATTAAT-ACACTAACATTTATTGACCCAA
TACAATTGATCAACGAACCAAGTTACCCTAGGGATAACAGCGCAATCCATTTCAAGAGCC
CCTATCGCCAAATGGGTTTACGACCTCGATGTTGGATCAGGACATCCCAGTGGTGCAGCC
ACTATCCTTTGTAATAATTTTTATGGTTATACCTATTCTAATTGGGGATTCGGAAATTGA
CTGTTCCTTAATAATTGGGGCACCTGATATGGCTTTCCCGAATAAACAATATAAGCTTTT
GACTTCTTCCCCCCTCATTTCTTCTCTCCTGGCTTCCGCCGGAATTGAAGCTGGGCGGAA
CGTGAACAGTTTACCCCTTAGCCAGAAATCTTGCTCACGCAGGCCTTCCGTTGATTTAAC
TATTTCTCCTTACACCTGGATGGTGTTCCTCAATTCTTGGCGCAATCAATTTTATTACCA
CAACCTTAAATATAAAAGCACCCTCTATAACTCAATATCAAACACCCCTATTTGTCTGAT
CTGTTTTAATTACTGCAGTTACTTCTTCTCTCTTTACCTGTCCTTGCAGCCTGGCCCATC
CACCACTACTATTACCAGACTCGAAACCCTAAACTCCTTTGATCCCGCGGAGGGGCCCGG
AGATCCCAATCTTCCGTACCCAACACTTACCCCTTTTGATTTTTGCCGGG
>manaos_fazenda253
GATTACTTGCTAAGCGCTTAAAACCCAACGGACTTGACGGTACCCCATATCCATCTAGAG
GAGCCTGTTCTATAATCGATAACCCCCGCTTAACCTCACCATTTCTTGTAATTCAACTTG
TATACCTCCGTCGTCAGCTTACCTTATGAACGCCTAATAGTGAGCATAATGTCTTACAAC
AATACGTCAGGTCAAGGTGCAGTATATGAAACGGGAAGAGATGGGCTACACTCTCTATCT
TAGAGCATACGAAAAACTACCCTGAAACCTAGTTTAAAGGCGGATTTAGCAGTAAAAAGA
AATAATCACGCTCTTTTTAACTCGGCACTGGGGTGTGTACACACCGCCCGTCACCCTCTT
CAAA-TAAATTA--CTACAATAAATAAATTTACAAAACATAGAAGAGGCAAGTCGTAACA
TGTTTCAACGGCCGCGGTATCCTAACCGTGCG-AAGGTAGCGTAATCACTTGTTCTCTAA
ATCAGGACTAGTATGAACGGCACCACGAGGGTTACACTGTCTCCTTTTTCCAATTAGTGA
AATTAATTTTCCCGTGAAGAAGCGGGAATAAACCTATAAGACGAGAAGACCCTATGGAGC
TTTAAACAATCTAGCATTTGCATATCTTCA----TGAACTCTCTAGACCTTGCACAATGA
CTAGGAGTTTTAGGTTGGGGTGACCGCGGAGTAAAACTCATCCTCCATAATGAATGAATT
G-ATTCTTAACTAAGAAACAC---TCTAAGTATTAAT-ACACTAACATTTATTGACCCAA
TACAATTGATCAACGAACCAAGTTACCCTAGGGATAACAGCGCAATCCATTTCAAGAGCC
CCTATCGCCAAATGGGTTTACGACCTCGATGTTGGATCAGGACATCCCAGTGGTGCAGCC
ACTATCCTTTGTAATAATTTTTATGGTTATACCTATTCTAATTGGGGATTCGGAAATTGA
CTGTTCCTTAATAATTGGGGCACCTGATATGGCTTTCCCGAATAAACAATATAAGCTTTT
GACTTCTTCCCCCCTCATTTCTTCTCTCCTGGCTTCCGCCGGAATTGAAGCTGGGCGGAA
CGTGAACAGTTTACCCCTTAGCCGGAAATCTTGCTCACGCAGGCCTTCCGTTGATTTAAC
TATTTCTCCTTACACCTGGATGGTGTTCCTCAATTCTTGGCGCAATCAATTTTATTACCA
CAACCTTAAATATAAAAGCACCCTCTATAACTCAATATCAAACACCCCTATTTGTCTGAT
CTGTTTTAATTACTGCAGTTACTTCTTCTCTCTTTACCTGTCCTTGCAGCCTGGCCCATC
CACCACTACTATTACCAGACTCGAAACCCTAAACTCCTTTGATCCCGCGGAGGGGCCCGG
AGATCCCAATCTTCCGTACCCAACACTTACCCCTTTTGATTTTTGCCGGG
>manaos_fazenda34
GATTACTTGCTAAGCGCTTAAAACCCAACGGACTTGACGGTACCCCATATCCATCTAGAG
GAGCCTGTTCTATAATCGATAACCCCCGCTTAACCTCACCATTTCTTGTAATTCAACTTG
TATACCTCCGTCGTCAGCTTACCTTATGAACGCCTAATAGTGAGCATAATGTCTTACAAC
AATACGTCAGGTCAAGGTGCAGTATATGAAACGGGAAGAGATGGGCTACACTCTCTATCT
TAGAGCATACGAAAAACTACCCTGAAACCTAGTTTAAAGGCGGATTTAGCAGTAAAAAGA
AATAATCACGCTCTTTTTAACTCGGCACTGGGGTGTGTACACACCGCCCGTCACCCTCTT
CAAA-TAAATTA--CTACAATAAATAAATTTACAAAACATAGAAGAGGCAAGTCGTAACA
TGTTTCAACGGCCGCGGTATCCTAACCGTGCG-AAGGTAGCGTAATCACTTGTTCTCTAA
ATCAGGACTAGTATGAACGGCACCACGAGGGTTACACTGTCTCCTTTTTCCAATTAGTGA
AATTAATTTTCCCGTGAAGAAGCGGGAATAAACCTATAAGACGAGAAGACCCTATGGAGC
TTTAAACAATCTAGCATTTGCATATCTTCA----TGAACTCTCTAGACCTTGCACAATGA
CTAGGAGTTTTAGGTTGGGGTGACCACGGAGTAAAACTCATCCTCCATAATGAATGAATT
G-ATTCTTAACTAAGAAACAC---TCTAAGTATTAAT-ACACTAACATTTATTGACCCAA
TACAATTGATCAACGAACCAAGTTACCCTAGGGATAACAGCGCAATCCATTTCAAGAGCC
CCTATCGCCAAATGGGTTTACGACCTCGATGTTGGATCAGGACATCCCAGTGGTGCAGCC
ACTATCCTTTGTAATAATTTTTATGGTTATACCTATTCTAATTGGGGATTCGGAAATTGA
CTGTTCCTTAATAATTGGGGCACCTGATATGGCTTTCCCGAATAAACAATATAAGCTTTT
GACTTCTTCCCCCCTCATTTCTTCTCTCCTGGCTTCCGCCGGAATTGAAGCTGGGCGGAA
CGTGAACAGTTTACCCCTTAGCCAGAAATCTTGCTCACGCAGGCCTTCCGTTGATTTAAC
TATTTCTCCTTACACCTGGATGGTGTTCCTCAATTCTTGGCGCAATCAATTTTATTACCA
CAACCTTAAATATAAAAGCACCCTCTATAACTCAATATCAAACACCCCTATTTGTCTGAT
CTGTTTTAATTACTGCAGTTACTTCTTCTCTCTTTACCTGTCCTTGCAGCCTGGCCCATC
CACCACTACTATTACCAGACTCGAAACCCTAAACTCCTTTGATCCCGCGGAGGGGCCCGG
AGATCCCAATCTTCCGTACCCAACACTTACCCCTTTTGATTTTTGCCGGG
>manaos_fazenda45
GATTACTTGCTAAGCGCTTAAAACCCAACGGACTTGACGGTACCCCATATCCATCTAGAG
GAGCCTGTTCTATAATCGATAACCCCCGCTTAACCTCACCATTTCTTGTAATTCAACTTG
TATACCTCCGTCGTCAGCTTACCTTATGAACGCCTAATAGTGAGCATAATGTCTTACAAC
AATACGTCAGGTCAAGGTGCAGTATATGAAACGGGAAGAGATGGGCTACACTCTCTATCT
TAGAGCATACGAAAAACTACCCTGAAACCTAGTTTAAAGGCGGATTTAGCAGTAAAAAGA
AATAATCACGCTCTTTTTAACTCGGCACTGGGGTGTGTACACACCGCCCGTCACCCTCTT
CAAA-TAAATTA--CTACAATAAATAAATTTACAAAACATAGAAGAGGCAAGTCGTAACA
TGTTTCAACGGCCGCGGTATCCTAACCGTGCG-AAGGTAGCGTAATCACTTGTTCTCTAA
ATCAGGACTAGTATGAACGGCACCACGAGGGTTACACTGTCTCCTTTTTCCAATTAGTGA
AATTAATTTTCCCGTGAAGAAGCGGGAATAAACCTATAAGACGAGAAGACCCTATGGAGC
TTTAAACAATCTAGCATTTGCATATCTTCA----TGAACTCTCTAGACCTTGCACAATGA
CTAGGAGTTTTAGGTTGGGGTGACCACGGAGTAAAACTCATCCTCCATAATGAATGAATT
G-ATTCTTAACTAAGAAACAC---TCTAAGTATTAAT-ACACTAACATTTATTGACCCAA
TACAATTGATCAACGAACCAAGTTACCCTAGGGATAACAGCGCAATCCATTTCAAGAGCC
CCTATCGCCAAATGGGTTTACGACCTCGATGTTGGATCAGGACATCCCAGTGGTGCAGCC
ACTATCCTTTGTAATAATTTTTATGGTTATACCTATTCTAATTGGGGATTCGGAAATTGA
CTGTTCCTTAATAATTGGGGCACCTGATATGGCTTTCCCGAATAAACAATATAAGCTTTT
GACTTCTTCCCCCCTCATTTCTTCTCTCCTGGCTTCCGCCGGAATTGAAGCTGGGCGGAA
CGTGAACAGTTTACCCCTTAGCCAGAAATCTTGCTCACACAGGCCTTCCGTTGATTTAAC
TATTTCTCCTTACACCTGGATGGTGTTCCTCAATTCTTGGCGCAATCAATTTTATTACCA
CAACCTTAAATATAAAAGCACCCTCTATAACTCAATATCAAACACCCCTATTTGTCTGAT
CTGTTTTAATTACTGCAGTTACTTCTTCTCTCTTTACCTGTCCTTGCAGCCTGGCCCATC
CACCACTACTATTACCAGACTCGAAACCCTAAACTCCTTTGATCCCGCGGAGGGGCCCGG
AGATCCCAATCTTCCGTACCCAACACTTACCCCTTTTGATTTTTGCCGGG
>manaos_fazenda50
GATTACTTGCTAAGCGCTTAAAACCCAACGGACTTGACGGTACCCCATATCCATCTAGAG
GAGCCTGTTCTATAATCGATAACCCCCGCTTAACCTCACCATTTCTTGTAATTCAACTTG
TATACCTCCGTCGTCAGCTTACCTTATGAACGCCTAATAGTGAGCATAATGTCTTACAAC
AATACGTCAGGTCAAGGTGCAGTATATGAAACGGGAAGAGATGGGCTACACTCTCTATCT
TAGAGCATACGAAAAACTACCCTGAAACCTAGTTTAAAGGCGGATTTAGCAGTAAAAAGA
AATAATCACGCTCTTTTTAACTCGGCACTGGGGTGTGTACACACCGCCCGTCACCCTCTT
CAAA-TAAATTA--CTACAATAAATAAATTTACAAAACATAGAAGAGGCAAGTCGTAACA
TGTTTCAACGGCCGCGGTATCCTAACCGTGCG-AAGGTAGCGTAATCACTTGTTCTCTAA
ATCAGGACTAGTATGAACGGCACCACGAGGGTTACACTGTCTCCTTTTTCCAATTAGTGA
AATTAATTTTCCCGTGAAGAAGCGGGAATAAACCTATAAGACGAGAAGACCCTATGGAGC
TTTAAACAATCTAGCATTTGCATATCTTCA----TGAACTCTCTAGACCTTGCACAATGA
CTAGGAGTTTTAGGTTGGGGTGACCACGGAGTAAAACTCATCCTCCATAATGAATGAATT
G-ATTCTTAACTAAGAAACAC---TCTAAGTATTAAT-ACACTAACATTTATTGACCCAA
TACAATTGATCAACGAACCAAGTTACCCTAGGGATAACAGCGCAATCCATTTCAAGAGCC
CCTATCGCCAAATGGGTTTACGACCTCGATGTTGGATCAGGACATCCCAGTGGTGCAGCC
ACTATCCTTTGTAATAATTTTTATGGTTATACCTATTCTAATTGGGGATTCGGAAATTGA
CTGTTCCTTAATAATTGGGGCACCTGATATGGCTTTCCCGAATAAACAATATAAGCTTTT
GACTTCTTCCCCCCTCATTTCTTCTCTCCTGGCTTCCGCCGGAATTGAAGCTGGGCGGAA
CGTGAACAGTTTACCCCTTAGCCGGAAATCTTGCTCACGCAGGCCTTCCGTTGATTTAAC
TATTTCTCCTTACACCTGGATGGTGTTCCTCAATTCTTGGCGCAATCAATTTTATTACCA
CAACCTTAAATATAAAAGCACCCTCTATAACTCAATATCAAACACCCCTATTTGTCTGAT
CTGTTTTAATTACTGCAGTTACTTCTTCTCTCTTTACCTGTCCTTGCAGCCTGGCCCATC
CACCACTACTATTACCAGACTCGAAACCCTAAACTCCTTTGATCCCGCGGAGGGGCCCGG
AGATCCCAATCTTCCGTACCCAACACTTACCCCTTTTGATTTTTGCCGGG
>manaos_fazenda51
GATTACTTGCTAAGCGCTTAAAACCCAACGGACTTGACGGTACCCCATATCCATCTAGAG
GAGCCTGTTCTATAATCGATAACCCCCGCTTAACCTCACCATTTCTTGTAATTCAACTTG
TATACCTCCGTCGTCAGCTTACCTTATGAACGCCTAATAGTGAGCATAATGTCTTACAAC
AATACGTCAGGTCAAGGTGCAGTATATGAAACGGGAAGAGATGGGCTACACTCTCTATCT
TAGAGCATACGAAAAACTACCCTGAAACCTAGTTTAAAGGCGGATTTAGCAGTAAAAAGA
AATAATCACGCTCTTTTTAACTCGGCACTGGGGTGTGTACACACCGCCCGTCACCCTCTT
CAAA-TAAATTA--CTACAATAAATAAATTTACAAAACATAGAAGAGGCAAGTCGTAACA
TGTTTCAACGGCCGCGGTATCCTAACCGTGCG-AAGGTAGCGTAATCACTTGTTCTCTAA
ATCAGGACTAGTATGAACGGCACCACGAGGGTTACACTGTCTCCTTTTTCCAATTAGTGA
AATTAATTTTCCCGTGAAGAAGCGGGAATAAACCTATAAGACGAGAAGACCCTATGGAGC
TTTAAACAATCTAGCATTTGCATATCTTCA----TGAACTCTCTAGACCTTGCACAATGA
CTAGGAGTTTTAGGTTGGGGTGACCACGGAGTAAAACTCATCCTCCATAATGAATGAATT
G-ATTCTTAACTAAGAAACAC---TCTAAGTATTAAT-ACACTAACATTTATTGACCCAA
TACAATTGATCAACGAACCAAGTTACCCTAGGGATAACAGCGCAATCCATTTCAAGAGCC
CCTATCGCCAAATGGGTTTACGACCTCGATGTTGGATCAGGACATCCCAGTGGTGCAGCC
ACTATCCTTTGTAATAATTTTTATGGTTATACCTATTCTAATTGGGGATTCGGAAATTGA
CTGTTCCTTAATAATTGGGGCACCTGATATGGCTTTCCCGAATAAACAATATAAGCTTTT
GACTTCTTCCCCCCTCATTTCTTCTCTCCTGGCTTCCGCCGGAATTGAAGCTGGGCGGAA
CGTGAACAGTTTACCCCTTAGCCAGAAATCTTGCTCACGCAGGCCTTCCGTTGATTTAAC
TATTTCTCCTTACACCTGGATGGTGTTCCTCAATTCTTGGCGCAATCAATTTTATTACCA
CAACCTTAAATATAAAAGCACCCTCTATAACTCAATATCAAACACCCCTATTTGTCTGAT
CTGTTTTAATTACTGCAGTTACTTCTTCTCTCTTTACCTGTCCTTGCAGCCTGGCCCATC
CACCACTACTATTACCAGACTCGAAACCCTAAACTCCTTTGATCCCGCGGAGGGGCCCGG
AGATCCCAATCTTCCGTACCCAACACTTACCCCTTTTGATTTTTGCCGGG
>manaos_jari75
GATTACTTGCTAAGCGCTTAAAACCCAACGGACTTGACGGTACCCCATATCCATCTAGAG
GAGCCTGTTCTATAATCGATAACCCCCGCTTAACCTCACCATTTCTTGTAATTCAACTTG
TATACCTCCGTCGTCAGCTTACCTTATGAACGCCTAATAGTGAGCATAATGTCTTACAAC
AATACGTCAGGTCAAGGTGCAGTATATGAAACGGGAAGAGATGGGCTACACTCTCTATCT
TAGAGCATACGAAAAACTACCCTGAAACCTAGTTTAAAGGCGGATTTAGCAGTAAAAAGA
AATAATCACGCTCTTTTTAACTCGGCACTGGGGTGTGTACACACCGCCCGTCACCCTCTT
CAAA-TAAATTA--CTACAATAAATAAATTTACAAAACATAGAAGAGGCAAGTCGTAACA
TGTTTCAACGGCCGCGGTATCCTAACCGTGCG-AAGGTAGCGTAATCACTTGTTCTCTAA
ATCAGGACTAGTATGAACGGCACCACGAGGGTTACACTGTCTCCTTTTTCCAATTAGTGA
AATTAATTTTCCCGTGAAGAAGCGGGAATAAACCTATAAGACGAGAAGACCCTATGGAGC
TTTAAACAATCTAGCATTTGCATATCTTCA----TGAACTCTCTAGACCTTGCACAATGA
CTAGGAGTTTTAGGTTGGGGTGACCACGGAGTAAAACTCATCCTCCATAATGAATGAATT
G-ATTCTTAACTAAGAAACAC---TCTAAGTATTAAT-ACACTAACATTTATTGACCCAA
TACAATTGATCAACGAACCAAGTTACCCTAGGGATAACAGCGCAATCCATTTCAAGAGCC
CCTATCGCCAAATGGGTTTACGACCTCGATGTTGGATCAGGACATCCCAGTGGTGCAGCC
ACTATCCTTTGTAATAATTTTTATGGTTATACCTATTCTAATTGGGGATTCGGAAATTGA
CTGTTCCTTAATAATTGGGGCACCTGATATGGCTTTCCCGAATAAACAATATAAGCTTTT
GACTTCTTCCCCCCTCATTTCTTCTCTCCTGGCTTCCGCCGGAATTGAAGCTGGGCGGAA
CGTGAACAGTTTACCCCTTAGCCAGAAATCTTGCTCACGCAGGCCTTCCGTTGATTTAAC
TATTTCTCCTTACACCTGGATGGTGTTCCTCAATTCTTGGCGCAATCAATTTTATTACCA
CAACCTTAAATATAAAAGCACCCTCTATAACTCAATATCAAACACCCCTATTTGTCTGAT
CTGTTTTAATTACTGCAGTTACTTCTTCTCTCTTTACCTGTCCTTGCAGCCTGGCCCATC
CACCACTACTATTACCAGACTCGAAACCCTAAACTCCTTTGATCCCGCGGAGGGGCCCGG
AGATCCCAATCTTCCGTACCCAACACTTACCCCTTTTGATTTTTGCCGGG
>manaos_jari81
GATTACTTGCTAAGCGCTTAAAACCCAACGGACTTGACGGTACCCCATATCCATCTAGAG
GAGCCTGTTCTATAATCGATAACCCCCGCTTAACCTCACCATTTCTTGTAATTCAACTTG
TATACCTCCGTCGTCAGCTTACCTTATGAACGCCTAATAGTGAGCATAATGTCTTACAAC
AATACGTCAGGTCAAGGTGCAGTATATGAAACGGGAAGAGATGGGCTACACTCTCTATCT
TAGAGCATACGAAAAACTACCCTGAAACCTAGTTTAAAGGCGGATTTAGCAGTAAAAAGA
AATAATCACGCTCTTTTTAACTCGGCACTGGGGTGTGTACACACCGCCCGTCACCCTCTT
CAAA-TAAATTA--CTACAATAAATAAATTTACAAAACATAGAAGAGGCAAGTCGTAACA
TGTTTCAACGGCCGCGGTATCCTAACCGTGCG-AAGGTAGCGTAATCACTTGTTCTCTAA
ATCAGGACTAGTATGAACGGCACCACGAGGGTTACACTGTCTCCTTTTTCCAATTAGTGA
AATTAATTTTCCCGTGAAGAAGCGGGAATAAACCTATAAGACGAGAAGACCCTATGGAGC
TTTAAACAATCTAGCATTTGCATATCTTCA----TGAACTCTCTAGACCTTGCACAATGA
CTAGGAGTTTTAGGTTGGGGTGACCACGGAGTAAAACTCATCCTCCATAATGAATGAATT
G-ATTCTTAACTAAGAAACAC---TCTAAGTATTAAT-ACACTAACATTTATTGACCCAA
TACAATTGATCAACGAACCAAGTTACCCTAGGGATAACAGCGCAATCCATTTCAAGAGCC
CCTATCGCCAAATGGGTTTACGACCTCGATGTTGGATCAGGACATCCCAGTGGTGCAGCC
ACTATCCTTTGTAATAATTTTTATGGTTATACCTATTCTAATTGGGGATTCGGAAATTGA
CTGTTCCTTAATAATTGGGGCACCTGATATGGCTTTCCCGAATAAACAATATAAGCTTTT
GACTTCTTCCCCCCTCATTTCTTCTCTCCTGGCTTCCGCCGGAATTGAAGCTGGGCGGAA
CGTGAACAGTTTACCCCTTAGCCAGAAATCTTGCTCACGCAGGCCTTCCGTTGATTTAAC
TATTTCTCCTTACACCTGGATGGTGTTCCTCAATTCTTGGCGCAATCAATTTTATTACCA
CAACCTTAAATATAAAAGCACCCTCTATAACTCAATATCAAACACCCCTATTTGTCTGAT
CTGTTTTAATTACTGCAGTTACTTCTTCTCTCTTTACCTGTCCTTGCAGCCTGGCCCATC
CACCACTACTATTACCAGACTCGAAACCCTAAACTCCTTTGATCCCGCGGAGGGGCCCGG
AGATCCCAATCTTCCGTACCCAACACTTACCCCTTTTGATTTTTGCCGGG
>manaos_jari88
GATTACTTGCTAAGCGCTTAAAACCCAACGGACTTGACGGTACCCCATATCCATCTAGAG
GAGCCTGTTCTATAATCGATAACCCCCGCTTAACCTCACCATTTCTTGTAATTCAACTTG
TATACCTCCGTCGTCAGCTTACCTTATGAACGCCTAATAGTGAGCATAATGTCTTACAAC
AATACGTCAGGTCAAGGTGCAGTATATGAAACGGGAAGAGATGGGCTACACTCTCTATCT
TAGAGCATACGAAAAACTACCCTGAAACCTAGTTTAAAGGCGGATTTAGCAGTAAAAAGA
AATAATCACGCTCTTTTTAACTCGGCACTGGGGTGTGTACACACCGCCCGTCACCCTCTT
CAAA-TAAATTA--CTACAATAAATAAATTTACAAAACATAGAAGAGGCAAGTCGTAACA
TGTTTCAACGGCCGCGGTATCCTAACCGTGCG-AAGGTAGCGTAATCACTTGTTCTCTAA
ATCAGGACTAGTATGAACGGCACCACGAGGGTTACACTGTCTCCTTTTTCCAATTAGTGA
AATTAATTTTCCCGTGAAGAAGCGGGAATAAACCTATAAGACGAGAAGACCCTATGGAGC
TTTAAACAATCTAGCATTTGCATATCTTCA----TGAACTCTCTAGACCTTGCACAATGA
CTAGGAGTTTTAGGTTGGGGTGACCACGGAGTAAAACTCATCCTCCATAATGAATGAATT
G-ATTCTTAACTAAGAAACAC---TCTAAGTATTAAT-ACACTAACATTTATTGACCCAA
TACAATTGATCAACGAACCAAGTTACCCTAGGGATAACAGCGCAATCCATTTCAAGAGCC
CCTATCGCCAAATGGGTTTACGACCTCGATGTTGGATCAGGACATCCCAGTGGTGCAGCC
ACTATCCTTTGTAATAATTTTTATGGTTATACCTATTCTAATTGGGGATTCGGAAATTGA
CTGTTCCTTAATAATTGGGGCACCTGATATGGCTTTCCCGAATAAACAATATAAGCTTTT
GACTTCTTCCCCCCTCATTTCTTCTCTCCTGGCTTCCGCCGGAATTGAAGCTGGGCGGAA
CGTGAACAGTTTACCCCTTAGCCAGAAATCTTGCTCACGCAGGCCTTCCGTTGATTTAAC
TATTTCTCCTTACACCTGGATGGTGTTCCTCAATTCTTGGCGCAATCAATTTTATTACCA
CAACCTTAAATATAAAAGCACCCTCTATAACTCAATATCAAACACCCCTATTTGTCTGAT
CTGTTTTAATTACTGCAGTTACTTCTTCTCTCTTTACCTGTCCTTGCAGCCTGGCCCATC
CACCACTACTATTACCAGACTCGAAACCCTAAACTCCTTTGATCCCGCGGAGGGGCCCGG
AGATCCCAATCTTCCGTACCCAACACTTACCCCTTTTGATTTTTGCCGGG
>manaos_tabca324
GATTACTTGCTAAGCGCTTAAAACCCAACGGACTTGACGGTACCCCATATCCATCTAGAG
GAGCCTGTTCTATAATCGATAACCCCCGCTTAACCTCACCATTTCTTGTAATTCAACTTG
TATACCTCCGTCGTCAGCTTACCTTATGAACGCCTAATAGTGAGCATAATGTCTTACAAC
AATACGTCAGGTCAAGGTGCAGTATATGAAACGGGAAGAGATGGGCTACACTCTCTATCT
TAGAGCATACGAAAAACTACCCTGAAACCTAGTTTAAAGGCGGATTTAGCAGTAAAAAGA
AATAATCACGCTCTTTTTAACTCGGCACTGGGGTGTGTACACACCGCCCGTCACCCTCTT
CAAA-TAAATTA--CTACAATAAATAAATTTACAAAACATAGAAGAGGCAAGTCGTAACA
TGTTTCAACGGCCGCGGTATCCTAACCGTGCG-AAGGTAGCGTAATCACTTGTTCTCTAA
ATCAGGACTAGTATGAACGGCACCACGAGGGTTACACTGTCTCCTTTTTCCAATTAGTGA
AATTAATTTTCCCGTGAAGAAGCGGGAATAAACCTATAAGACGAGAAGACCCTATGGAGC
TTTAAACAATCTAGCATTTGCATATCTTCA----TGAACTCTCTAGACCTTGCACAATGA
CTAGGAGTTTTAGGTTGGGGTGACCACGGAGTAAAACTCATCCTCCATAATGAATGAATT
G-ATTCTTAACTAAGAAACAC---TCTAAGTATTAAT-ACACTAACATTTATTGACCCAA
TACAATTGATCAACGAACCAAGTTACCCTAGGGATAACAGCGCAATCCATTTCAAGAGCC
CCTATCGCCAAATGGGTTTACGACCTCGATGTTGGATCAGGACATCCCAGTGGTGCAGCC
ACTATCCTTTGTAATAATTTTTATGGTTATACCTATTCTAATTGGGGATTCGGAAATTGA
CTGTTCCTTAATAATTGGGGCACCTGATATGGCTTTCCCGAATAAACAATATAAGCTTTT
GACTTCTTCCCCCCTCATTTCTTCTCTCCTGGCTTCCGCCGGAATTGAAGCTGGGCGGAA
CGTGAACAGTTTACCCCTTAGCCAGAAATCTTGCTCACGCAGGCCTTCCGTTGATTTAAC
TATTTCTCCTTACACCTGGATGGTGTTCCTCAATTCTTGGCGCAATCAATTTTATTACCA
CAACCTTAAATATAAAAGCACCCTCTATAACTCAATATCAAACACCCCTATTTGTCTGAT
CTGTTTTAATTACTGCAGTTACTTCTTCTCTCTTTACCTGTCCTTGCAGCCTGGCCCATC
CACCACTACTATTACCAGACTCGAAACCCTAAACTCCTTTGATCCCGCGGAGGGGCCCGG
AGATCCCAATCTTCCGTACCCAACACTTACCCCTTTTGATTTTTGCCGGG
>manaos_taboca19
GATTACTTGCTAAGCGCTTAAAACCCAACGGACTTGACGGTACCCCATATCCATCTAGAG
GAGCCTGTTCTATAATCGATAACCCCCGCTTAACCTCACCATTTCTTGTAATTCAACTTG
TATACCTCCGTCGTCAGCTTACCTTATGAACGCCTAATAGTGAGCATAATGTCTTACAAC
AATACKTCAGGTCAAGGTGCAGTATATGAAACGGGAAGAGATGGGCTACACTCTCTATCT
TAGAGCATACGAAAAACTACCCTGAAACCTAGTTTAAAGGCGGATTTAGCAGTAAAAAGA
AATAATCACGCTCTTTTTAACTCGGCACTGGGGTGTGTACACACCGCCCGTCACCCTCTT
CAAA-TAAATTA--CTACAATAAATAAATTTACAAAACATAGAAGAGGCAAGTCGTAACA
TGTTTCAACGGCCGCGGTATCCTAACCGTGCG-AAGGTAGCGTAATCACTTGTTCTCTAA
ATCAGGACTAGTATGAACGGCACCACGAGGGTTACACTGTCTCCTTTTTCCAATTAGTGA
AATTAATTTTCCCGTGAAGAAGCGGGAATAAACCTATAAGACGAGAAGACCCTATGGAGC
TTTAAACAATCTAGCATTTGCATATCTTCA----TGAACTCTCTAGACCTTGCACAATGA
CTAGGAGTTTTAGGTTGGGGTGACCACGGAGTAAAACTCATCCTCCATAATGAATGAATT
G-ATTCTTAACTAAGAAACAC---TCTAAGTATTAAT-ACACTAACATTTATTGACCCAA
TACAATTGATCAACGAACCAAGTTACCCTAGGGATAACAGCGCAATCCATTTCAAGAGCC
CCTATCGCCAAATGGGTTTACGACCTCGATGTTGGATCAGGACATCCCAGTGGTGCAGCC
ACTATCCTTTGTAATAATTTTTATGGTTATACCTATTCTAATTGGGGATTCGGAAATTGA
CTGTTCCTTAATAATTGGGGCACCTGATATGGCTTTCCCGAATAAACAATATAAGCTTTT
GACTTCTTCCCCCCTCATTTCTTCTCTCCTGGCTTCCGCCGGAATTGAAGCTGGGCGGAA
CGTGAACAGTTTACCCCTTAGCCAGAAATCTTGCTCACGCAGGCCTTCCGTTGATTTAAC
TATTTCTCCTTACACCTGGATGGTGTTCCTCAATTCTTGGCGCAATCAATTTTATTACCA
CAACCTTAAATATAAAAGCACCCTCTATAACTCAATATCAAACACCCCTATTTGTCTGAT
CTGTTTTAATTACTGCAGTTACTTCTTCTCTCTTTACCTGTCCTTGCAGCCTGGCCCATC
CACCACTACTATTACCAGACTCGAAACCCTAAACTCCTTTGATCCCGCGGAGGGGCCCGG
AGATCCCAATCTTCCGTACCCAACACTTACCCCTTTTGATTTTTGCCGGG
>manaos_taboca214
GATTACTTGCTAAGCGCTTAAAACCCAACGGACTTGACGGTACCCCATATCCATCTAGAG
GAGCCTGTTCTATAATCGATAACCCCCGCTTAACCTCACCATTTCTTGTAATTCAACTTG
TATACCTCCGTCGTCAGCTTACCTTATGAACGCCTAATAGTGAGCATAATGTCTTACAAC
AATACGTCAGGTCAAGGTGCAGTATATGAAACGGGAAGAGATGGGCTACACTCTCTATCT
TAGAGCATACGAAAAACTACCCTGAAACCTAGTTTAAAGGCGGATTTAGCAGTAAAAAGA
AATAATCACGCTCTTTTTAACTCGGCACTGGGGTGTGTACACACCGCCCGTCACCCTCTT
CAAA-TAAATTA--CTACAATAAATAAATTTACAAAACATAGAAGAGGCAAGTCGTAACA
TGTTTCAACGGCCGCGGTATCCTAACCGTGCG-AAGGTAGCGTAATCACTTGTTCTCTAA
ATCAGGACTAGTATGAACGGCACCACGAGGGTTACACTGTCTCCTTTTTCCAATTAGTGA
AATTAATTTTCCCGTGAAGAAGCGGGAATAAACCTATAAGACGAGAAGACCCTATGGAGC
TTTAAACAATCTAGCATTTGCATATCTTCA----TGAACTCTCTAGACCTTGCACAATGA
CTAGGAGTTTTAGGTTGGGGTGACCACGGAGTAAAACTCATCCTCCATAATGAATGAATT
G-ATTCTTAACTAAGAAACAC---TCTAAGTATTAAT-ACACTAACATTTATTGACCCAA
TACAATTGATCAACGAACCAAGTTACCCTAGGGATAACAGCGCAATCCATTTCAAGAGCC
CCTATCGCCAAATGGGTTTACGACCTCGATGTTGGATCAGGACATCCCAGTGGTGCAGCC
ACTATCCTTTGTAATAATTTTTATGGTTATACCTATTCTAATTGGGGATTCGGAAATTGA
CTGTTCCTTAATAATTGGGGCACCTGATATGGCTTTCCCGAATAAACAATATAAGCTTTT
GACTTCTTCCCCCCTCATTTCTTCTCTCCTGGCTTCCGCCGGAATTGAAGCTGGGCGGAA
CGTGAACAGTTTACCCCTTAGCCAGAAATCTTGCTCACGCAGGCCTTCCGTTGATTTAAC
TATTTCTCCTTACACCTGGATGGTGTTCCTCAATTCTTGGCGCAATCAATTTTATTACCA
CAACCTTAAATATAAAAGCACCCTCTATAACTCAATATCAAACACCCCTATTTGTCTGAT
CTGTTTTAATTACTGCAGTTACTTCTTCTCTCTTTACCTGTCCTTGCAGCCTGGCCCATC
CACCACTACTATTACCAGACTCGAAACCCTAAACTCCTTTGATCCCGCGGAGGGGCCCGG
AGATCCCAATCTTCCGTACCCAACACTTACCCCTTTTGATTTTTGCCGGG
>manaos_taboca219
GATTACTTGCTAAGCGCTTAAAACCCAACGGACTTGACGGTACCCCATATCCATCTAGAG
GAGCCTGTTCTATAATCGATAACCCCCGCTTAACCTCACCATTTCTTGTAATTCAACTTG
TATACCTCCGTCGTCAGCTTACCTTATGAACGCCTAATAGTGAGCATAATGTCTTACAAC
AATACGTCAGGTCAAGGTGCAGTATATGAAACGGGAAGAGATGGGCTACACTCTCTATCT
TAGAGCATACGAAAAACTACCCTGAAACCTAGTTTAAAGGCGGATTTAGCAGTAAAAAGA
AATAATCACGCTCTTTTTAACTCGGCACTGGGGTGTGTACACACCGCCCGTCACCCTCTT
CAAA-TAAATTA--CTACAATAAATAAATTTACAAAACATAGAAGAGGCAAGTCGTAACA
TGTTTCAACGGCCGCGGTATCCTAACCGTGCG-AAGGTAGCGTAATCACTTGTTCTCTAA
ATCAGGACTAGTATGAACGGCACCACGAGGGTTACACTGTCTCCTTTTTCCAATTAGTGA
AATTAATTTTCCCGTGAAGAAGCGGGAATAAACCTATAAGACGAGAAGACCCTATGGAGC
TTTAAACAATCTAGCATTTGCATATCTTCA----TGAACTCTCTAGACCTTGCACAATGA
CTAGGAGTTTTAGGTTGGGGTGACCACGGAGTAAAACTCATCCTCCATAATGAATGAATT
G-ATTCTTAACTAAGAAACAC---TCTAAGTATTAAT-ACACTAACATTTATTGACCCAA
TACAATTGATCAACGAACCAAGTTACCCTAGGGATAACAGCGCAATCCATTTCAAGAGCC
CCTATCGCCAAATGGGTTTACGACCTCGATGTTGGATCAGGACATCCCAGTGGTGCAGCC
ACTATCCTTTGTAATAATTTTTATGGTTATACCTATTCTAATTGGGGATTCGGAAATTGA
CTGTTCCTTAATAATTGGGGCACCTGATATGGCTTTCCCGAATAAACAATATAAGCTTTT
GACTTCTTCCCCCCTCATTTCTTCTCTCCTGGCTTCCGCCGGAATTGAAGCTGGGCGGAA
CGTGAACAGTTTACCCCTTAGCCAGAAATCTTGCTCACGCAGGCCTTCCGTTGATTTAAC
TATTTCTCCTTACACCTGGATGGTGTTCCTCAATTCTTGGCGCAATCAATTTTATTACCA
CAACCTTAAATATAAAAGCACCCTCTATAACTCAATATCAAACACCCCTATTTGTCTGAT
CTGTTTTAATTACTGCAGTTACTTCTTCTCTCTTTACCTGTCCTTGCAGCCTGGCCCATC
CACCACTACTATTACCAGACTCGAAACCCTAAACTCCTTTGATCCCGCGGAGGGGCCCGG
AGATCCCAATCTTCCGTACCCAACACTTACCCCTTTTGATTTTTGCCGGG
>manaos_virua130
GATTACTTGCTAAGCGCTTAAAACCCAACGGACTTGACGGTACCCCATATCCATCTAGAG
GAGCCTGTTCTATAATCGATAACCCCCGCTTAACCTCACCATTTCTTGTAATTCAACTTG
TATACCTCCGTCGTCAGCTTACCTTATGAACGCCTAATAGTGAGCATAATGTCTTACAAC
AATACGTCAGGTCAAGGTGCAGTATATGAAACGGGAAGAGATGGGCTACACTCTCTATCT
TAGAGCATACGAAAAACTACCCTGAAACCTAGTTTAAAGGCGGATTTAGCAGTAAAAAGA
AATAATCACACTCTTTTTAACTCGGCACTGGGGTGTGTACACACCGCCCGTCACCCTCTT
CAAA-TAAATTA--CTACAATAAATAAATTTACAAAACACAGAAGAGGCAAGTCGTAACA
TGTTTCAACGGCCGCGGTATCCTAACCGTGCG-AAGGTAGCGTAATCACTTGTTCTCTAA
ATCAGGACTAGTATGAACGGCACCACGAGGGTTACACTGTCTCCTTTTTCCAATTAGTGA
AATTAATTTTCCCGTGAAGAAGCGGGAATAAACCTATAAGACGAGAAGACCCTATGGAGC
TTTAAACAATCTAGCATTTGCATATCTTCA----TGAACTCTCTAGACCTTGCACAATGA
CTAGGAGTTTTAGGTTGGGGTGACCACGGAGTAAAACTCATCCTCCATAATGAATGAATT
G-ATTCTTAACTAAGAAACAC---TCTAAGTATTAAT-ACACTAACATTTATTGACCCAA
TACAATTGATCAACGAACCAAGTTACCCTAGGGATAACAGCGCAATCCATTTCAAGAGCC
CCTATCGCCAAATGGGTTTACGACCTCGATGTTGGATCAGGACATCCCAGTGGTGCAGCC
ACTATCCTTTGTAATAATTTTTATGGTTATACCTATTCTAATTGGGGATTCGGAAATTGA
CTGTTCCTTAATAATTGGGGCACCTGATATGGCTTTCCCGAATAAACAATATAAGCTTTT
GACTTCTTCCCCCCTCATTTCTTCTCTCCTGGCTTCCGCCGGAATTGAAGCTGGGCGGAA
CGTGAACAGTTTACCCCTTAGCCAGAAATCTTGCTCACGCAGGCCTTCCGTTGATTTAAC
TATTTCTCCTTACACCTGGATGGTGTTCCTCAATTCTTGGCGCAATCAATTTTATTACCA
CAACCTTAAATATAAAAGCACCCTCTATAACTCAATATCAAACACCCCTATTTGTCTGAT
CTGTTTTAATTACTGCAGTTACTTCTTCTCTCTTTACCTGTCCTTGCAGCCTGGCCCATC
CACCACTACTATTACCAGACTCGAAACCCTAAACTCCTTTGATCCCGCGGAGGGGCCCGG
AGATCCCAATCTTCCGTACCCAACACTTACCCCTTTTGATTTTTGCCGGG
>manaos_virua146
GATTACTTGCTAAGCGCTTAAAACCCAACGGACTTGACGGTACCCCATATCCATCTAGAG
GAGCCTGTTCTATAATCGATAACCCCCGCTTAACCTCACCATTTCTTGTAATTCAACTTG
TATACCTCCGTCGTCAGCTTACCTTATGAACGCCTAATAGTGAGCATAATGTCTTACAAC
AATACGTCAGGTCAAGGTGCAGTATATGAAACGGGAAGAGATGGGCTACACTCTCTATCT
TAGAGCATACGAAAAACTACCCTGAAACCTAGTTTAAAGGCGGATTTAGCAGTAAAAAGA
AATAATCACACTCTTTTTAACTCGGCACTGGGGTGTGTACACACCGCCCGTCACCCTCTT
CAAA-TAAATTA--CTACAATAAATAAATTTACAAAACACAGAAGAGGCAAGTCGTAACA
TGTTTCAACGGCCGCGGTATCCTAACCGTGCG-AAGGTAGCGTAATCACTTGTTCTCTAA
ATCAGGACTAGTATGAACGGCACCACGAGGGTTACACTGTCTCCTTTTTCCAATTAGTGA
AATTAATTTTCCCGTGAAGAAGCGGGAATAAACCTATAAGACGAGAAGACCCTATGGAGC
TTTAAACAATCTAGCATTTGCATATCTTCA----TGAACTCTCTAGACCTTGCACAATGA
CTAGGAGTTTTAGGTTGGGGTGACCACGGAGTAAAACTCATCCTCCATAATGAATGAATT
G-ATTCTTAACTAAGAAACAC---TCTAAGTATTAAT-ACACTAACATTTATTGACCCAA
TACAATTGATCAACGAACCAAGTTACCCTAGGGATAACAGCGCAATCCATTTCAAGAGCC
CCTATCGCCAAATGGGTTTACGACCTCGATGTTGGATCAGGACATCCCAGTGGTGCAGCC
ACTATCCTTTGTAATAATTTTTATGGTTATACCTATTCTAATTGGGGATTCGGAAATTGA
CTGTTCCTTAATAATTGGGGCACCTGATATGGCTTTCCCGAATAAACAATATAAGCTTTT
GACTTCTTCCCCCCTCATTTCTTCTCTCCTGGCTTCCGCCGGAATTGAAGCTGGGCGGAA
CGTGAACAGTTTACCCCTTAGCCAGAAATCTTGCTCACGCAGGCCTTCCGTTGATTTAAC
TATTTCTCCTTACACCTGGATGGTGTTCCTCAATTCTTGGCGCAATCAATTTTATTACCA
CAACCTTAAATATAAAAGCACCCTCTATAACTCAATATCAAACACCCCTATTTGTCTGAT
CTGTTTTAATTACTGCAGTTACTTCTTCTCTCTTTACCTGTCCTTGCAGCCTGGCCCATC
CACCACTACTATTACCAGACTCGAAACCCTAAACTCCTTTGATCCCGCGGAGGGGCCCGG
AGATCCCAATCTTCCGTACCCAACACTTACCCCTTTTGATTTTTGCCGGG
>Amapa_M56
GATTACTTGCTAAGCGCTTAAAACCCAAAGGACTTGACGGTACCCCATATCCATCTAGAG
GAGCCTGTTCTATAATCGATAACCCCCGTTTAACCTCACCATTTCTGGTAATTCAACTTG
TATACCTCCGTCGTCAGCTTACCTTGTGAGCGCCTAATAGTGAGCACAATGTCTTACAAC
AATACGTCAGGTCAAGGTGCAGTATATGAAACGGGAAGAAATGGGCTACACTCTCTATCT
TAGAGCATACGAAAAACTATCATGAAATCTAGTTTGAAGGCGGATTTAGCAGTAAAAAGA
AATCATCATACTCATTTTAAAATGGCACTGGGGTGTGTACACACCGCCCGTCACCCTCTT
CAAA-TAAATTA--CTATAATTAATTAACCTACAAAATACAGAAGAGGCAAGTCGTAACA
TATGTCAACGGCCGCGGTATCCTAACCGTGCG-AAGGTAGCGTAATCACTTGTTCTCTAA
ATCAGGACTAGTATGAACGGCACCACGAGGGTTACACTGTCTCCTTTTTCCAATTAGTGA
ACTTAATTTTCCCGTGAAGAAGCGGGAATAAATCTATAAGACGAGAAGACCCTATGGAGC
TTTAAACAATCTAGCATTTGCAAATCTTCA----TGAACTCTCTAGACCTTACATAATGA
CTAGAAGTTTTAGGTTGGGGTGACCGCGGAGTAAAACCCACCCTCCATTATGTAGGAATT
G-ATTCTTAACTAAGAAACAC---TCTAAGTATTAAC-ATACTAACATTTATTGACCCAA
TACAATTGATCAACGAACCAAGTTACCCTAGGGATAACAGCGCAATCCATTTCAAGAGCC
CCTATCGCCAAATGGGTTTACGACCTCGATGTTGGATCAGGATATCCCAGTGGTGCAGCC
GCTATCCTTTGTAATAATTTTTATGGTTATACCTATTCTAATTGGGGATTCGGAAATTGA
CTGTTCCTTAATAATTGGGGCACCTGATATGGCTTTCCCGAATAAACAATATAAGCTTTT
GACTTCTTCCCCCCTCATTTCTTCTCTCCTGGCTTCCGCCGGAATTGAAGCTGGGCGGAA
CGTGAACAGTTTACCCCTTAGCCAGTAATCTTGCTCACGCAGGCCTTCCGTTGATTTAAC
TATTTCTCCTTACACCTGGATGGTGTTCCTCAATTCTTGGCGCAATCAATTTTATTACCA
CAACCTTAAATATAAAAGCACCCTCTATAACTCAATATCAAACACCCCTATTTGTCTGAT
CTGTTTTAATTACTGCAGTTACTTCTTCTTTCTTTACCTGTCCTCGCAGCCTGGCCCATC
CACCACTACTATTACCAGACTCGAAACCCTAAACTCCTTTGATCCCGCGGAGGGGCCCGG
AGATCCCAATCTTCCGTACCCAACACTTACCCCTTTTGATTTTTGCCGGG
>trombetas_1312
GATTACTTGCTAAGCGCTTAAAACCCAAAGGACTTGACGGTACCCCATATCCATCTAGAG
GAGCCTGTTCTATAATCGATAACCCCCGTTTAACCTCACCATTTCTGGTAATTCAACTTG
TATACCTCCGTCGTCAGCTTACCTTGTGAGCGCCTAATAGTGAGCACAATGTCTTACAAC
AATACGTCAGGTCAAGGTGCAGTATATGAAACGGGAAGAAATGGGCTACACTCTCTATCT
TAGAGCATACGAAAAACTATCATGAAATCTAGTTTAAAGGCGGATTTAGCAGTAAAAAGA
GATCATCATACTCATTTTAAAATGGCACTGGGGTGTGTACACACCGCCCGTCACCCTCTT
CAAA-TAAATTA--CTATAATTAATTAACCTGCAACATACAGAAGAGGCAAGTCGTAACA
GATGTCAACGGCCGCGGTATCCTAACCGTGCG-AAGGTAGCGTAATCACTTGTTCTCTAA
ATCAGGACTAGTATGAACGGCACCACGAGGGTTACACTGTCTCCTTTTTCCAATTAGTGA
ACTTAATTTTCCCGTGAAGAAGCGGGAATAAATCTATAAGACGAGAAGACCCTATGGAGC
TTTAAACAATCCAGCATTTGCAATCTTTCA----TGAACTCTCTAGACCCTGCATAATGA
CTAGAAGTTTTAGGTTGGGGCGACCGCGGAGTAAAACCCACCCTCCATTATGTAGGAATT
G-ATTCTTAACTAAGAAACAC---TCTAAGTATTAAC-ATACTAACATTTATTGACCCAA
TACAATTGATTAACGAACCAAGTTACCCTAGGGATAACAGCGCAATCCATTTCAAGAGCC
CCTATCGCCAAATGGGTTTACGACCTCGATGTTGGATCAGGATATCCCAGTGGTGTAGCC
GCTATCCTTTGTGATAATTTTTATGGTTATACCTATTCTGATTGGGGATTCGGAAATTGA
CTGTTCCTTAATAATTGGGGCACCTGATATGGCTTTCCCGAATAAACAATATAAGCTTTT
GACTTCTTCCCCCCTCATTTCTTCTCTCCTGGCTTCCGCCGGAATTGAAGCTGGGCGGAA
CGTGAACAGTTTACCCCTTAGCCAGTAATCTTGCTCACGCAGGCCTTCCGTCGATTTAAC
TATTTCTCCTTACACCTGGATGGTGTTCCTCAATTCTTGGCGCAATCAATTTTATTACCA
CAACCTTAAATATAAAAGCACCCTCTATAACTCAATATCAAACACCCCTATTTGTCTGAT
CTGTTTTAATTACTGCAGTTACTTCTTCTTTCTTTACCTGTCCTCGCAGCCTGGCCCATC
CACCACTACTATTACCAGACTCGAAACCCTAAACTCCTTTGATCCCGCGGAGGGGCCCGG
AGATCCCAATCTTCCGTACCCACCACTTACCCCTTTTGATTTTTGCCGGG
>trombetas_1313
GATTACTTGCTAAGCGCTTAAAACCCAAAGGACTTGACGGTACCCCATATCCATCTAGAG
GAGCCTGTTCTATAATCGATAACCCCCGTTTAACCTCACCATTTCTGGTAATTCAACTTG
TATACCTCCGTCGTCAGCTTACCTTGTGAGCGCCTAATAGTGAGCACAATGTCTTACAAC
AATACGTCAGGTCAAGGTGCAGTATATGAAACGGGAAGAAATGGGCTACACTCTCTATCT
TAGAGCATACGAAAAACTATCATGAAATCTAGTTTAAAGGCGGATTTAGCAGTAAAAAGA
GATCATCATACTCATTTTAAAATGGCACTGGGGTGTGTACACACCGCCCGTCACCCTCTT
CAAA-TAAATTA--CTATAATTAATTAACCTGCAACATACAGAAGAGGCAAGTCGTAACA
GATGTCAACGGCCGCGGTATCCTAACCGTGCG-AAGGTAGCGTAATCACTTGTTCTCTAA
ATCAGGACTAGTATGAACGGCACCACGAGGGTTACACTGTCTCCTTTTTCCAATTAGTGA
ACTTAATTTTCCCGTGAAGAAGCGGGAATAAATCTATAAGACGAGAAGACCCTATGGAGC
TTTAAACAATCCAGCATTTGCAATCTTTCA----TGAACTCTCTAGACCCTGCATAATGA
CTAGAAGTTTTAGGTTGGGGCGACCGCGGAGTAAAACCCACCCTCCATTATGTAGGAATT
G-ATTCTTAACTAAGAAACAC---TCTAAGTATTAAC-ATACTAACATTTATTGACCCAA
TACAATTGATTAACGAACCAAGTTACCCTAGGGATAACAGCGCAATCCATTTCAAGAGCC
CCTATCGCCAAATGGGTTTACGACCTCGATGTTGGATCAGGATATCCCAGTGGTGTAGCC
GCTATCCTTTGTGATAATTTTTATGGTTATACCTATTCTGATTGGGGATTCGGAAATTGA
CTGTTCCTTAATAATTGGGGCACCTGATATGGCTTTCCCGAATAAACAATATAAGCTTTT
GACTTCTTCCCCCCTCATTTCTTCTCTCCTGGCTTCCGCCGGAATTGAAGCTGGGCGGAA
CGTGAACAGTTTACCCCTTAGCCAGTAATCTTGCTCACGCAGGCCTTCCGTCGATTTAAC
TATTTCTCCTTACACCTGGATGGTGTTCCTCAATTCTTGGCGCAATCAATTTTATTACCA
CAACCTTAAATATAAAAGCACCCTCTATAACTCAATATCAAACACCCCTATTTGTCTGAT
CTGTTTTAATTACTGCAGTTACTTCTTCTTTCTTTACCTGTCCTCGCAGCCTGGCCCATC
CACCACTACTATTACCAGACTCGAAACCCTAAACTCCTTTGATCCCGCGGAGGGGCCCGG
AGATCCCAATCTTCCGTACCCACCACTTACCCCTTTTGATTTTTGCCGGG
>trombetas_1314
GATTACTTGCTAAGCGCTTAAAACCCAAAGGACTTGACGGTACCCCATATCCATCTAGAG
GAGCCTGTTCTATAATCGATAACCCCCGTTTAACCTCACCATTTCTGGTAATTCAACTTG
TATACCTCCGTCGTCAGCTTACCTTGTGAGCGCCTAATAGTGAGCACAATGTCTTACAAC
AATACGTCAGGTCAAGGTGCAGTATATGAAACGGGAAGAAATGGGCTACACTCTCTATCT
TAGAGCATACGAAAAACTATCATGAAATCTAGTTTAAAGGCGGATTTAGCAGTAAAAAGA
GATCATCATACTCATTTTAAAATGGCACTGGGGTGTGTACACACCGCCCGTCACCCTCTT
CAAA-TAAATTA--CTATAATTAATTAACCTGCAACATACAGAAGAGGCAAGTCGTAACA
GATGTCAACGGCCGCGGTATCCTAACCGTGCG-AAGGTAGCGTAATCACTTGTTCTCTAA
ATCAGGACTAGTATGAACGGCACCACGAGGGTTACACTGTCTCCTTTTTCCAATTAGTGA
ACTTAATTTTCCCGTGAAGAAGCGGGAATAAATCTATAAGACGAGAAGACCCTATGGAGC
TTTAAACAATCCAGCATTTGCAATCTTTCA----TGAACTCTCTAGACCCTGCATAATGA
CTAGAAGTTTTAGGTTGGGGCGACCGCGGAGTAAAACCCACCCTCCATTATGTAGGAATT
G-ATTCTTAACTAAGAAACAC---TCTAAGTATTAAC-ATACTAACATTTATTGACCCAA
TACAATTGATTAACGAACCAAGTTACCCTAGGGATAACAGCGCAATCCATTTCAAGAGCC
CCTATCGCCAAATGGGTTTACGACCTCGATGTTGGATCAGGATATCCCAGTGGTGTAGCC
GCTATCCTTTGTGATAATTTTTATGGTTATACCTATTCTGATTGGGGATTCGGAAATTGA
CTGTTCCTTAATAATTGGGGCACCTGATATGGCTTTCCCGAATAAACAATATAAGCTTTT
GACTTCTTCCCCCCTCATTTCTTCTCTCCTGGCTTCCGCCGGAATTGAAGCTGGGCGGAA
CGTGAACAGTTTACCCCTTAGCCAGTAATCTTGCTCACGCAGGCCTTCCGTCGATTTAAC
TATTTCTCCTTACACCTGGATGGTGTTCCTCAATTCTTGGCGCAATCAATTTTATTACCA
CAACCTTAAATATAAAAGCACCCTCTATAACTCAATATCAAACACCCCTATTTGTCTGAT
CTGTTTTAATTACTGCAGTTACTTCTTCTTTCTTTACCTGTCCTCGCAGCCTGGCCCATC
CACCACTACTATTACCAGACTCGAAACCCTAAACTCCTTTGATCCCGCGGAGGGGCCCGG
AGATCCCAATCTTCCGTACCCACCACTTACCCCTTTTGATTTTTGCCGGG
>trombetas_1320
GATTACTTGCTAAGCGCTTAAAACCCAAAGGACTTGACGGTACCCCATATCCATCTAGAG
GAGCCTGTTCTATAATCGATAACCCCCGTTTAACCTCACCATTTCTGGTAATTCAACTTG
TATACCTCCGTCGTCAGCTTACCTTGTGAGCGCCTAATAGTGAGCACAATGTCTTACAAC
AATACGTCAGGTCAAGGTGCAGTATATGAAACGGGAAGAAATGGGCTACACTCTCTATCT
TAGAGCATACGAAAAACTATCATGAAATCTAGTTTAAAGGCGGATTTAGCAGTAAAAAGA
GATCATCATACTCATTTTAAAATGGCACTGGGGTGTGTACACACCGCCCGTCACCCTCTT
CAAA-TAAATTA--CTATAATTAATTAACCTGCAACATACAGAAGAGGCAAGTCGTAACA
GATGTCAACGGCCGCGGTATCCTAACCGTGCG-AAGGTAGCGTAATCACTTGTTCTCTAA
ATCAGGACTAGTATGAACGGCACCACGAGGGTTACACTGTCTCCTTTTTCCAATTAGTGA
ACTTAATTTTCCCGTGAAGAAGCGGGAATAAATCTATAAGACGAGAAGACCCTATGGAGC
TTTAAACAATCCAGCATTTGCAATCTTTCA----TGAACTCTCTAGACCCTGCATAATGA
CTAGAAGTTTTAGGTTGGGGCGACCGCGGAGTAAAACCCACCCTCCATTATGTAGGAATT
G-ATTCTTAACTAAGAAACAC---TCTAAGTATTAAC-ATACTAACATTTATTGACCCAA
TACAATTGATTAACGAACCAAGTTACCCTAGGGATAACAGCGCAATCCATTTCAAGAGCC
CCTATCGCCAAATGGGTTTACGACCTCGATGTTGGATCAGGATATCCCAGTGGTGTAGCC
GCTATCCTTTGTGATAATTTTTATGGTTATACCTATTCTGATTGGGGATTCGGAAATTGA
CTGTTCCTTAATAATTGGGGCACCTGATATGGCTTTCCCGAATAAACAATATAAGCTTTT
GACTTCTTCCCCCCTCATTTCTTCTCTCCTGGCTTCCGCCGGAATTGAAGCTGGGCGGAA
CGTGAACAGTTTACCCCTTAGCCAGTAATCTTGCTCACGCAGGCCTTCCGTCGATTTAAC
TATTTCTCCTTACACCTGGATGGTGTTCCTCAATTCTTGGCGCAATCAATTTTATTACCA
CAACCTTAAATATAAAAGCACCCTCTATAACTCAATATCAAACACCCCTATTTGTCTGAT
CTGTTTTAATTACTGCAGTTACTTCTTCTTTCTTTACCTGTCCTCGCAGCCTGGCCCATC
CACCACTACTATTACCAGACTCGAAACCCTAAACTCCTTTGATCCCGCGGAGGGGCCCGG
AGATCCCAATCTTCCGTACCCACCACTTACCCCTTTTGATTTTTGCCGGG
>trombetas_1334
GATTACTTGCTAAGCGCTTAAAACCCAAAGGACTTGACGGTACCCCATATCCATCTAGAG
GAGCCTGTTCTATAATCGATAACCCCCGTTTAACCTCACCATTTCTGGTAATTCAACTTG
TATACCTCCGTCGTCAGCTTACCTTGTGAGCGCCTAATAGTGAGCACAATGTCTTACAAC
AATACGTCAGGTCAAGGTGCAGTATATGAAACGGGAAGAAATGGGCTACACTCTCTATCT
TAGAGCATACGAAAAACTATCATGAAATCTAGTTTAAAGGCGGATTTAGCAKTAAAAAGA
GATCATCATACTCATTTTAAAATGGCACTGGGGTGTGTACACACCGCCCGTCACCCTCTT
CAAA-TAAATTA--CTATAATTAATTAACCTGCAACATACAGAAGAGGCAAGTCGTAACA
GATGTCAACGGCCGCGGTATCCTAACCGTGCG-AAGGTAGCGTAATCACTTGTTCTCTAA
ATCAGGACTAGTATGAACGGCACCACGAGGGTTACACTGTCTCCTTTTTCCAATTAGTGA
ACTTAATTTTCCCGTGAAGAAGCGGGAATAAATCTATAAGACGAGAAGACCCTATGGAGC
TTTAAACAATCCAGCATTTGCAATCTTTCA----TGAACTCTCTAGACCCTGCATAATGA
CTAGAAGTTTTAGGTTGGGGCGACCGCGGAGTAAAACCCACCCTCCATTATGTAGGAATT
G-ATTCTTAACTAAGAAACAC---TCTAAGTATTAAC-ATACTAACATTTATTGACCCAA
TACAATTGATTAACGAACCAAGTTACCCTAGGGATAACAGCGCAATCCATTTCAAGAGCC
CCTATCGCCAAATGGGTTTACGACCTCGATGTTGGATCAGGATATCCCAGTGGTGTAGCC
GCTATCCTTTGTGATAATTTTTATGGTTATACCTATTCTGATTGGGGATTCGGAAATTGA
CTGTTCCTTAATAATTGGGGCACCTGATATGGCTTTCCCGAATAAACAATATAAGCTTTT
GACTTCTTCCCCCCTCATTTCTTCTCTCCTGGCTTCCGCCGGAATTGAAGCTGGGCGGAA
CGTGAACAGTTTACCCCTTAGCCAGTAATCTTGCTCACGCAGGCCTTCCGTCGATTTAAC
TATTTCTCCTTACACCTGGATGGTGTTCCTCAATTCTTGGCGCAATCAATTTTATTACCA
CAACCTTAAATATAAAAGCACCCTCTATAACTCAATATCAAACACCCCTATTTGTCTGAT
CTGTTTTAATTACTGCAGTTACTTCTTCTTTCTTTACCTGTCCTCGCAGCCTGGCCCATC
CACCACTACTATTACCAGACTCGAAACCCTAAACTCCTTTGATCCCGCGGAGGGGCCCGG
AGATCCCAATCTTCCGTACCCACCACTTACCCCTTTTGATTTTTGCCGGG
>trombetas_1392
GATTACTTGCTAAGCGCTTAAAACCCAAAGGACTTGACGGTACCCCATATCCATCTAGAG
GAGCCTGTTCTATAATCGATAACCCCCGTTTAACCTCACCATTTCTGGTAATTCAACTTG
TATACCTCCGTCGTCAGCTTACCTTGTGAGCGCCTAATAGTGAGCACAATGTCTTACAAC
AATACGTCAGGTCAAGGTGCAGTATATGAAACGGGAAGAAATGGGCTACACTCTCTATCT
TAGAGCATACGAAAAACTATCATGAAATCTAGTTTAAAGGCGGATTTAGCAGTAAAAAGA
GATCATCATACTCATTTTAAAATGGCACTGGGGTGTGTACACACCGCCCGTCACCCTCTT
CAAA-TAAATTA--CTATAATTAATTAACCTGCAACATACAGAAGAGGCAAGTCGTAACA
GATGTCAACGGCCGCGGTATCCTAACCGTGCG-AAGGTAGCGTAATCACTTGTTCTCTAA
ATCAGGACTAGTATGAACGGCACCACGAGGGTTACACTGTCTCCTTTTTCCAATTAGTGA
ACTTAATTTTCCCGTGAAGAAGCGGGAATAAATCTATAAGACGAGAAGACCCTATGGAGC
TTTAAACAATCCAGCATTTGCAATCTTTCA----TGAACTCTCTAGACCCTGCATAATGA
CTAGAAGTTTTAGGTTGGGGCGACCGCGGAGTAAAACCCACCCTCCATTATGTAGGAATT
G-ATTCTTAACTAAGAAACAC---TCTAAGTATTAAC-ATACTAACATTTATTGACCCAA
TACAATTGATTAACGAACCAAGTTACCCTAGGGATAACAGCGCAATCCATTTCAAGAGCC
CCTATCGCCAAATGGGTTTACGACCTCGATGTTGGATCAGGATATCCCAGTGGTGTAGCC
GCTATCCTTTGTGATAATTTTTATGGTTATACCTATTCTGATTGGGGATTCGGAAATTGA
CTGTTCCTTAATAATTGGGGCACCTGATATGGCTTTCCCGAATAAACAATATAAGCTTTT
GACTTCTTCCCCCCTCATTTCTTCTCTCCTGGCTTCCGCCGGAATTGAAGCTGGGCGGAA
CGTGAACAGTTTACCCCTTAGCCAGTAATCTTGCTCACGCAGGCCTTCCGTCGATTTAAC
TATTTCTCCTTACACCTGGATGGTGTTCCTCAATTCTTGGCGCAATCAATTTTATTACCA
CAACCTTAAATATAAAAGCACCCTCTATAACTCAATATCAAACACCCCTATTTGTCTGAT
CTGTTTTAATTACTGCAGTTACTTCTTCTTTCTTTACCTGTCCTCGCAGCCTGGCCCATC
CACCACTACTATTACCAGACTCGAAACCCTAAACTCCTTTGATCCCGCGGAGGGGCCCGG
AGATCCCAATCTTCCGTACCCACCACTTACCCCTTTTGATTTTTGCCGGG
>trombetas_1393
GATTACTTGCTAAGCGCTTAAAACCCAAAGGACTTGACGGTACCCCATATCCATCTAGAG
GAGCCTGTTCTATAATCGATAACCCCCGTTTAACCTCACCATTTCTGGTAATTCAACTTG
TATACCTCCGTCGTCAGCTTACCTTGTGAGCGCCTAATAGTGAGCACAATGTCTTACAAC
AATACGTCAGGTCAAGGTGCAGTATATGAAACGGGAAGAAATGGGCTACACTCTCTATCT
TAGAGCATACGAAAAACTATCATGAAATCTAGTTTAAAGGCGGATTTAGCAGTAAAAAGA
GATCATCATACTCATTTTAAAATGGCACTGGGGTGTGTACACACCGCCCGTCACCCTCTT
CAAA-TAAATTA--CTATAATTAATTAACCTGCAACATACAGAAGAGGCAAGTCGTAACA
GATGTCAACGGCCGCGGTATCCTAACCGTGCG-AAGGTAGCGTAATCACTTGTTCTCTAA
ATCAGGACTAGTATGAACGGCACCACGAGGGTTACACTGTCTCCTTTTTCCAATTAGTGA
ACTTAATTTTCCCGTGAAGAAGCGGGAATAAATCTATAAGACGAGAAGACCCTATGGAGC
TTTAAACAATCCAGCATTTGCAATCTTTCA----TGAACTCTCTAGACCCTGCATAATGA
CTAGAAGTTTTAGGTTGGGGCGACCGCGGAGTAAAACCCACCCTCCATTATGTAGGAATT
G-ATTCTTAACTAAGAAACAC---TCTAAGTATTAAC-ATACTAACATTTATTGACCCAA
TACAATTGATTAACGAACCAAGTTACCCTAGGGATAACAGCGCAATCCATTTCAAGAGCC
CCTATCGCCAAATGGGTTTACGACCTCGATGTTGGATCAGGATATCCCAGTGGTGTAGCC
GCTATCCTTTGTGATAATTTTTATGGTTATACCTATTCTGATTGGGGATTCGGAAATTGA
CTGTTCCTTAATAATTGGGGCACCTGATATGGCTTTCCCGAATAAACAATATAAGCTTTT
GACTTCTTCCCCCCTCATTTCTTCTCTCCTGGCTTCCGCCGGAATTGAAGCTGGGCGGAA
CGTGAACAGTTTACCCCTTAGCCAGTAATCTTGCTCACGCAGGCCTTCCGTCGATTTAAC
TATTTCTCCTTACACCTGGATGGTGTTCCTCAATTCTTGGCGCAATCAATTTTATTACCA
CAACCTTAAATATAAAAGCACCCTCTATAACTCAATATCAAACACCCCTATTTGTCTGAT
CTGTTTTAATTACTGCAGTTACTTCTTCTTTCTTTACCTGTCCTCGCAGCCTGGCCCATC
CACCACTACTATTACCAGACTCGAAACCCTAAACTCCTTTGATCCCGCGGAGGGGCCCGG
AGATCCCAATCTTCCGTACCCACCACTTACCCCTTTTGATTTTTGCCGGG
>trombetas_1394
GATTACTTGCTAAGCGCTTAAAACCCAAAGGACTTGACGGTACCCCATATCCATCTAGAG
GAGCCTGTTCTATAATCGATAACCCCCGTTTAACCTCACCATTTCTGGTAATTCAACTTG
TATACCTCCGTCGTCAGCTTACCTTGTGAGCGCCTAATAGTGAGCACAATGTCTTACAAC
AATACGTCAGGTCAAGGTGCAGTATATGAAACGGGAAGAAATGGGCTACACTCTCTATCT
TAGAGCATACGAAAAACTATCATGAAATCTAGTTTGAAGGCGGATTTAGCAGTAAAAAGA
GATCATCATACTCATTTTAAAATGGCACTGGGGTGTGTACACACCGCCCGTCACCCTCTT
CAAA-TAAATTA--CTATAATTAATTAACCTGCAACATACAGAAGAGGCAAGTCGTAACA
GATGTCAACGGCCGCGGTATCCTAACCGTGCG-AAGGTAGCGTAATCACTTGTTCTCTAA
ATCAGGACTAGTATGAACGGCACCACGAGGGTTACACTGTCTCCTTTTTCCAATTAGTGA
ACTTAATTTTCCCGTGAAGAAGCGGGAATAAATCTATAAGACGAGAAGACCCTATGGAGC
TTTAAACAATCCAGCATTTGCAATCTTTCA----TGAACTCTCTAGACCCTGCATAATGA
CTAGAAGTTTTAGGTTGGGGCGACCGCGGAGTAAAACCCACCCTCCATTATGTAGGAATT
G-ATTCTTAACTAAGAAACAC---TCTAAGTATTAAC-ATACTAACATTTATTGACCCAA
TACAATTGATTAACGAACCAAGTTACCCTAGGGATAACAGCGCAATCCATTTCAAGAGCC
CCTATCGCCAAATGGGTTTACGACCTCGATGTTGGATCAGGATATCCCAGTGGTGTAGCC
GCTATCCTTTGTGATAATTTTTATGGTTATACCTATTCTGATTGGGGATTCGGAAATTGA
CTGTTCCTTAATAATTGGGGCACCTGATATGGCTTTCCCGAATAAACAATATAAGCTTTT
GACTTCTTCCCCCCTCATTTCTTCTCTCCTGGCTTCCGCCGGAATTGAAGCTGGGCGGAA
CGTGAACAGTTTACCCCTTAGCCAGTAATCTTGCTCACGCAGGCCTTCCGTCGATTTAAC
TATTTCTCCTTACACCTGGATGGTGTTCCTCAATTCTTGGCGCAATCAATTTTATTACCA
CAACCTTAAATATAAAAGCACCCTCTATAACTCAATATCAAACACCCCTATTTGTCTGAT
CTGTTTTAATTACTGCAGTTACTTCTTCTTTCTTTACCTGTCCTCGCAGCCTGGCCCATC
CACCACTACTATTACCAGACTCGAAACCCTAAACTCCTTTGATCCCGCGGAGGGGCCCGG
AGATCCCAATCTTCCGTACCCACCACTTACCCCTTTTGATTTTTGCCGGG
>trombetas_1395
GATTACTTGCTAAGCGCTTAAAACCCAAAGGACTTGACGGTACCCCATATCCATCTAGAG
GAGCCTGTTCTATAATCGATAACCCCCGTTTAACCTCACCATTTCTGGTAATTCAACTTG
TATACCTCCGTCGTCAGCTTACCTTGTGAGCGCCTAATAGTGAGCACAATGTCTTACAAC
AATACGTCAGGTCAAGGTGCAGTATATGAAACGGGAAGAAATGGGCTACACTCTCTATCT
TAGAGCATACGAAAAACTATCATGAAATCTAGTTTGAAGGCGGATTTAGCAGTAAAAAGA
GATCATCATACTCATTTTAAAATGGCACTGGGGTGTGTACACACCGCCCGTCACCCTCTT
CAAA-TAAATTA--CTATAATTAATTAACCTGCAACATACAGAAGAGGCAAGTCGTAACA
GATGTCAACGGCCGCGGTATCCTAACCGTGCG-AAGGTAGCGTAATCACTTGTTCTCTAA
ATCAGGACTAGTATGAACGGCACCACGAGGGTTACACTGTCTCCTTTTTCCAATTAGTGA
ACTTAATTTTCCCGTGAAGAAGCGGGAATAAATCTATAAGACGAGAAGACCCTATGGAGC
TTTAAACAATCCAGCATTTGCAATCTTTCA----TGAACTCTCTAGACCCTGCATAATGA
CTAGAAGTTTTAGGTTGGGGCGACCGCGGAGTAAAACCCACCCTCCATTATGTAGGAATT
G-ATTCTTAACTAAGAAACAC---TCTAAGTATTAAC-ATACTAACATTTATTGACCCAA
TACAATTGATTAACGAACCAAGTTACCCTAGGGATAACAGCGCAATCCATTTCAAGAGCC
CCTATCGCCAAATGGGTTTACGACCTCGATGTTGGATCAGGATATCCCAGTGGTGTAGCC
GCTATCCTTTGTGATAATTTTTATGGTTATACCTATTCTGATTGGGGATTCGGAAATTGA
CTGTTCCTTAATAATTGGGGCACCTGATATGGCTTTCCCGAATAAACAATATAAGCTTTT
GACTTCTTCCCCCCTCATTTCTTCTCTCCTGGCTTCCGCCGGAATTGAAGCTGGGCGGAA
CGTGAACAGTTTACCCCTTAGCCAGTAATCTTGCTCACGCAGGCCTTCCGTCGATTTAAC
TATTTCTCCTTACACCTGGATGGTGTTCCTCAATTCTTGGCGCAATCAATTTTATTACCA
CAACCTTAAATATAAAAGCACCCTCTATAACTCAATATCAAACACCCCTATTTGTCTGAT
CTGTTTTAATTACTGCAGTTACTTCTTCTTTCTTTACCTGTCCTCGCAGCCTGGCCCATC
CACCACTACTATTACCAGACTCGAAACCCTAAACTCCTTTGATCCCGCGGAGGGGCCCGG
AGATCCCAATCTTCCGTACCCACCACTTACCCCTTTTGATTTTTGCCGGG
>trombetas_1396
GATTACTTGCTAAGCGCTTAAAACCCAAAGGACTTGACGGTACCCCATATCCATCTAGAG
GAGCCTGTTCTATAATCGATAACCCCCGTTTAACCTCACCATTTCTGGTAATTCAACTTG
TATACCTCCGTCGTCAGCTTACCTTGTGAGCGCCTAATAGTGAGCACAATGTCTTACAAC
AATACGTCAGGTCAAGGTGCAGTATATGAAACGGGAAGAAATGGGCTACACTCTCTATCT
TAGAGCATACGAAAAACTATCATGAAATCTAGTTTGAAGGCGGATTTAGCAGTAAAAAGA
GATCATCATACTCATTTTAAAATGGCACTGGGGTGTGTACACACCGCCCGTCACCCTCTT
CAAA-TAAATTA--CTATAATTAATTAACCTGCAACATACAGAAGAGGCAAGTCGTAACA
GATGTCAACGGCCGCGGTATCCTAACCGTGCG-AAGGTAGCGTAATCACTTGTTCTCTAA
ATCAGGACTAGTATGAACGGCACCACGAGGGTTACACTGTCTCCTTTTTCCAATTAGTGA
ACTTAATTTTCCCGTGAAGAAGCGGGAATAAATCTATAAGACGAGAAGACCCTATGGAGC
TTTAAACAATCCAGCATTTGCAATCTTTCA----TGAACTCTCTAGACCCTGCATAATGA
CTAGAAGTTTTAGGTTGGGGCGACCGCGGAGTAAAACCCACCCTCCATTATGTAGGAATT
G-ATTCTTAACTAAGAAACAC---TCTAAGTATTAAC-ATACTAACATTTATTGACCCAA
TACAATTGATTAACGAACCAAGTTACCCTAGGGATAACAGCGCAATCCATTTCAAGAGCC
CCTATCGCCAAATGGGTTTACGACCTCGATGTTGGATCAGGATATCCCAGTGGTGTAGCC
GCTATCCTTTGTGATAATTTTTATGGTTATACCTATTCTGATTGGGGATTCGGAAATTGA
CTGTTCCTTAATAATTGGGGCACCTGATATGGCTTTCCCGAATAAACAATATAAGCTTTT
GACTTCTTCCCCCCTCATTTCTTCTCTCCTGGCTTCCGCCGGAATTGAAGCTGGGCGGAA
CGTGAACAGTTTACCCCTTAGCCAGTAATCTTGCTCACGCAGGCCTTCCGTCGATTTAAC
TATTTCTCCTTACACCTGGATGGTGTTCCTCAATTCTTGGCGCAATCAATTTTATTACCA
CAACCTTAAATATAAAAGCACCCTCTATAACTCAATATCAAACACCCCTATTTGTCTGAT
CTGTTTTAATTACTGCAGTTACTTCTTCTTTCTTTACCTGTCCTCGCAGCCTGGCCCATC
CACCACTACTATTACCAGACTCGAAACCCTAAACTCCTTTGATCCCGCGGAGGGGCCCGG
AGATCCCAATCTTCCGTACCCACCACTTACCCCTTTTGATTTTTGCCGGG
>trombetas_1412
GATTACTTGCTAAGCGCTTAAAACCCAAAGGACTTGACGGTACCCCATATCCATCTAGAG
GAGCCTGTTCTATAATCGATAACCCCCGTTTAACCTCACCATTTCTGGTAATTCAACTTG
TATACCTCCGTCGTCAGCTTACCTTGTGAGCGCCTAATAGTGAGCACAATGTCTTACAAC
AATACGTCAGGTCAAGGTGCAGTATATGAAACGGGAAGAAATGGGCTACACTCTCTATCT
TAGAGCATACGAAAAACTATCATGAAATCTAGTTTGAAGGCGGATTTAGCAGTAAAAAGA
GATCATCATACTCATTTTAAAATGGCACTGGGGTGTGTACACACCGCCCGTCACCCTCTT
CAAA-TAAATTA--CTATAATTAATTAACCTGCAACATACAGAAGAGGCAAGTCGTAACA
GATGTCAACGGCCGCGGTATCCTAACCGTGCG-AAGGTAGCGTAATCACTTGTTCTCTAA
ATCAGGACTAGTATGAACGGCACCACGAGGGTTACACTGTCTCCTTTTTCCAATTAGTGA
ACTTAATTTTCCCGTGAAGAAGCGGGAATAAATCTATAAGACGAGAAGACCCTATGGAGC
TTTAAACAATCCAGCATTTGCAATCTTTCA----TGAACTCTCTAGACCCTGCATAATGA
CTAGAAGTTTTAGGTTGGGGCGACCGCGGAGTAAAACCCACCCTCCATTATGTAGGAATT
G-ATTCTTAACTAAGAAACAC---TCTAAGTATTAAC-ATACTAACATTTATTGACCCAA
TACAATTGATTAACGAACCAAGTTACCCTAGGGATAACAGCGCAATCCATTTCAAGAGCC
CCTATCGCCAAATGGKTTTACGACCTCGATGTTGGATCAGGATATCCCAGTGGTGTAGCC
GCTATCCTTTGTGATAATTTTTATGGTTATACCTATTCTGATTGGGGATTCGGAAATTGA
CTGTTCCTTAATAATTGGGGCACCTGATATGGCTTTCCCGAATAAACAATATAAGCTTTT
GACTTCTTCCCCCCTCATTTCTTCTCTCCTGGCTTCCGCCGGAATTGAAGCTGGGCGGAA
CGTGAACAGTTTACCCCTTAGCCAGTAATCTTGCTCACGCAGGCCTTCCGTCGATTTAAC
TATTTCTCCTTACACCTGGATGGTGTTCCTCAATTCTTGGCGCAATCAATTTTATTACCA
CAACCTTAAATATAAAAGCACCCTCTATAACTCAATATCAAACACCCCTATTTGTCTGAT
CTGTTTTAATTACTGCAGTTACTTCTTCTTTCTTTACCTGTCCTCGCAGCCTGGCCCATC
CACCACTACTATTACCAGACTCGAAACCCTAAACTCCTTTGATCCCGCGGAGGGGCCCGG
AGATCCCAATCTTCCGTACCCACCACTTACCCCTTTTGATTTTTGCCGGG
>trombetas_1413
GATTACTTGCTAAGCGCTTAAAACCCAAAGGACTTGACGGTACCCCATATCCATCTAGAG
GAGCCTGTTCTATAATCGATAACCCCCGTTTAACCTCACCATTTCTGGTAATTCAACTTG
TATACCTCCGTCGTCAGCTTACCTTGTGAGCGCCTAATAGTGAGCACAATGTCTTACAAC
AATACGTCAGGTCAAGGTGCAGTATATGAAACGGGAAGAAATGGGCTACACTCTCTATCT
TAGAGCATACGAAAAACTATCATGAAATCTAGTTTGAAGGCGGATTTAGCAGTAAAAAGA
GATCATCATACTCATTTTAAAATGGCACTGGGGTGTGTACACACCGCCCGTCACCCTCTT
CAAA-TAAATTA--CTATAATTAATTAACCTGCAACATACAGAAGAGGCAAGTCGTAACA
GATGTCAACGGCCGCGGTATCCTAACCGTGCG-AAGGTAGCGTAATCACTTGTTCTCTAA
ATCAGGACTAGTATGAACGGCACCACGAGGGTTACACTGTCTCCTTTTTCCAATTAGTGA
ACTTAATTTTCCCGTGAAGAAGCGGGAATAAATCTATAAGACGAGAAGACCCTATGGAGC
TTTAAACAATCCAGCATTTGCAATCTTTCA----TGAACTCTCTAGACCCTGCATAATGA
CTAGAAGTTTTAGGTTGGGGCGACCGCGGAGTAAAACCCACCCTCCATTATGTAGGAATT
G-ATTCTTAACTAAGAAACAC---TCTAAGTATTAAC-ATACTAACATTTATTGACCCAA
TACAATTGATTAACGAACCAAGTTACCCTAGGGATAACAGCGCAATCCATTTCAAGAGCC
CCTATCGCCAAATGGKTTTACGACCTCGATGTTGGATCAGGATATCCCAGTGGTGTAGCC
GCTATCCTTTGTGATAATTTTTATGGTTATACCTATTCTGATTGGGGATTCGGAAATTGA
CTGTTCCTTAATAATTGGGGCACCTGATATGGCTTTCCCGAATAAACAATATAAGCTTTT
GACTTCTTCCCCCCTCATTTCTTCTCTCCTGGCTTCCGCCGGAATTGAAGCTGGGCGGAA
CGTGAACAGTTTACCCCTTAGCCAGTAATCTTGCTCACGCAGGCCTTCCGTCGATTTAAC
TATTTCTCCTTACACCTGGATGGTGTTCCTCAATTCTTGGCGCAATCAATTTTATTACCA
CAACCTTAAATATAAAAGCACCCTCTATAACTCAATATCAAACACCCCTATTTGTCTGAT
CTGTTTTAATTACTGCAGTTACTTCTTCTTTCTTTACCTGTCCTCGCAGCCTGGCCCATC
CACCACTACTATTACCAGACTCGAAACCCTAAACTCCTTTGATCCCGCGGAGGGGCCCGG
AGATCCCAATCTTCCGTACCCACCACTTACCCCTTTTGATTTTTGCCGGG
>trombetas_1415
GATTACTTGCTAAGCGCTTAAAACCCAAAGGACTTGACGGTACCCCATATCCATCTAGAG
GAGCCTGTTCTATAATCGATAACCCCCGTTTAACCTCACCATTTCTGGTAATTCAACTTG
TATACCTCCGTCGTCAGCTTACCTTGTGAGCGCCTAATAGTGAGCACAATGTCTTACAAC
AATACGTCAGGTCAAGGTGCAGTATATGAAACGGGAAGAAATGGGCTACACTCTCTATCT
TAGAGCATACGAAAAACTATCATGAAATCTAGTTTGAAGGCGGATTTAGCAGTAAAAAGA
GATCATCATACTCATTTTAAAATGGCACTGGGGTGTGTACACACCGCCCGTCACCCTCTT
CAAA-TAAATTA--CTATAATTAATTAACCTGCAACATACAGAAGAGGCAAGTCGTAACA
GATGTCAACGGCCGCGGTATCCTAACCGTGCG-AAGGTAGCGTAATCACTTGTTCTCTAA
ATCAGGACTAGTATGAACGGCACCACGAGGGTTACACTGTCTCCTTTTTCCAATTAGTGA
ACTTAATTTTCCCGTGAAGAAGCGGGAATAAATCTATAAGACGAGAAGACCCTATGGAGC
TTTAAACAATCCAGCATTTGCAATCTTTCA----TGAACTCTCTAGACCCTGCATAATGA
CTAGAAGTTTTAGGTTGGGGCGACCGCGGAGTAAAACCCACCCTCCATTATGTAGGAATT
G-ATTCTTAACTAAGAAACAC---TCTAAGTATTAAC-ATACTAACATTTATTGACCCAA
TACAATTGATTAACGAACCAAGTTACCCTAGGGATAACAGCGCAATCCATTTCAAGAGCC
CCTATCGCCAAATGGKTTTACGACCTCGATGTTGGATCAGGATATCCCAGTGGTGTAGCC
GCTATCCTTTGTGATAATTTTTATGGTTATACCTATTCTGATTGGGGATTCGGAAATTGA
CTGTTCCTTAATAATTGGGGCACCTGATATGGCTTTCCCGAATAAACAATATAAGCTTTT
GACTTCTTCCCCCCTCATTTCTTCTCTCCTGGCTTCCGCCGGAATTGAAGCTGGGCGGAA
CGTGAACAGTTTACCCCTTAGCCAGTAATCTTGCTCACGCAGGCCTTCCGTCGATTTAAC
TATTTCTCCTTACACCTGGATGGTGTTCCTCAATTCTTGGCGCAATCAATTTTATTACCA
CAACCTTAAATATAAAAGCACCCTCTATAACTCAATATCAAACACCCCTATTTGTCTGAT
CTGTTTTAATTACTGCAGTTACTTCTTCTTTCTTTACCTGTCCTCGCAGCCTGGCCCATC
CACCACTACTATTACCAGACTCGAAACCCTAAACTCCTTTGATCCCGCGGAGGGGCCCGG
AGATCCCAATCTTCCGTACCCACCACTTACCCCTTTTGATTTTTGCCGGG
>trombetas_1475
GATTACTTGCTAAGCGCTTAAAACCCAAAGGACTTGACGGTACCCCATATCCATCTAGAG
GAGCCTGTTCTATAATCGATAACCCCCGTTTAACCTCACCATTTCTGGTAATTCAACTTG
TATACCTCCGTCGTCAGCTTACCTTGTGAGCGCCTAATAGTGAGCACAATGTCTTACAAC
AATACGTCAGGTCAAGGTGCAGTATATGAAACGGGAAGAAATGGGCTACACTCTCTATCT
TAGAGCATACGAAAAACTATCATGAAATCTAGTTTGAAGGCGGATTTAGCAGTAAAAAGA
GATCATCATACTCATTTTAAAATGGCACTGGGGTGTGTACACACCGCCCGTCACCCTCTT
CAAA-TAAATTA--CTATAATTAATTAACCTGCAACATACAGAAGAGGCAAGTCGTAACA
GATGTCAACGGCCGCGGTATCCTAACCGTGCG-AAGGTAGCGTAATCACTTGTTCTCTAA
ATCAGGACTAGTATGAACGGCACCACGAGGGTTACACTGTCTCCTTTTTCCAATTAGTGA
ACTTAATTTTCCCGTGAAGAAGCGGGAATAAATCTATAAGACGAGAAGACCCTATGGAGC
TTTAAACAATCCAGCATTTGCAATCTTTCA----TGAACTCTCTAGACCCTGCATAATGA
CTAGAAGTTTTAGGTTGGGGCGACCGCGGAGTAAAACCCACCCTCCATTATGTAGGAATT
G-ATTCTTAACTAAGAAACAC---TCTAAGTATTAAC-ATACTAACATTTATTGACCCAA
TACAATTGATTAACGAACCAAGTTACCCTAGGGATAACAGCGCAATCCATTTCAAGAGCC
CCTATCGCCAAATGGGTTTACGACCTCGATGTTGGATCAGGATATCCCAGTGGTGTAGCC
GCTATCCTTTGTGATAATTTTTATGGTTATACCTATTCTGATTGGGGATTCGGAAATTGA
CTGTTCCTTAATAATTGGGGCACCTGATATGGCTTTCCCGAATAAACAATATAAGCTTTT
GACTTCTTCCCCCCTCATTTCTTCTCTCCTGGCTTCCGCCGGAATTGAAGCTGGGCGGAA
CGTGAACAGTTTACCCCTTAGCCAGTAATCTTGCTCACGCAGGCCTTCCGTCGATTTAAC
TATTTCTCCTTACACCTGGATGGTGTTCCTCAATTCTTGGCGCAATCAATTTTATTACCA
CAACCTTAAATATAAAAGCACCCTCTATAACTCAATATCAAACACCCCTATTTGTCTGAT
CTGTTTTAATTACTGCAGTTACTTCTTCTTTCTTTACCTGTCCTCGCAGCCTGGCCCATC
CACCACTACTATTACCAGACTCGAAACCCTAAACTCCTTTGATCCCGCGGAGGGGCCCGG
AGATCCCAATCTTCCGTACCCACCACTTACCCCTTTTGATTTTTGCCGGG
>trombetas_1562
GATTACTTGCTAAGCGCTTAAAACCCAAAGGACTTGACGGTACCCCATATCCATCTAGAG
GAGCCTGTTCTATAATCGATAACCCCCGTTTAACCTCACCATTTCTGGTAATTCAACTTG
TATACCTCCGTCGTCAGCTTACCTTGTGAGCGCCTAATAGTGAGCACAATGTCTTACAAC
AATACGTCAGGTCAAGGTGCAGTATATGAAACGGGAAGAAATGGGCTACACTCTCTATCT
TAGAGCATACGAAAAACTATCATGAAATCTAGTTTGAAGGCGGATTTAGCAGTAAAAAGA
GATCATCATACTCATTTTAAAATGGCACTGGGGTGTGTACACACCGCCCGTCACCCTCTT
CAAA-TAAATTA--CTATAATTAATTAACCTGCAACATACAGAAGAGGCAAGTCGTAACA
GATGTCAACGGCCGCGGTATCCTAACCGTGCG-AAGGTAGCGTAATCACTTGTTCTCTAA
ATCAGGACTAGTATGAACGGCACCACGAGGGTTACACTGTCTCCTTTTTCCAATTAGTGA
ACTTAATTTTCCCGTGAAGAAGCGGGAATAAATCTATAAGACGAGAAGACCCTATGGAGC
TTTAAACAATCCAGCATTTGCAATCTTTCA----TGAACTCTCTAGACCCTGCATAATGA
CTAGAAGTTTTAGGTTGGGGCGACCGCGGAGTAAAACCCACCCTCCATTATGTAGGAATT
G-ATTCTTAACTAAGAAACAC---TCTAAGTATTAAC-ATACTAACATTTATTGACCCAA
TACAATTGATTAACGAACCAAGTTACCCTAGGGATAACAGCGCAATCCATTTCAAGAGCC
CCTATCGCCAAATGGGTTTACGACCTCGATGTTGGATCAGGATATCCCAGTGGTGTAGCC
GCTATCCTTTGTGATAATTTTTATGGTTATACCTATTCTGATTGGGGATTCGGAAATTGA
CTGTTCCTTAATAATTGGGGCACCTGATATGGCTTTCCCGAATAAACAATATAAGCTTTT
GACTTCTTCCCCCCTCATTTCTTCTCTCCTGGCTTCCGCCGGAATTGAAGCTGGGCGGAA
CGTGAACAGTTTACCCCTTAGCCAGTAATCTTGCTCACGCAGGCCTTCCGTCGATTTAAC
TATTTCTCCTTACACCTGGATGGTGTTCCTCAATTCTTGGCGCAATCAATTTTATTACCA
CAACCTTAAATATAAAAGCACCCTCTATAACTCAATATCAAACACCCCTATTTGTCTGAT
CTGTTTTAATTACTGCAGTTACTTCTTCTTTCTTTACCTGTCCTCGCAGCCTGGCCCATC
CACCACTACTATTACCAGACTCGAAACCCTAAACTCCTTTGATCCCGCGGAGGGGCCCGG
AGATCCCAATCTTCCGTACCCACCACTTACCCCTTTTGATTTTTGCCGGG
>trombetas_1672
GATTACTTGCTAAGCGCTTAAAACCCAAAGGACTTGACGGTACCCCATATCCATCTAGAG
GAGCCTGTTCTATAATCGATAACCCCCGTTTAACCTCACCATTTCTGGTAATTCAACTTG
TATACCTCCGTCGTCAGCTTACCTTGTGAGCGCCTAATAGTGAGCACAATGTCTTACAAC
AATACGTCAGGTCAAGGTGCAGTATATGAAACGGGAAGAAATGGGCTACACTCTCTATCT
TAGAGCATACGAAAAACTATCATGAAATCTAGTTTAAAGGCGGATTTAGCAGTAAAAAGA
GATCATCATACTCATTTTAAAATGGCACTGGGGTGTGTACACACCGCCCGTCACCCTCTT
CAAA-TAAATTA--CTATAATTAATTAACCTGCAACATACAGAAGAGGCAAGTCGTAACA
GATGTCAACGGCCGCGGTATCCTAACCGTGCG-AAGGTAGCGTAATCACTTGTTCTCTAA
ATCAGGACTAGTATGAACGGCACCACGAGGGTTACACTGTCTCCTTTTTCCAATTAGTGA
ACTTAATTTTCCCGTGAAGAAGCGGGAATAAATCTATAAGACGAGAAGACCCTATGGAGC
TTTAAACAATCCAGCATTTGCAATCTTTCA----TGAACTCTCTAGACCCTGCATAATGA
CTAGAAGTTTTAGGTTGGGGCGACCGCGGAGTAAAACCCACCCTCCATTATGTAGGAATT
G-ATTCTTAACTAAGAAACAC---TCTAAGTATTAAC-ATACTAACATTTATTGACCCAA
TACAATTGATTAACGAACCAAGTTACCCTAGGGATAACAGCGCAATCCATTTCAAGAGCC
CCTATCGCCAAATGGGTTTACGACCTCGATGTTGGATCAGGATATCCCAGTGGTGTAGCC
GCTATCCTTTGTAATAATTTTTATGGTTATACCTATTCTGATTGGGGATTCGGAAATTGA
CTGTTCCTTAATAATTGGGGCACCTGATATGGCTTTCCCGAATAAACAATATAAGCTTTT
GACTTCTTCCCCCCTCATTTCTTCTCTCCTGGCTTCCGCCGGAATTGAAGCTGGGCGGAA
CGTGAACAGTTTACCCCTTAGCCAGTAATCTTGCTCACGCAGGCCTTCCGTCGATTTAAC
TATTTCTCCTTACACCTGGATGGTGTTCCTCAATTCTTGGCGCAATCAATTTTATTACCA
CAACCTTAAATATAAAAGCACCCTCTATAACTCAATATCAAACACCCCTATTTGTCTGAT
CTGTTTTAATTACTGCAGTTACTTCTTCTTTCTTTACCTGTCCTCGCAGCCTGGCCCATC
CACCACTACTATTACCAGACTCGAAACCCTAAACTCCTTTGATCCCGCGGAGGGGCCCGG
AGATCCCAATCTTCCGTACCCACCACTTACCCCTTTTGATTTTTGCCGGG
>AF1602_12s_Guianas
GATTACTTGCTAAGCGCTTAAAACCCAAAGGACTTGACGGTACCCCATATCCATCTAGAG
GAGCCTGTTCTATAATCGATAACCCCCGTTTAACCTCACCATTTCTGGTAATTCAACTTG
TATACCTCCGTCGTCAGCTTACCTTGTGAGCGCCTAATAGTGAGCACAATGTCTTACAAC
AATACGTCAGGTCAAGGTGCAGTATATGAAACGGGAAGAAATGGGCTACACTCTCTATCT
TAGAGCATACGAAAAACTATCATGAAATCTAGTTTGAAGGCGGATTTAGCAGTAAAAAGA
GATCATCATACTCATTTTAAAATGGCACTGGGGTGTGTACACACCGCCCGTCACCCTCTT
CAAA-TAAATTA--CTATAATTAATTAACCTGCAACATACAGAAGAGGCAAGTCGTAACA
GATGTCAACGGCCGCGGTATCCTAACCGTGCG-AAGGTAGCGTAATCACTTGTTCTCTAA
ATCAGGACTAGTATGAACGGCACCACGAGGGTTACACTGTCTCCTTTTTCCAATTAGTGA
ACTTAATTTTCCCGTGAAGAAGCGGGAATAAATCTATAAGACGAGAAGACCCTATGGAGC
TTTAAACAATCCAGCATTTGCAATCTTTCA----TGAACTCTCTAGACCCTGCATAATGA
CTAGAAGTTTTAGGTTGGGGCGACCGCGGAGTAAAACCCACCCTCCATAATGAAAGAATT
A-ATTCTTAACTAAGAAACAC---TCTAAGTATTAAC-ATACTAACATTTATTGACCCAA
TACAATTGATTAACGAACCAAGTTACCCTAGGGATAACAGCGCAATCCATTTCAAGAGCC
CCTATCGCCAAATGGGTTTACGACCTCGATGTTGGATCAGGATATCCCAGTGGTGTAGCC
GCTATCCTTTGTAATAATTTTTATGGTTATACCTATTCTGATTGGGGATTCGGAAATTGA
CTGTTCCTTAATAATTGGGGCACCTGATATGGCTTTCCCGAATAAACAATATAAGCTTTT
GACTTCTTCCCCCCTCATTTCTTCTCTCCTGGCTTCCGCCGGAATTGAAGCTGGGCGGAA
CGTGAACAGTTTACCCCTTAGCCAGTAATCTTGCTCACGCAGGCCTTCCGTCGATTTAAC
TATTTCTCCTTACACCTGGATGGTGTTCCTCAATTCTTGGCGCAATCAATTTTATTACCA
CAACCTTAAATATAAAAGCACCCTCTATAACTCAATATCAAACACCCCTATTTGTCTGAT
CTGTTTTAATTACTGCAGTTACTTCTTCTTTCTTTACCTGTCCTCGCAGCCTGGCCCATC
CACTACTACTATTACCAGACTCGAAACCCTAAACTCCTTTGATCCCGCGGAGGGGCCCGG
AGATCCCAATCTTCCGTACCCACCACTTACCCCTTTTGATTTTTGCCGGG
>AF_1912_Guianas
GATTACTTGCTAAGCGCTTAAAACCCAAAGGACTTGACGGTACCCCATATCCATCTAGAG
GAGCCTGTTCTATAATCGATAACCCCCGTTTAACCTCACCATTTCTGGTAATTCAACTTG
TATACCTCCGTCGTCAGCTTACCTTGTGAGCGCCTAATAGTGAGCACAATGTCTTACAAC
AATACGTCAGGTCAAGGTGCAGTATATGAAACGGGAAGAAATGGGCTACACTCTCTATCT
TAGAGCATACGAAAAACTATCATGAAATCTAGTTTGAAGGCGGATTTAGCAGTAAAAAGA
GATCATCATACTCATTTTAAAATGGCACTGGGGTGTGTACACACCGCCCGTCACCCTCTT
CAAA-TAAATTA--CTATAATTAATTAACCTGCAACATACAGAAGAGGCAAGTCGTAACA
GATGTCAACGGCCGCGGTATCCTAACCGTGCG-AAGGTAGCGTAATCACTTGTTCTCTAA
ATCAGGACTAGTATGAACGGCACCACGAGGGTTACACTGTCTCCTTTTTCCAATTAGTGA
ACTTAATTTTCCCGTGAAGAAGCGGGAATAAATCTATAAGACGAGAAGACCCTATGGAGC
TTTAAACAATCCAGCATTTGCAATCTTTCA----TGAACTCTCTAGACCCTGCATAATGA
CTAGAAGTTTTAGGTTGGGGCGACCGCGGAGTAAAACCCACCCTCCATAATGAAAGAATT
A-ATTCTTAACTAAGAAACAC---TCTAAGTATTAAC-ATACTAACATTTATTGACCCAA
TACAATTGATTAACGAACCAAGTTACCCTAGGGATAACAGCGCAATCCATTTCAAGAGCC
CCTATCGCCAAATGGGTTTACGACCTCGATGTTGGATCAGGATATCCCAGTGGTGTAGCC
GCTATCCTTTGTAATAATTTTTATGGTTATACCTATTCTGATTGGGGATTCGGAAATTGA
CTGTTCCTTAATAATTGGGGCACCTGATATGGCTTTCCCGAATAAACAATATAAGCTTTT
GACTTCTTCCCCCCTCATTTCTTCTCTCCTGGCTTCCGCCGGAATTGAAGCTGGGCGGAA
CGTGAACAGTTTACCCCTTAGCCAGTAATCTTGCTCACGCAGGCCTTCCGTCGATTTAAC
TATTTCTCCTTACACCTGGATGGTGTTCCTCAATTCTTGGCGCAATCAATTTTATTACCA
CAACCTTAAATATAAAAGCACCCTCTATAACTCAATATCAAACACCCCTATTTGTCTGAT
CTGTTTTAATTACTGCAGTTACTTCTTCTTTCTTTACCTGTCCTCGCAGCCTGGCCCATC
CACTACTACTATTACCAGACTCGAAACCCTAAACTCCTTTGATCCCGCGGAGGGGCCCGG
AGATCCCAATCTTCCGTACCCACCACTTACCCCTTTTGATTTTTGCCGGG
>AF_899_Guianas
GATTACTTGCTAAGCGCTTAAAACCCAAAGGACTTGACGGTACCCCATATCCATCTAGAG
GAGCCTGTTCTATAATCGATAACCCCCGTTTAACCTCACCATTTCTGGTAATTCAACTTG
TATACCTCCGTCGTCAGCTTACCTTGTGAGCGCCTAATAGTGAGCACAATGTCTTACAAC
AATACGTCAGGTCAAGGTGCAGTATATGAAACGGGAAGAAATGGGCTACACTCTCTATCT
TAGAGCATACGAAAAACTATCATGAAATCTAGTTTGAAGGCGGATTTAGCAGTAAAAAGA
GATCATCATACTCATTTTAAAATGGCACTGGGGTGTGTACACACCGCCCGTCACCCTCTT
CAAA-TAAATTA--CTATAATTAATTAACCTGCAACATACAGAAGAGGCAAGTCGTAACA
GATGTCAACGGCCGCGGTATCCTAACCGTGCG-AAGGTAGCGTAATCACTTGTTCTCTAA
ATCAGGACTAGTATGAACGGCACCACGAGGGTTACACTGTCTCCTTTTTCCAATTAGTGA
ACTTAATTTTCCCGTGAAGAAGCGGGAATAAATCTATAAGACGAGAAGACCCTATGGAGC
TTTAAACAATCCAGCATTTGCAATCTTTCA----TGAACTCTCTAGACCCTGCATAATGA
CTAGAAGTTTTAGGTTGGGGCGACCGCGGAGTAAAACCCACCCTCCATAATGAAAGAATT
A-ATTCTTAACTAAGAAACAC---TCTAAGTATTAAC-ATACTAACATTTATTGACCCAA
TACAATTGATTAACGAACCAAGTTACCCTAGGGATAACAGCGCAATCCATTTCAAGAGCC
CCTATCGCCAAATGGGTTTACGACCTCGATGTTGGATCAGGATATCCCAGTGGTGTAGCC
GCTATCCTTTGTAATAATTTTTATGGTTATACCTATTCTGATTGGGGATTCGGAAATTGA
CTGTTCCTTAATAATTGGGGCACCTGATATGGCTTTCCCGAATAAACAATATAAGCTTTT
GACTTCTTCCCCCCTCATTTCTTCTCTCCTGGCTTCCGCCGGAATTGAAGCTGGGCGGAA
CGTGAACAGTTTACCCCTTAGCCAGTAATCTTGCTCACGCAGGCCTTCCGTCGATTTAAC
TATTTCTCCTTACACCTGGATGGTGTTCCTCAATTCTTGGCGCAATCAATTTTATTACCA
CAACCTTAAATATAAAAGCACCCTCTATAACTCAATATCAAACACCCCTATTTGTCTGAT
CTGTTTTAATTACTGCAGTTACTTCTTCTTTCTTTACCTGTCCTCGCAGCCTGGCCCATC
CACTACTACTATTACCAGACTCGAAACCCTAAACTCCTTTGATCCCGCGGAGGGGCCCGG
AGATCCCAATCTTCCGTACCCACCACTTACCCCTTTTGATTTTTGCCGGG
>AF_1916_Guianas
GATTACTTGCTAAGCGCTTAAAACCCAAAGGACTTGACGGTACCCCATATCCATCTAGAG
GAGCCTGTTCTATAATCGATAACCCCCGTTTAACCTCACCATTTCTGGTAATTCAACTTG
TATACCTCCGTCGTCAGCTTACCTTGTGAGCGCCTAATAGTGAGCACAATGTCTTACAAC
AACACGTCAGGTCAAGGTGCAGTATATGAAACGGGAAGAAATGGGCTACACTCTCTATCT
TAGAACATACGGAAAACTATCATGAAATCTAGTTTGAAGGCGGATTTAGCAGTAAAAAGA
GATCATCATACTCATTTTAAAATGGCACTGGGGTGTGTACACACCGCCCGTCACCCTCTT
CAAA-TAAATTA--CTATAATTAATTAACCTGCAACATACAGAAGAGGCAAGTCGTAACA
GATGTCAACGGCCGCGGTATCCTAACCGTGCG-AAGGTGGCGTAATCACTTGTTCTCTAA
ATCAGGACTAGTATGAACGGCACCACGAGGGTTACACTGTCTCCTTTTTCCAATTAGTGA
ACTTAATTTTCCCGTGAAGAAGCGGGAATAAATCTATAAGACGAGAAGACCCTATGGAGC
TTTAAACAATCCAGCATTTGCAATCTTTCA----TGAACTCTCTAGACCCTGCATAATGA
CTAGAAGTTTTAGGTTGGGGCGACCGCGGAGTAAAACCCACCCTCCATAATGAAAGAATT
A-ATTCTTAACTAAGAAACAC---TCTAAGTATTAAC-ATACTAACATTTATTGACCCAA
TACAATTGATTAACGAACCAAGTTACCCTAGGGATAACAGCGCAATCCATTTCAAGAGCC
CCTATCGCCAAATGGGTTTACGACCTCGATGTTGGATCAGGATATCCCAGTGGTGTAGCC
GCTATCCTTTGTAATAATTTTTATGGTTATACCTATTCTGATTGGGGATTCGGAAATTGA
CTGTTCCTTAATAATTGGGGCACCTGATATGGCTTTCCCGAATAAACAATATAAGCTTTT
GACTTCTTCCCCCCTCATTTCTTCTCTCCTGGCTTCCGCCGGAATTGAAGCTGGGCGGAA
CGTGAACAGTTTACCCCTTAGCCAGTAATCTTGCTCACGCAGGCCTTCCGTCGATTTAAC
TATTTCTCCTTACACCTGGATGGTGTTCCTCAATTCTTGGCGCAATCAATTTTATTACCA
CAACCTTAAATATAAAAGCACCCTCTATAACTCAATATCAAACACCCCTATTTGTCTGAT
CTGTTTTAATTACTGCAGTTACTTCTTCTTTCTTTACCTGTCCTCGCAGCCTGGCCCATC
CACTACTACTATTACCAGACTCGAAACCCTAAACTCCTTTGATCCCGCGGAGGGGCCCGG
AGATCCCAATCTTCCGTACCCACCACTTACCCCTTTTGATTTTTGCCGGG
>Dendrophryniscus_carvalhoi
GATTACTTAACTTACACATGCAACCCAAAGAAGTCTCCGCCCCCCTGTGAAAATCTAGAG
GCGCCCGTTCTATAATCGATAACCCCCGTTTAACCCCCCCCCTTAGGGACAAGGAGCCGG
TATACTTCTAGCTT----GAAACTCAGCAGTAATTAACATTGATTAACATGTCTTACAAC
AACACGTCAGGTCAAGGTGCAGTATATGAAACGGGAAGAAATGGGCTACACTCTTTAACA
TTGAATATAGCGAAAGCTATCATGAAATCTAGTTTGAAGGCGGATTCAGTAGTAAACAGA
GATCATCATACTCCGGCCAATCTGGTGCCAGGCCGCGGTTACACCATGTGGCACCCTCTT
CAAA-TAAATTA--CTATAATTAATTAACCTGCAACATACAGAAGAGGCAAGTCGTAACA
GATATCAACGGCCGCGGTATTCTAACCGTGCA-AAGGTAGCGTAATCACTTGTCCTTTAA
ATAAGGACTTGTATGAAAGGCACCACGAAGGTTATGCTGTCTCCTTTTTCCAATCAGTGA
AACTAATTTTCCCGTGAAGAAGCGGTGATAAAAATATAAGACGAGAAGACCCTATGGAGC
TTTAAACAATGCAGCAACTGCACCCCCCCCCCCTCGGAC--CACCACTCCTACAGTTTGA
CAGCAAATTTTAGGTTGGGGTGACCACGGAGTAAAACACAACCTCCATGCTGAAAGAACC
C-ATTCTTAGCTATGAGTTTC---CCTAAACATCAGC-ATACTGACACCTATTGACCCAA
TACAA-------------------------------------------------------
------------------------------------------------------------
------------------------------------------------------------
------------------------------------------------------------
------------------------------------------------------------
------------------------------------------------------------
------------------------------------------------------------
------------------------------------------------------------
------------------------------------------------------------
------------------------------------------------------------
--------------------------------------------------
>Dendrophryniscus_leucomystax
GATTACTTAATATACACATGCAACCCAAAGAAGTCTCCGCCCCCCTGTGAAAATCTAGAG
GCGCCCGTTCTATAATCGATAACCCCCGTTTAAACCCCCCCCTTAGGGACAAGGAGCCGG
TATACTTCTAGCTTTGCCACACCCCAAGGGAGTCCAGCAGTGATTAACATGTCTTACAAC
AACACGTCAGGTCAAGGTGCAGTATATGAAACGGGAAGAAATGGGCTACACTCTTTAACA
TTGAATATAGCGAAAGCTATCATGAAATCTAGTTTGAAGGCGGATTCAGTAGTATATAGA
GATCATCATACTCCGGCTAATCTGGTGCCAGGCCGCGGTTACACCATGTGGCACCCTCTT
CAAA-TAAATTA--CTATAATTAATTAACCTGCAACATACAGAAGAGGCAAGTCGTAACA
GATATCAACGGCCGCGGTATTCTAACCGTGCG-AAGGTAGCGTAATCACTTGTTCTTTAA
ATGAGGACTAGTATGAATGGCACCACGAAGGTTATACTGTCTCCTTTCCCCAATCAGTGA
AACTAATCCCCCCGTGAAGAAGCGGGGATAAGAATATAAGACGAGAAGACCCTATGGAGC
TTTAAACAACGCAGCAATTGCACTCCATGAACCTCGAGT-CTCTAAATCTTGCACTTTGA
CAGCAAGTTTTAGGTTGGGGTGACCGCGGAGTATAACATAACCTCCACGCTGAAAGAATC
T-ATTCTGAGCCGAGAGCTAC---TCTAAGCACCAAC-ATACTGACATCTATTGACCCAA
TACAA-------------------------------------------------------
------------------------------------------------------------
------------------------------------------------------------
------------------------------------------------------------
------------------------------------------------------------
------------------------------------------------------------
------------------------------------------------------------
------------------------------------------------------------
------------------------------------------------------------
------------------------------------------------------------
--------------------------------------------------
>Dendrophryniscus_oreites
GATTACTTAATATACACATGCAACCCAAAGAAGTCTCCGCCCCCCTGTGAAAATCTAGAG
GCGCCCGTTCTATAATCGATAACCCCCGTTTAAACCCCCCCCTTAGGGACAAGGAGCCGG
TATACTTCTAGCTTTGCCACACCCCAAGGGAATTCAGCAGTGATTAACATGTCTTACAAC
AACACGTCAGGTCAAGGTGCAGTATATGAAACGGGAAGAAATGGGCTACACTCTTTAACA
TTAAACATAGCGAAAGCTATCATGAAATCTAGTTTGAAGGCGGATTCAGTAGTAAATAGG
GATCATCATACTCCGGCTAATCTGGTGCCAGGCCGCGGTTACACCACGTGGCACCCTCTT
CAAA-TAAATTA--CTATAATTAATTAACCTGCAACATACAGAAGAGGCAAGTCGTAACA
GATATCAACGGCCGCGGTATCCTAACCGTGCG-AAGGTAGCGTAATCACTTGTTCTTTAA
ATGAGGACTAGTATGAACGGCACCACGAGGGTTATACTGTCTCCTCTTTCCAATCAGTGA
AACTAATCTCCCCGTGAAGAAGCGGGGATAAGACTATAAGACGAGAAGACCCTATGGAGC
TTTAAATAATGCAACAACTGCATTTTCTTAGACTTGGGT-CCATAACTATCGCACTCTGG
CAGCAAATTTTAGGTTGGGGTGACCGCGGAGCAAAACACAACCTCCACGCTGAAAGAATT
C-GTTCTTAGCCACGAGCTAC---TCTAAGCACCAAC-ATATTGACATCTTTTGACCCAA
TACAA-------------------------------------------------------
------------------------------------------------------------
------------------------------------------------------------
------------------------------------------------------------
------------------------------------------------------------
------------------------------------------------------------
------------------------------------------------------------
------------------------------------------------------------
------------------------------------------------------------
------------------------------------------------------------
--------------------------------------------------
